# Supplementary material for: Comparative transcriptomics analysis of developing peanut (Arachis hypogaea L.) pods reveals candidate genes affecting peanut seed size
Source: Front Plant Sci. 2022 Sep 12;13:958808. doi: 10.3389/fpls.2022.958808 (PMC9511224; doi:10.3389/fpls.2022.958808)
Supplement: Supplementary file 1 [file Data_Sheet_1.xlsx]

## Sheet: Table S1
Table S1. YH15, W1202, S181523 and S181517 phenotypic data statistics for Shangqiu, Zhengzhou and Weifang, China.
	YH15	W1202	S181523	S181517
HSW_SQ (g)	94.615	40.0685	75.248	47.0135
HSW_WF (g)	107.63	41.7085	92.597	49.673
HSW_ZZ (g)	100.87	48.91	NA	38.9565
Length_pod_SQ (mm)	42.3435	28.668	50.3123	31.1592
Length_pod_ZZ (mm)	43.0643	31.0403	49.827	30.2207
Length_pod_WF (mm)	42.9716	31.7183	54.1768	32.261
Length_seed_SQ (mm)	19.0809	14.5994	23.5837	14.362
Length_seed_WF (mm)	19.3082	15.3677	25.5927	14.4862
Length_seed_ZZ (mm)	19.5553	16.0379	24.4791	14.2199
Width_pod_SQ (mm)	17.7596	12.887	21.0994	12.1693
Width_pod_ZZ (mm)	17.8305	13.3086	22.2742	10.7883
Width_pod_WF (mm)	16.8792	13.1833	21.8107	11.271
Width_seed_SQ (mm)	10.9113	7.35866	8.58985	8.3
Width_seed_WF (mm)	11.0054	7.35382	9.37703	8.27212
Width_seed_ZZ (mm)	10.7323	7.73057	9.16721	7.27685

## Sheet: Table S2
Table S2. Illumina sequencing data for analyzed samples in Pod tissue, and Comparison with reference genome.
Sample Name	Total Clean Reads Number	Total Clean Clean Base	Read Length(bp)	Q20(%)	Clean Reads GC Content (%)	Total Mapping(%)
YH15_POD25_1	41178110	6176716500	150	96.12	44.55	90.66
YH15_POD25_2	41082262	6162339300	150	96.22	45.02	96.51
YH15_POD25_3	40706880	6106032000	150	96.04	44.84	95.29
YH15_SHELL35_1	40882684	6132402600	150	96.16	45.19	96.19
YH15_SHELL35_2	41398488	6209773200	150	96.39	43.5	51.93
YH15_SHELL35_3	41214760	6182214000	150	96.36	44.51	76.57
YH15_SEED35_1	40828764	6124314600	150	96.08	45.63	92.13
YH15_SEED35_2	41043020	6156453000	150	96.12	44.92	96.51
YH15_SHELL45_1	40301346	6045201900	150	96.28	44.89	96.29
YH15_SHELL45_2	41316998	6197549700	150	96.06	44.75	96.1
YH15_SHELL45_3	41430900	6214635000	150	96.29	44.58	96.28
YH15_SEED45_1	40892256	6133838400	150	96.43	46.8	97.25
YH15_SEED45_2	40597970	6089695500	150	96.39	46.28	97.21
YH15_SEED45_3	41438940	6215841000	150	96.12	46.53	97.08
W1202_SEED35_1	40381838	6057275700	150	97.68	46.02	96.14
W1202_SEED35_2	41468708	6220306200	150	97.49	45.35	96.11
W1202_SEED35_3	41095844	6164376600	150	97.74	45.14	96.29
W1202_SHELL45_1	40845116	6126767400	150	97.84	44.67	97.09
W1202_SHELL45_2	41386548	6207982200	150	97.49	44.75	96.91
W1202_SHELL45_3	40963672	6144550800	150	97.75	44.91	96.78
W1202_SEED45_1	40159816	6023972400	150	97.54	47.36	98
W1202_SEED45_2	40365282	6054792300	150	97.61	47.71	98.26
W1202_SEED45_3	40594618	6089192700	150	97.73	47.25	97.97
W1202_POD25_1	40671336	6100700400	150	96.3	44.76	96.17
W1202_POD25_2	40229324	6034398600	150	96.24	44.67	96.38
W1202_POD25_3	40918398	6137759700	150	96.14	45	94.4
W1202_SHELL35_1	40145786	6021867900	150	96.33	44.79	97.48
W1202_SHELL35_2	40486864	6073029600	150	96.3	44.66	97.22
W1202_SHELL35_3	41312536	6196880400	150	96.35	44.74	96.9
S181523_POD25_1	40874356	6131153400	150	97.75	45.3	95.93
S181523_POD25_2	41308520	6196278000	150	97.72	44.27	95.15
S181523_POD25_3	40154820	6023223000	150	97.58	44.96	96
S181523_SHELL35_1	40923544	6138531600	150	97.76	45.03	93.01
S181523_SHELL35_2	41069462	6160419300	150	97.75	45.23	96.78
S181523_SHELL35_3	41124268	6168640200	150	97.8	44.82	89.42
S181523_SEED35_1	41271244	6190686600	150	97.59	45.41	97.15
S181523_SEED35_2	40067306	6010095900	150	97.85	45.11	96.86
S181523_SEED35_3	41134794	6170219100	150	97.83	45.15	97.08
S181523_SHELL45_1	40494776	6074216400	150	97.64	44.84	91.25
S181523_SHELL45_2	40730918	6109637700	150	97.06	44.23	79.85
S181523_SHELL45_3	40249130	6037369500	150	97.11	44.73	93.06
S181523_SEED45_1	40178002	6026700300	150	97.03	47.68	97.88
S181523_SEED45_2	40288202	6043230300	150	96.97	47.86	97.97
S181523_SEED45_3	41180134	6177020100	150	97	47.35	97.71
S181517_POD25_1	40848328	6127249200	150	97.03	45.26	96.21
S181517_POD25_2	40437592	6065638800	150	96.99	44.56	87.9
S181517_POD25_3	41055478	6158321700	150	96.94	45.37	96.17
S181517_SHELL35_1	41412322	6211848300	150	97.23	44.81	95.57
S181517_SHELL35_2	40346860	6052029000	150	97.18	44.32	81.39
S181517_SEED35_1	40832422	6124863300	150	96.96	45.66	97.08
S181517_SEED35_2	40865950	6129892500	150	97.09	45.42	96.93
S181517_SHELL45_1	40909580	6136437000	150	96.93	44.72	96.65
S181517_SHELL45_2	41433636	6215045400	150	97.09	44.61	84.44
S181517_SHELL45_3	40391714	6058757100	150	97.77	44.59	83.89
S181517_SEED45_1	40797680	6119652000	150	97.6	46.37	97.72
S181517_SEED45_2	41342046	6201306900	150	97.7	48.43	98.43
ALL	2287062148	343059322200

## Sheet: Table S3
Table S3. Differentially expressed gene (DEGs) analysis results.
Group comparison	gene_id	log2(fc)	PValue	FDR
W1202-vs-YH15(shell45)	arahy.Tifrunner.gnm2.ann1.W31NC6	4.445	0	0
W1202-vs-YH15(shell45)	arahy.Tifrunner.gnm2.ann1.B2HSRW	-6.2788	1.93483e-170	4.62743e-166
W1202-vs-YH15(shell45)	arahy.Tifrunner.gnm2.ann1.SZ745P	4.2572	1.31856e-158	2.10235e-154
W1202-vs-YH15(shell45)	arahy.Tifrunner.gnm2.ann1.U4W3FL	4.6905	2.33808e-142	2.79593e-138
W1202-vs-YH15(shell45)	arahy.Tifrunner.gnm2.ann1.H7HP3B	3.1692	1.3363e-137	1.27839e-133
W1202-vs-YH15(shell45)	arahy.Tifrunner.gnm2.ann1.IKB72F	-4.6575	2.72573e-116	2.173e-112
W1202-vs-YH15(shell45)	arahy.Tifrunner.gnm2.ann1.SIZM0A	4.8974	2.17024e-112	1.48299e-108
W1202-vs-YH15(shell45)	arahy.Tifrunner.gnm2.ann1.NC09XL	3.2338	7.11788e-111	4.25587e-107
W1202-vs-YH15(shell45)	arahy.Tifrunner.gnm2.ann1.BX8PA5	-2.1103	3.13953e-106	1.66859e-102
W1202-vs-YH15(shell45)	arahy.Tifrunner.gnm2.ann1.UY0F0V	3.2794	9.03284e-104	4.32068e-100
W1202-vs-YH15(shell45)	arahy.Tifrunner.gnm2.ann1.20NM7L	3.7214	1.28839e-102	5.60251e-99
W1202-vs-YH15(shell45)	arahy.Tifrunner.gnm2.ann1.73GA7L	4.2456	2.59773e-102	1.03548e-98
W1202-vs-YH15(shell45)	arahy.Tifrunner.gnm2.ann1.S879XT	-5.0545	8.34814e-96	3.07167e-92
W1202-vs-YH15(shell45)	arahy.Tifrunner.gnm2.ann1.4IKS7C	-2.7891	4.35735e-95	1.48875e-91
W1202-vs-YH15(shell45)	arahy.Tifrunner.gnm2.ann1.27GD0X	-2.0792	9.61822e-95	3.06712e-91
W1202-vs-YH15(shell45)	arahy.Tifrunner.gnm2.ann1.704TPP	2.3929	9.72055e-94	2.90602e-90
W1202-vs-YH15(shell45)	arahy.Tifrunner.gnm2.ann1.033Y78	-3.7201	3.45737e-93	9.72801e-90
W1202-vs-YH15(shell45)	arahy.Tifrunner.gnm2.ann1.3FW66N	-7.5966	3.39861e-92	9.03142e-89
W1202-vs-YH15(shell45)	arahy.Tifrunner.gnm2.ann1.87INZE	-5.3053	3.96258e-88	9.97589e-85
W1202-vs-YH15(shell45)	arahy.Tifrunner.gnm2.ann1.7D20F1	3.5884	2.41391e-85	5.77322e-82
W1202-vs-YH15(shell45)	arahy.Tifrunner.gnm2.ann1.I7Y4WF	3.4802	1.26626e-82	2.88425e-79
W1202-vs-YH15(shell45)	arahy.Tifrunner.gnm2.ann1.ITS9LF	-6.3877	7.8428e-82	1.7052e-78
W1202-vs-YH15(shell45)	arahy.Tifrunner.gnm2.ann1.Z5GGTZ	5.3775	6.22984e-78	1.29562e-74
W1202-vs-YH15(shell45)	arahy.Tifrunner.gnm2.ann1.VY3GX3	-7.6294	1.22903e-77	2.44951e-74
W1202-vs-YH15(shell45)	arahy.Tifrunner.gnm2.ann1.XLY65R	2.7971	2.62442e-77	5.02135e-74
W1202-vs-YH15(shell45)	arahy.Tifrunner.gnm2.ann1.L114HI	3.3023	1.51321e-76	2.78391e-73
W1202-vs-YH15(shell45)	arahy.Tifrunner.gnm2.ann1.VFVG10	-4.8537	3.9097e-76	6.92639e-73
W1202-vs-YH15(shell45)	arahy.Tifrunner.gnm2.ann1.7L3EKI	7.961	6.67642e-75	1.14055e-71
W1202-vs-YH15(shell45)	arahy.Tifrunner.gnm2.ann1.SUXG3J	5.6741	2.52312e-74	4.16168e-71
W1202-vs-YH15(shell45)	arahy.Tifrunner.gnm2.ann1.039TZW	2.5445	4.16173e-74	6.6356e-71
W1202-vs-YH15(shell45)	arahy.Tifrunner.gnm2.ann1.E9V3WH	3.7202	1.43215e-73	2.20981e-70
W1202-vs-YH15(shell45)	arahy.Tifrunner.gnm2.ann1.EG7BHI	2.8119	7.72345e-71	1.15449e-67
W1202-vs-YH15(shell45)	arahy.Tifrunner.gnm2.ann1.HP0LAG	-5.8629	7.53341e-70	1.09196e-66
W1202-vs-YH15(shell45)	arahy.Tifrunner.gnm2.ann1.5ZVC70	-2.1315	2.75913e-69	3.8817e-66
W1202-vs-YH15(shell45)	arahy.Tifrunner.gnm2.ann1.D1W91V	-6.0391	1.93846e-68	2.64922e-65
W1202-vs-YH15(shell45)	arahy.Tifrunner.gnm2.ann1.KKSD5Z	3.2499	1.05491e-66	1.40166e-63
W1202-vs-YH15(shell45)	arahy.Tifrunner.gnm2.ann1.J5SZ1I	-3.7776	6.59541e-66	8.52644e-63
W1202-vs-YH15(shell45)	arahy.Tifrunner.gnm2.ann1.YK9JS4	3.0728	3.38784e-65	4.26449e-62
W1202-vs-YH15(shell45)	arahy.Tifrunner.gnm2.ann1.KX010W	2.2456	9.6835e-65	1.18767e-61
W1202-vs-YH15(shell45)	arahy.Tifrunner.gnm2.ann1.AZQV6X	-2.6662	4.17541e-64	4.99306e-61
W1202-vs-YH15(shell45)	arahy.Tifrunner.gnm2.ann1.7I5RUK	2.8736	4.31957e-64	5.03946e-61
W1202-vs-YH15(shell45)	arahy.Tifrunner.gnm2.ann1.H7T4NQ	2.3724	1.10565e-63	1.25921e-60
W1202-vs-YH15(shell45)	arahy.Tifrunner.gnm2.ann1.15NCRR	-2.2063	3.48163e-61	3.87295e-58
W1202-vs-YH15(shell45)	arahy.Tifrunner.gnm2.ann1.JM79CB	8.7072	9.19733e-61	9.99854e-58
W1202-vs-YH15(shell45)	arahy.Tifrunner.gnm2.ann1.IT0YUR	3.7996	2.6564e-60	2.82364e-57
W1202-vs-YH15(shell45)	arahy.Tifrunner.gnm2.ann1.4803WV	-4.1141	1.28463e-58	1.33582e-55
W1202-vs-YH15(shell45)	arahy.Tifrunner.gnm2.ann1.7BG7FU	-4.062	4.2614e-58	4.33693e-55
W1202-vs-YH15(shell45)	arahy.Tifrunner.gnm2.ann1.N78PK4	-6.0268	5.98492e-58	5.9641e-55
W1202-vs-YH15(shell45)	arahy.Tifrunner.gnm2.ann1.2IZ2Y4	-5.2129	7.91494e-57	7.72643e-54
W1202-vs-YH15(shell45)	arahy.Tifrunner.gnm2.ann1.N8RR3Y	-3.8658	9.73126e-55	9.30951e-52
W1202-vs-YH15(shell45)	arahy.Tifrunner.gnm2.ann1.22D8Q4	10.2098	1.41183e-54	1.32416e-51
W1202-vs-YH15(shell45)	arahy.Tifrunner.gnm2.ann1.638LQB	-6.0169	2.77392e-53	2.55163e-50
W1202-vs-YH15(shell45)	arahy.Tifrunner.gnm2.ann1.IPVE35	-6.602	5.42847e-52	4.89925e-49
W1202-vs-YH15(shell45)	arahy.Tifrunner.gnm2.ann1.VCKK92	1.8131	2.94069e-51	2.60485e-48
W1202-vs-YH15(shell45)	arahy.Tifrunner.gnm2.ann1.VB3WEH	-5.8794	3.69235e-51	3.2112e-48
W1202-vs-YH15(shell45)	arahy.Tifrunner.gnm2.ann1.BCD3BN	5.6026	1.34758e-50	1.15105e-47
W1202-vs-YH15(shell45)	arahy.Tifrunner.gnm2.ann1.B47L6X	-1.8001	2.42975e-49	2.03898e-46
W1202-vs-YH15(shell45)	arahy.Tifrunner.gnm2.ann1.W4Q1VQ	-3.0976	4.23629e-49	3.4937e-46
W1202-vs-YH15(shell45)	arahy.Tifrunner.gnm2.ann1.QA9X4A	3.8953	2.6842e-48	2.17616e-45
W1202-vs-YH15(shell45)	arahy.Tifrunner.gnm2.ann1.B8VX3Q	-1.7437	3.10897e-48	2.47853e-45
W1202-vs-YH15(shell45)	arahy.Tifrunner.gnm2.ann1.WTCC59	-5.0025	4.38131e-48	3.4356e-45
W1202-vs-YH15(shell45)	arahy.Tifrunner.gnm2.ann1.G31VK2	8.7735	5.22379e-48	4.03015e-45
W1202-vs-YH15(shell45)	arahy.Tifrunner.gnm2.ann1.5L1A31	-8.1918	8.64439e-48	6.56329e-45
W1202-vs-YH15(shell45)	arahy.Tifrunner.gnm2.ann1.J0E0JD	-6.3272	1.44447e-47	1.07958e-44
W1202-vs-YH15(shell45)	arahy.Tifrunner.gnm2.ann1.GE1UVX	-6.2779	2.70487e-47	1.99049e-44
W1202-vs-YH15(shell45)	arahy.Tifrunner.gnm2.ann1.N1CVZP	8.7055	3.45958e-47	2.5073e-44
W1202-vs-YH15(shell45)	arahy.Tifrunner.gnm2.ann1.60EZUA	-5.1231	3.63613e-47	2.59593e-44
W1202-vs-YH15(shell45)	arahy.Tifrunner.gnm2.ann1.2P4BCH	-2.5639	5.59633e-47	3.93661e-44
W1202-vs-YH15(shell45)	arahy.Tifrunner.gnm2.ann1.XD6PY1	4.1001	1.71867e-46	1.19143e-43
W1202-vs-YH15(shell45)	arahy.Tifrunner.gnm2.ann1.UB5781	3.9981	1.77845e-46	1.21526e-43
W1202-vs-YH15(shell45)	arahy.Tifrunner.gnm2.ann1.X9CTIZ	1.6053	1.12462e-45	7.5766e-43
W1202-vs-YH15(shell45)	arahy.Tifrunner.gnm2.ann1.V374FJ	-1.5848	3.60492e-45	2.39492e-42
W1202-vs-YH15(shell45)	arahy.Tifrunner.gnm2.ann1.LVD2NH	3.5624	7.50792e-45	4.91954e-42
W1202-vs-YH15(shell45)	arahy.Tifrunner.gnm2.ann1.5LK61T	-2.2378	7.8409e-45	5.06829e-42
W1202-vs-YH15(shell45)	arahy.Tifrunner.gnm2.ann1.XSVY15	3.4966	1.36316e-44	8.69388e-42
W1202-vs-YH15(shell45)	arahy.Tifrunner.gnm2.ann1.3V0CBS	-5.3044	1.47864e-44	9.30628e-42
W1202-vs-YH15(shell45)	arahy.Tifrunner.gnm2.ann1.Y59G7X	1.5736	1.91621e-44	1.19037e-41
W1202-vs-YH15(shell45)	arahy.Tifrunner.gnm2.ann1.DP3C2W	-3.1007	2.06197e-44	1.26449e-41
W1202-vs-YH15(shell45)	arahy.Tifrunner.gnm2.ann1.649GVM	6.2162	1.93118e-43	1.16929e-40
W1202-vs-YH15(shell45)	arahy.Tifrunner.gnm2.ann1.38K6F5	3.1177	7.89678e-43	4.72158e-40
W1202-vs-YH15(shell45)	arahy.Tifrunner.gnm2.ann1.TR1S4A	6.1608	9.92645e-43	5.86187e-40
W1202-vs-YH15(shell45)	arahy.Tifrunner.gnm2.ann1.85VNG6	6.2668	1.92373e-42	1.12217e-39
W1202-vs-YH15(shell45)	arahy.Tifrunner.gnm2.ann1.W3Z0VE	2.4682	2.07016e-42	1.19304e-39
W1202-vs-YH15(shell45)	arahy.Tifrunner.gnm2.ann1.DWR70Z	3.4483	2.40498e-42	1.36949e-39
W1202-vs-YH15(shell45)	arahy.Tifrunner.gnm2.ann1.EH049N	-3.0899	2.96362e-42	1.66775e-39
W1202-vs-YH15(shell45)	arahy.Tifrunner.gnm2.ann1.ZU9B18	1.2816	3.70142e-42	2.05872e-39
W1202-vs-YH15(shell45)	arahy.Tifrunner.gnm2.ann1.W6YZV5	1.721	7.55268e-42	4.1525e-39
W1202-vs-YH15(shell45)	arahy.Tifrunner.gnm2.ann1.22F4HD	-5.1685	3.23923e-41	1.76071e-38
W1202-vs-YH15(shell45)	arahy.Tifrunner.gnm2.ann1.4L43B4	-1.6511	7.11045e-41	3.82151e-38
W1202-vs-YH15(shell45)	arahy.Tifrunner.gnm2.ann1.L6ZHES	-1.8941	7.84924e-41	4.1717e-38
W1202-vs-YH15(shell45)	arahy.Tifrunner.gnm2.ann1.110YWB	2.4644	5.1928e-40	2.72953e-37
W1202-vs-YH15(shell45)	arahy.Tifrunner.gnm2.ann1.4977NQ	-4.4571	5.54143e-40	2.88112e-37
W1202-vs-YH15(shell45)	arahy.Tifrunner.gnm2.ann1.N21TUI	1.5179	1.82949e-39	9.40966e-37
W1202-vs-YH15(shell45)	arahy.Tifrunner.gnm2.ann1.9TS7X7	-4.3648	5.48954e-39	2.79342e-36
W1202-vs-YH15(shell45)	arahy.Tifrunner.gnm2.ann1.84PEGK	4.5603	6.18784e-39	3.11561e-36
W1202-vs-YH15(shell45)	arahy.Tifrunner.gnm2.ann1.GCZ3AG	-4.2343	8.41049e-39	4.19061e-36
W1202-vs-YH15(shell45)	arahy.Tifrunner.gnm2.ann1.BQ28WB	-5.4594	1.00879e-38	4.97458e-36
W1202-vs-YH15(shell45)	arahy.Tifrunner.gnm2.ann1.ABBA5Z	-1.6619	2.13535e-38	1.04225e-35
W1202-vs-YH15(shell45)	arahy.Tifrunner.gnm2.ann1.41L4N6	-5.628	2.66155e-38	1.28596e-35
W1202-vs-YH15(shell45)	arahy.Tifrunner.gnm2.ann1.6L79I3	1.6241	2.46136e-37	1.17734e-34
W1202-vs-YH15(shell45)	arahy.Tifrunner.gnm2.ann1.IY6P5S	-6.6737	3.22775e-37	1.52865e-34
W1202-vs-YH15(shell45)	arahy.Tifrunner.gnm2.ann1.NQB5D8	1.8378	4.48798e-37	2.10464e-34
W1202-vs-YH15(shell45)	arahy.Tifrunner.gnm2.ann1.BJI0RA	-1.9679	8.72748e-37	4.05302e-34
W1202-vs-YH15(shell45)	arahy.Tifrunner.gnm2.ann1.BQM6WK	-1.5786	9.86409e-37	4.53682e-34
W1202-vs-YH15(shell45)	arahy.Tifrunner.gnm2.ann1.DD5I6P	-1.7033	5.23542e-36	2.38501e-33
W1202-vs-YH15(shell45)	arahy.Tifrunner.gnm2.ann1.Q9UH73	-1.918	6.08944e-36	2.74789e-33
W1202-vs-YH15(shell45)	arahy.Tifrunner.gnm2.ann1.0FZT73	2.9261	7.668e-36	3.42788e-33
W1202-vs-YH15(shell45)	arahy.Tifrunner.gnm2.ann1.VV0UJ5	-2.9439	1.08937e-35	4.82478e-33
W1202-vs-YH15(shell45)	arahy.Tifrunner.gnm2.ann1.CT5VFU	1.9552	2.28184e-35	1.00135e-32
W1202-vs-YH15(shell45)	arahy.Tifrunner.gnm2.ann1.JR532J	-1.2518	2.44824e-35	1.06461e-32
W1202-vs-YH15(shell45)	arahy.Tifrunner.gnm2.ann1.2E85J4	1.8609	3.04055e-35	1.31026e-32
W1202-vs-YH15(shell45)	arahy.Tifrunner.gnm2.ann1.65IRPJ	5.091	3.21438e-35	1.3728e-32
W1202-vs-YH15(shell45)	arahy.Tifrunner.gnm2.ann1.LQJ2G8	-7.5769	4.94573e-35	2.09353e-32
W1202-vs-YH15(shell45)	arahy.Tifrunner.gnm2.ann1.SCHW0S	-1.7904	5.98278e-35	2.5103e-32
W1202-vs-YH15(shell45)	arahy.Tifrunner.gnm2.ann1.VY5ZYI	-2.8905	6.08987e-35	2.53302e-32
W1202-vs-YH15(shell45)	arahy.Tifrunner.gnm2.ann1.RSDU29	-8.1825	7.49114e-35	3.089e-32
W1202-vs-YH15(shell45)	arahy.Tifrunner.gnm2.ann1.LDJ6K5	3.1532	7.87462e-35	3.21937e-32
W1202-vs-YH15(shell45)	arahy.Tifrunner.gnm2.ann1.RJK860	2.2613	8.12764e-35	3.29466e-32
W1202-vs-YH15(shell45)	arahy.Tifrunner.gnm2.ann1.3C2BWJ	1.4256	1.19223e-34	4.79227e-32
W1202-vs-YH15(shell45)	arahy.Tifrunner.gnm2.ann1.TT82BA	-5.0135	1.71445e-34	6.83394e-32
W1202-vs-YH15(shell45)	arahy.Tifrunner.gnm2.ann1.C83F23	-5.112	2.15557e-34	8.52126e-32
W1202-vs-YH15(shell45)	arahy.Tifrunner.gnm2.ann1.Y583I3	3.4712	3.81109e-34	1.48256e-31
W1202-vs-YH15(shell45)	arahy.Tifrunner.gnm2.ann1.FCR0TM	-2.9694	3.81232e-34	1.48256e-31
W1202-vs-YH15(shell45)	arahy.Tifrunner.gnm2.ann1.H8DYH4	-1.9805	4.01604e-34	1.54919e-31
W1202-vs-YH15(shell45)	arahy.Tifrunner.gnm2.ann1.609QDH	2.1852	5.47759e-34	2.09608e-31
W1202-vs-YH15(shell45)	arahy.Tifrunner.gnm2.ann1.1J3CUB	-2.4221	1.01467e-33	3.85196e-31
W1202-vs-YH15(shell45)	arahy.Tifrunner.gnm2.ann1.HYKS38	-6.6346	1.09097e-33	4.10902e-31
W1202-vs-YH15(shell45)	arahy.Tifrunner.gnm2.ann1.TF6M8M	-2.4596	1.34664e-33	5.03232e-31
W1202-vs-YH15(shell45)	arahy.Tifrunner.gnm2.ann1.01B6ZB	2.6621	2.07406e-33	7.69059e-31
W1202-vs-YH15(shell45)	arahy.Tifrunner.gnm2.ann1.L81BKS	-2.315	6.62952e-33	2.43931e-30
W1202-vs-YH15(shell45)	arahy.Tifrunner.gnm2.ann1.ALPQ20	1.425	1.00677e-32	3.6761e-30
W1202-vs-YH15(shell45)	arahy.Tifrunner.gnm2.ann1.7FV96H	7.847	1.45832e-32	5.28455e-30
W1202-vs-YH15(shell45)	arahy.Tifrunner.gnm2.ann1.SCV0WK	3.935	1.68799e-32	6.0708e-30
W1202-vs-YH15(shell45)	arahy.Tifrunner.gnm2.ann1.Z8M7EL	-2.4402	2.29083e-32	8.1774e-30
W1202-vs-YH15(shell45)	arahy.Tifrunner.gnm2.ann1.MD7XU0	-3.7227	4.14277e-32	1.46786e-29
W1202-vs-YH15(shell45)	arahy.Tifrunner.gnm2.ann1.8X9BUY	-9.0767	8.32382e-32	2.9276e-29
W1202-vs-YH15(shell45)	arahy.Tifrunner.gnm2.ann1.43EHF4	7.7965	8.94363e-32	3.12263e-29
W1202-vs-YH15(shell45)	arahy.Tifrunner.gnm2.ann1.E8ZNK7	1.2819	1.13919e-31	3.94862e-29
W1202-vs-YH15(shell45)	arahy.Tifrunner.gnm2.ann1.MH7SIY	2.5248	2.18402e-31	7.51571e-29
W1202-vs-YH15(shell45)	arahy.Tifrunner.gnm2.ann1.D41UNS	4.1061	2.37592e-31	8.11766e-29
W1202-vs-YH15(shell45)	arahy.Tifrunner.gnm2.ann1.F096Y2	-1.4893	2.49841e-31	8.47563e-29
W1202-vs-YH15(shell45)	arahy.Tifrunner.gnm2.ann1.3B1CVE	-7.9004	2.8674e-31	9.65888e-29
W1202-vs-YH15(shell45)	arahy.Tifrunner.gnm2.ann1.X6DXXB	1.4794	3.57848e-31	1.19699e-28
W1202-vs-YH15(shell45)	arahy.Tifrunner.gnm2.ann1.GLQ2UZ	-1.6019	5.61018e-31	1.86355e-28
W1202-vs-YH15(shell45)	arahy.Tifrunner.gnm2.ann1.NB98VA	-2.3687	9.42711e-31	3.10984e-28
W1202-vs-YH15(shell45)	arahy.Tifrunner.gnm2.ann1.0A6Y9S	-4.2428	9.84327e-31	3.22489e-28
W1202-vs-YH15(shell45)	arahy.Tifrunner.gnm2.ann1.K7HT3I	-2.1244	1.08706e-30	3.53723e-28
W1202-vs-YH15(shell45)	arahy.Tifrunner.gnm2.ann1.H8QPA0	-2.4941	1.14588e-30	3.70344e-28
W1202-vs-YH15(shell45)	arahy.Tifrunner.gnm2.ann1.JIZ31U	-1.6997	1.41712e-30	4.54932e-28
W1202-vs-YH15(shell45)	arahy.Tifrunner.gnm2.ann1.SW9709	-2.1971	1.84511e-30	5.8838e-28
W1202-vs-YH15(shell45)	arahy.Tifrunner.gnm2.ann1.52AYY4	-4.3465	2.94905e-30	9.34185e-28
W1202-vs-YH15(shell45)	arahy.Tifrunner.gnm2.ann1.1QH4LM	-1.5566	3.57805e-30	1.12598e-27
W1202-vs-YH15(shell45)	arahy.Tifrunner.gnm2.ann1.22FGPV	2.9905	3.83418e-30	1.1987e-27
W1202-vs-YH15(shell45)	arahy.Tifrunner.gnm2.ann1.86KBF0	2.5873	6.87947e-30	2.13679e-27
W1202-vs-YH15(shell45)	arahy.Tifrunner.gnm2.ann1.2I1JD4	2.7102	8.11857e-30	2.50539e-27
W1202-vs-YH15(shell45)	arahy.Tifrunner.gnm2.ann1.J5PUD3	7.0229	8.71873e-30	2.67335e-27
W1202-vs-YH15(shell45)	arahy.Tifrunner.gnm2.ann1.GBJR32	-1.3919	9.45213e-30	2.87977e-27
W1202-vs-YH15(shell45)	arahy.Tifrunner.gnm2.ann1.2500MY	2.243	1.22308e-29	3.70276e-27
W1202-vs-YH15(shell45)	arahy.Tifrunner.gnm2.ann1.3BX83E	-1.4806	1.50465e-29	4.52652e-27
W1202-vs-YH15(shell45)	arahy.Tifrunner.gnm2.ann1.S1KKCT	8.3076	1.51695e-29	4.53502e-27
W1202-vs-YH15(shell45)	arahy.Tifrunner.gnm2.ann1.RW77QZ	-1.6103	1.63444e-29	4.85591e-27
W1202-vs-YH15(shell45)	arahy.Tifrunner.gnm2.ann1.PVQF0C	-2.5992	6.73109e-29	1.98746e-26
W1202-vs-YH15(shell45)	arahy.Tifrunner.gnm2.ann1.DP8G4M	1.5424	7.05432e-29	2.07012e-26
W1202-vs-YH15(shell45)	arahy.Tifrunner.gnm2.ann1.FRGP6V	1.2633	8.18588e-29	2.38753e-26
W1202-vs-YH15(shell45)	arahy.Tifrunner.gnm2.ann1.L93FEN	-2.2754	9.84149e-29	2.85302e-26
W1202-vs-YH15(shell45)	arahy.Tifrunner.gnm2.ann1.DL5MW3	2.9921	1.08435e-28	3.12457e-26
W1202-vs-YH15(shell45)	arahy.Tifrunner.gnm2.ann1.M83GCC	2.9037	1.17614e-28	3.36877e-26
W1202-vs-YH15(shell45)	arahy.Tifrunner.gnm2.ann1.EBLC22	-1.4864	1.288e-28	3.66721e-26
W1202-vs-YH15(shell45)	arahy.Tifrunner.gnm2.ann1.KSKG2Y	2.0335	1.38576e-28	3.92218e-26
W1202-vs-YH15(shell45)	arahy.Tifrunner.gnm2.ann1.Q25QIN	3.5528	1.41453e-28	3.98007e-26
W1202-vs-YH15(shell45)	arahy.Tifrunner.gnm2.ann1.EQ0HV8	-5.1751	2.02453e-28	5.66311e-26
W1202-vs-YH15(shell45)	arahy.Tifrunner.gnm2.ann1.J17R0W	1.2035	2.96958e-28	8.25836e-26
W1202-vs-YH15(shell45)	arahy.Tifrunner.gnm2.ann1.6AK6JC	2.9008	7.11739e-28	1.9679e-25
W1202-vs-YH15(shell45)	arahy.Tifrunner.gnm2.ann1.D4T6QG	3.1666	8.42557e-28	2.31621e-25
W1202-vs-YH15(shell45)	arahy.Tifrunner.gnm2.ann1.UN2NP6	-2.6304	9.50179e-28	2.59714e-25
W1202-vs-YH15(shell45)	arahy.Tifrunner.gnm2.ann1.87XTYU	1.5118	1.1571e-27	3.14474e-25
W1202-vs-YH15(shell45)	arahy.Tifrunner.gnm2.ann1.8US839	1.6912	1.23934e-27	3.34923e-25
W1202-vs-YH15(shell45)	arahy.Tifrunner.gnm2.ann1.X9C0XD	1.7255	1.33114e-27	3.57711e-25
W1202-vs-YH15(shell45)	arahy.Tifrunner.gnm2.ann1.3266FY	1.819	1.34263e-27	3.58783e-25
W1202-vs-YH15(shell45)	arahy.Tifrunner.gnm2.ann1.N1DX8X	1.3606	1.59936e-27	4.25011e-25
W1202-vs-YH15(shell45)	arahy.Tifrunner.gnm2.ann1.XYZ5FS	-5.3223	5.52417e-27	1.45988e-24
W1202-vs-YH15(shell45)	arahy.Tifrunner.gnm2.ann1.TK9WZW	-1.6118	8.37952e-27	2.2023e-24
W1202-vs-YH15(shell45)	arahy.Tifrunner.gnm2.ann1.DU5DWV	-1.2716	1.49852e-26	3.91688e-24
W1202-vs-YH15(shell45)	arahy.Tifrunner.gnm2.ann1.2P82C9	3.459	1.54351e-26	4.01253e-24
W1202-vs-YH15(shell45)	arahy.Tifrunner.gnm2.ann1.HQY7NK	-3.3598	1.84947e-26	4.78193e-24
W1202-vs-YH15(shell45)	arahy.Tifrunner.gnm2.ann1.CD9QEC	-2.6292	2.27645e-26	5.85427e-24
W1202-vs-YH15(shell45)	arahy.Tifrunner.gnm2.ann1.TA7I2E	3.094	3.05372e-26	7.81115e-24
W1202-vs-YH15(shell45)	arahy.Tifrunner.gnm2.ann1.ULUR0X	2.1975	3.26909e-26	8.31757e-24
W1202-vs-YH15(shell45)	arahy.Tifrunner.gnm2.ann1.NG4XB7	-3.1066	3.32701e-26	8.42016e-24
W1202-vs-YH15(shell45)	arahy.Tifrunner.gnm2.ann1.ZDF1US	2.0558	3.99056e-26	1.00463e-23
W1202-vs-YH15(shell45)	arahy.Tifrunner.gnm2.ann1.G1675E	-2.239	4.24791e-26	1.06382e-23
W1202-vs-YH15(shell45)	arahy.Tifrunner.gnm2.ann1.C8BSPY	5.4359	5.05609e-26	1.25962e-23
W1202-vs-YH15(shell45)	arahy.Tifrunner.gnm2.ann1.Y1WZEQ	-6.6089	6.47619e-26	1.60505e-23
W1202-vs-YH15(shell45)	arahy.Tifrunner.gnm2.ann1.7UXB07	-2.6099	8.77347e-26	2.1632e-23
W1202-vs-YH15(shell45)	arahy.Tifrunner.gnm2.ann1.4N44ZU	3.1792	9.4507e-26	2.31823e-23
W1202-vs-YH15(shell45)	arahy.Tifrunner.gnm2.ann1.CRY945	2.2826	1.08794e-25	2.65507e-23
W1202-vs-YH15(shell45)	arahy.Tifrunner.gnm2.ann1.AV4A1B	-2.9552	1.51957e-25	3.68962e-23
W1202-vs-YH15(shell45)	arahy.Tifrunner.gnm2.ann1.VG4MW6	2.4741	1.98766e-25	4.80181e-23
W1202-vs-YH15(shell45)	arahy.Tifrunner.gnm2.ann1.37HJI4	7.7062	2.02223e-25	4.86077e-23
W1202-vs-YH15(shell45)	arahy.Tifrunner.gnm2.ann1.PIMJ0B	-5.3222	2.11432e-25	5.05672e-23
W1202-vs-YH15(shell45)	arahy.Tifrunner.gnm2.ann1.BV906L	1.7903	2.3392e-25	5.56671e-23
W1202-vs-YH15(shell45)	arahy.Tifrunner.gnm2.ann1.ZXD8B5	1.6465	2.49628e-25	5.91111e-23
W1202-vs-YH15(shell45)	arahy.Tifrunner.gnm2.ann1.438HD4	-2.5511	2.66709e-25	6.28448e-23
W1202-vs-YH15(shell45)	arahy.Tifrunner.gnm2.ann1.U846X0	2.7628	3.01541e-25	7.0704e-23
W1202-vs-YH15(shell45)	arahy.Tifrunner.gnm2.ann1.21KVKL	-7.7401	5.75376e-25	1.34254e-22
W1202-vs-YH15(shell45)	arahy.Tifrunner.gnm2.ann1.8YR14Z	-3.4795	6.38507e-25	1.48261e-22
W1202-vs-YH15(shell45)	arahy.Tifrunner.gnm2.ann1.K991DM	2.974	6.54882e-25	1.51328e-22
W1202-vs-YH15(shell45)	arahy.Tifrunner.gnm2.ann1.U7JD1F	-6.4579	8.68123e-25	1.99639e-22
W1202-vs-YH15(shell45)	arahy.Tifrunner.gnm2.ann1.E570TZ	-2.0617	9.04865e-25	2.07093e-22
W1202-vs-YH15(shell45)	arahy.Tifrunner.gnm2.ann1.U5JCUP	1.2014	1.20444e-24	2.74343e-22
W1202-vs-YH15(shell45)	arahy.Tifrunner.gnm2.ann1.YFZF4W	2.7417	1.24544e-24	2.82338e-22
W1202-vs-YH15(shell45)	arahy.Tifrunner.gnm2.ann1.FFN132	-8.6913	1.25563e-24	2.83305e-22
W1202-vs-YH15(shell45)	arahy.Tifrunner.gnm2.ann1.6SV4GY	6.4761	1.5416e-24	3.46194e-22
W1202-vs-YH15(shell45)	arahy.Tifrunner.gnm2.ann1.W479GS	-3.0262	1.71067e-24	3.82367e-22
W1202-vs-YH15(shell45)	arahy.Tifrunner.gnm2.ann1.9PBJ5X	2.6509	1.91332e-24	4.25673e-22
W1202-vs-YH15(shell45)	arahy.Tifrunner.gnm2.ann1.65HUV4	-1.4441	2.03527e-24	4.50709e-22
W1202-vs-YH15(shell45)	arahy.Tifrunner.gnm2.ann1.8LD30U	-7.602	2.38717e-24	5.262e-22
W1202-vs-YH15(shell45)	arahy.Tifrunner.gnm2.ann1.1984FG	-6.0686	2.40395e-24	5.27468e-22
W1202-vs-YH15(shell45)	arahy.Tifrunner.gnm2.ann1.195J1V	1.9807	2.77937e-24	6.07057e-22
W1202-vs-YH15(shell45)	arahy.Tifrunner.gnm2.ann1.P6P9CF	1.8363	3.48915e-24	7.58621e-22
W1202-vs-YH15(shell45)	arahy.Tifrunner.gnm2.ann1.GMZ6HP	-1.8637	3.56381e-24	7.71346e-22
W1202-vs-YH15(shell45)	arahy.Tifrunner.gnm2.ann1.47L445	-1.9776	4.00446e-24	8.61983e-22
W1202-vs-YH15(shell45)	arahy.Tifrunner.gnm2.ann1.9H5ER3	1.451	4.01861e-24	8.61983e-22
W1202-vs-YH15(shell45)	arahy.Tifrunner.gnm2.ann1.KK1LN5	-1.0115	4.16748e-24	8.89925e-22
W1202-vs-YH15(shell45)	arahy.Tifrunner.gnm2.ann1.JRK96Z	1.8876	6.07337e-24	1.29114e-21
W1202-vs-YH15(shell45)	arahy.Tifrunner.gnm2.ann1.K0ICYW	1.8085	8.89506e-24	1.88264e-21
W1202-vs-YH15(shell45)	arahy.Tifrunner.gnm2.ann1.L5L68D	-6.3005	9.0789e-24	1.91309e-21
W1202-vs-YH15(shell45)	arahy.Tifrunner.gnm2.ann1.23LUWH	3.4164	9.70858e-24	2.0368e-21
W1202-vs-YH15(shell45)	arahy.Tifrunner.gnm2.ann1.X24ZF9	-1.1348	1.16385e-23	2.42046e-21
W1202-vs-YH15(shell45)	arahy.Tifrunner.gnm2.ann1.XARX38	2.4674	1.23857e-23	2.5647e-21
W1202-vs-YH15(shell45)	arahy.Tifrunner.gnm2.ann1.WSZK9U	8.427	1.4071e-23	2.9011e-21
W1202-vs-YH15(shell45)	arahy.Tifrunner.gnm2.ann1.WTTZ34	2.1428	1.49099e-23	3.06089e-21
W1202-vs-YH15(shell45)	arahy.Tifrunner.gnm2.ann1.VLBL5D	-1.4917	2.07e-23	4.23138e-21
W1202-vs-YH15(shell45)	arahy.Tifrunner.gnm2.ann1.09HEKB	3.9142	3.54762e-23	7.221e-21
W1202-vs-YH15(shell45)	arahy.Tifrunner.gnm2.ann1.5H4H17	2.6795	3.80178e-23	7.70554e-21
W1202-vs-YH15(shell45)	arahy.Tifrunner.gnm2.ann1.UR837P	1.936	3.95194e-23	7.97607e-21
W1202-vs-YH15(shell45)	arahy.Tifrunner.gnm2.ann1.HZHH6G	-1.3472	4.62361e-23	9.29248e-21
W1202-vs-YH15(shell45)	arahy.Tifrunner.gnm2.ann1.T11RB0	-2.2046	5.06025e-23	1.01275e-20
W1202-vs-YH15(shell45)	arahy.Tifrunner.gnm2.ann1.DWH8JW	1.8954	5.28329e-23	1.05298e-20
W1202-vs-YH15(shell45)	arahy.Tifrunner.gnm2.ann1.C1DP1Y	-2.7244	6.45269e-23	1.28071e-20
W1202-vs-YH15(shell45)	arahy.Tifrunner.gnm2.ann1.QN6N73	-2.6622	6.57119e-23	1.29884e-20
W1202-vs-YH15(shell45)	arahy.Tifrunner.gnm2.ann1.Z5Y4KS	-2.0783	7.08737e-23	1.3951e-20
W1202-vs-YH15(shell45)	arahy.Tifrunner.gnm2.ann1.X66CUM	-4.7247	7.82152e-23	1.53331e-20
W1202-vs-YH15(shell45)	arahy.Tifrunner.gnm2.ann1.G03TES	-1.0175	9.68334e-23	1.89054e-20
W1202-vs-YH15(shell45)	arahy.Tifrunner.gnm2.ann1.76LV04	7.3099	1.00939e-22	1.96269e-20
W1202-vs-YH15(shell45)	arahy.Tifrunner.gnm2.ann1.MV8DP6	1.1053	1.22256e-22	2.35948e-20
W1202-vs-YH15(shell45)	arahy.Tifrunner.gnm2.ann1.LPXF14	-2.2617	1.22332e-22	2.35948e-20
W1202-vs-YH15(shell45)	arahy.Tifrunner.gnm2.ann1.XC2T0Q	-1.1998	1.46129e-22	2.80715e-20
W1202-vs-YH15(shell45)	arahy.Tifrunner.gnm2.ann1.TFY1SD	-1.936	1.51064e-22	2.89033e-20
W1202-vs-YH15(shell45)	arahy.Tifrunner.gnm2.ann1.HDM8J3	-1.4738	1.54163e-22	2.93788e-20
W1202-vs-YH15(shell45)	arahy.Tifrunner.gnm2.ann1.9TQH81	-8.3721	1.75844e-22	3.33776e-20
W1202-vs-YH15(shell45)	arahy.Tifrunner.gnm2.ann1.8NT8TY	-3.7744	1.93515e-22	3.65865e-20
W1202-vs-YH15(shell45)	arahy.Tifrunner.gnm2.ann1.H9FJ3E	-1.9182	2.62893e-22	4.95077e-20
W1202-vs-YH15(shell45)	arahy.Tifrunner.gnm2.ann1.WTQ0WN	1.5501	2.714e-22	5.09093e-20
W1202-vs-YH15(shell45)	arahy.Tifrunner.gnm2.ann1.ZK641K	-1.5411	3.29412e-22	6.15499e-20
W1202-vs-YH15(shell45)	arahy.Tifrunner.gnm2.ann1.0UPN1V	1.983	3.65837e-22	6.80897e-20
W1202-vs-YH15(shell45)	arahy.Tifrunner.gnm2.ann1.E0KVE0	-3.2919	3.96953e-22	7.35947e-20
W1202-vs-YH15(shell45)	arahy.Tifrunner.gnm2.ann1.W7IKXG	-1.5037	4.38775e-22	8.10345e-20
W1202-vs-YH15(shell45)	arahy.Tifrunner.gnm2.ann1.YYM1IM	6.5554	4.55286e-22	8.37603e-20
W1202-vs-YH15(shell45)	arahy.Tifrunner.gnm2.ann1.K4IKSC	4.2268	4.57764e-22	8.38936e-20
W1202-vs-YH15(shell45)	arahy.Tifrunner.gnm2.ann1.31RF02	-2.6213	4.98785e-22	9.10625e-20
W1202-vs-YH15(shell45)	arahy.Tifrunner.gnm2.ann1.RP1SVX	11.6035	5.52786e-22	1.00538e-19
W1202-vs-YH15(shell45)	arahy.Tifrunner.gnm2.ann1.03LME3	-3.3661	5.69761e-22	1.03232e-19
W1202-vs-YH15(shell45)	arahy.Tifrunner.gnm2.ann1.R97G74	1.3384	6.02991e-22	1.08841e-19
W1202-vs-YH15(shell45)	arahy.Tifrunner.gnm2.ann1.G7UC7Z	8.1842	6.91884e-22	1.24417e-19
W1202-vs-YH15(shell45)	arahy.Tifrunner.gnm2.ann1.R1LWYI	-1.3574	1.03632e-21	1.84964e-19
W1202-vs-YH15(shell45)	arahy.Tifrunner.gnm2.ann1.6U4YNS	-11.5095	1.10222e-21	1.95995e-19
W1202-vs-YH15(shell45)	arahy.Tifrunner.gnm2.ann1.BJDV4A	2.2662	1.34071e-21	2.36643e-19
W1202-vs-YH15(shell45)	arahy.Tifrunner.gnm2.ann1.96C52J	-1.8164	1.38874e-21	2.4422e-19
W1202-vs-YH15(shell45)	arahy.Tifrunner.gnm2.ann1.LH6NP7	1.2414	1.56904e-21	2.74915e-19
W1202-vs-YH15(shell45)	arahy.Tifrunner.gnm2.ann1.30D4G4	1.3764	2.73524e-21	4.77499e-19
W1202-vs-YH15(shell45)	arahy.Tifrunner.gnm2.ann1.FQ6BF2	-9.8658	2.75295e-21	4.78842e-19
W1202-vs-YH15(shell45)	arahy.Tifrunner.gnm2.ann1.Q7T0MR	1.6818	3.08897e-21	5.35342e-19
W1202-vs-YH15(shell45)	arahy.Tifrunner.gnm2.ann1.Q28BRX	1.5616	3.52833e-21	6.0928e-19
W1202-vs-YH15(shell45)	arahy.Tifrunner.gnm2.ann1.4LL9T6	-4.2404	3.97494e-21	6.83932e-19
W1202-vs-YH15(shell45)	arahy.Tifrunner.gnm2.ann1.V0RRMI	3.1684	4.07424e-21	6.98505e-19
W1202-vs-YH15(shell45)	arahy.Tifrunner.gnm2.ann1.F7UUKP	4.1715	5.11038e-21	8.73018e-19
W1202-vs-YH15(shell45)	arahy.Tifrunner.gnm2.ann1.VBXL1Y	1.8868	5.23833e-21	8.9169e-19
W1202-vs-YH15(shell45)	arahy.Tifrunner.gnm2.ann1.MUUL4Z	1.1936	5.37237e-21	9.11265e-19
W1202-vs-YH15(shell45)	arahy.Tifrunner.gnm2.ann1.SSF1RD	-14.9187	5.87149e-21	9.92406e-19
W1202-vs-YH15(shell45)	arahy.Tifrunner.gnm2.ann1.IZA3FR	11.313	6.13892e-21	1.03395e-18
W1202-vs-YH15(shell45)	arahy.Tifrunner.gnm2.ann1.7CW4TA	-6.4789	6.4909e-21	1.0894e-18
W1202-vs-YH15(shell45)	arahy.Tifrunner.gnm2.ann1.S4MIP0	1.0704	6.67112e-21	1.11573e-18
W1202-vs-YH15(shell45)	arahy.Tifrunner.gnm2.ann1.GSP809	-1.8902	6.72255e-21	1.12042e-18
W1202-vs-YH15(shell45)	arahy.Tifrunner.gnm2.ann1.PGUC9R	1.9309	6.98719e-21	1.16048e-18
W1202-vs-YH15(shell45)	arahy.Tifrunner.gnm2.ann1.E1KG5K	-1.2659	8.65904e-21	1.43318e-18
W1202-vs-YH15(shell45)	arahy.Tifrunner.gnm2.ann1.2QVW8D	-14.8775	9.45357e-21	1.55929e-18
W1202-vs-YH15(shell45)	arahy.Tifrunner.gnm2.ann1.X8HE75	-14.8577	9.94314e-21	1.6344e-18
W1202-vs-YH15(shell45)	arahy.Tifrunner.gnm2.ann1.GIKJ41	-9.6799	1.08527e-20	1.7778e-18
W1202-vs-YH15(shell45)	arahy.Tifrunner.gnm2.ann1.I6EE1A	-1.3293	1.12081e-20	1.82975e-18
W1202-vs-YH15(shell45)	arahy.Tifrunner.gnm2.ann1.1F2DVT	-1.6556	1.13113e-20	1.84032e-18
W1202-vs-YH15(shell45)	arahy.Tifrunner.gnm2.ann1.RRYY0T	-6.5986	1.16361e-20	1.88675e-18
W1202-vs-YH15(shell45)	arahy.Tifrunner.gnm2.ann1.ESN9VZ	-14.8378	1.22936e-20	1.98662e-18
W1202-vs-YH15(shell45)	arahy.Tifrunner.gnm2.ann1.00E8H2	-11.2497	1.24333e-20	2.00244e-18
W1202-vs-YH15(shell45)	arahy.Tifrunner.gnm2.ann1.Z8PKIR	-1.7537	1.25041e-20	2.00708e-18
W1202-vs-YH15(shell45)	arahy.Tifrunner.gnm2.ann1.0FU07W	-7.0583	1.43936e-20	2.30265e-18
W1202-vs-YH15(shell45)	arahy.Tifrunner.gnm2.ann1.0Q74GS	3.6017	1.6592e-20	2.64549e-18
W1202-vs-YH15(shell45)	arahy.Tifrunner.gnm2.ann1.DQYB4L	2.8019	1.68561e-20	2.67867e-18
W1202-vs-YH15(shell45)	arahy.Tifrunner.gnm2.ann1.ME1Y07	1.5066	1.69871e-20	2.69054e-18
W1202-vs-YH15(shell45)	arahy.Tifrunner.gnm2.ann1.I3263J	-1.1986	1.82769e-20	2.88527e-18
W1202-vs-YH15(shell45)	arahy.Tifrunner.gnm2.ann1.JHJC5G	2.0396	2.02843e-20	3.17111e-18
W1202-vs-YH15(shell45)	arahy.Tifrunner.gnm2.ann1.1366SV	1.7443	2.02864e-20	3.17111e-18
W1202-vs-YH15(shell45)	arahy.Tifrunner.gnm2.ann1.E9Z217	-1.4888	2.19476e-20	3.41961e-18
W1202-vs-YH15(shell45)	arahy.Tifrunner.gnm2.ann1.AJB9RQ	-6.4358	2.20762e-20	3.42848e-18
W1202-vs-YH15(shell45)	arahy.Tifrunner.gnm2.ann1.6GSA8E	-3.8935	2.23201e-20	3.45514e-18
W1202-vs-YH15(shell45)	arahy.Tifrunner.gnm2.ann1.1KVD1S	1.8465	2.32614e-20	3.58923e-18
W1202-vs-YH15(shell45)	arahy.Tifrunner.gnm2.ann1.DGN9W3	3.0315	3.13246e-20	4.81784e-18
W1202-vs-YH15(shell45)	arahy.Tifrunner.gnm2.ann1.A9Z54Y	-1.8278	3.4121e-20	5.23112e-18
W1202-vs-YH15(shell45)	arahy.Tifrunner.gnm2.ann1.94BM57	-9.5769	3.62604e-20	5.54135e-18
W1202-vs-YH15(shell45)	arahy.Tifrunner.gnm2.ann1.DCJ864	1.7386	4.71694e-20	7.18552e-18
W1202-vs-YH15(shell45)	arahy.Tifrunner.gnm2.ann1.ZFYB8G	-1.4599	5.73589e-20	8.68243e-18
W1202-vs-YH15(shell45)	arahy.Tifrunner.gnm2.ann1.7R7017	-2.2862	7.23327e-20	1.09145e-17
W1202-vs-YH15(shell45)	arahy.Tifrunner.gnm2.ann1.38YHDK	-1.6992	7.84063e-20	1.17937e-17
W1202-vs-YH15(shell45)	arahy.Tifrunner.gnm2.ann1.42JSD4	-5.8642	8.30897e-20	1.2459e-17
W1202-vs-YH15(shell45)	arahy.Tifrunner.gnm2.ann1.R3D0LA	-1.435	8.37664e-20	1.25212e-17
W1202-vs-YH15(shell45)	arahy.Tifrunner.gnm2.ann1.FJH25Q	-1.5976	8.95186e-20	1.33394e-17
W1202-vs-YH15(shell45)	arahy.Tifrunner.gnm2.ann1.V3589T	1.5658	9.03299e-20	1.34185e-17
W1202-vs-YH15(shell45)	arahy.Tifrunner.gnm2.ann1.SBEJ10	1.3163	9.27777e-20	1.37394e-17
W1202-vs-YH15(shell45)	arahy.Tifrunner.gnm2.ann1.VC882V	-1.5743	1.11074e-19	1.63981e-17
W1202-vs-YH15(shell45)	arahy.Tifrunner.gnm2.ann1.65MGYN	-14.5625	1.19561e-19	1.75968e-17
W1202-vs-YH15(shell45)	arahy.Tifrunner.gnm2.ann1.CY3ZTL	-1.6566	1.20342e-19	1.76575e-17
W1202-vs-YH15(shell45)	arahy.Tifrunner.gnm2.ann1.N15JJB	9.4218	1.20951e-19	1.76926e-17
W1202-vs-YH15(shell45)	arahy.Tifrunner.gnm2.ann1.UILT17	-2.6796	1.23587e-19	1.80229e-17
W1202-vs-YH15(shell45)	arahy.Tifrunner.gnm2.ann1.T4ZW2M	-2.086	1.28667e-19	1.87068e-17
W1202-vs-YH15(shell45)	arahy.Tifrunner.gnm2.ann1.GJFA3Z	-1.2541	1.41369e-19	2.04913e-17
W1202-vs-YH15(shell45)	arahy.Tifrunner.gnm2.ann1.E05UEM	1.6935	1.43008e-19	2.06661e-17
W1202-vs-YH15(shell45)	arahy.Tifrunner.gnm2.ann1.82IR2S	1.5445	1.5725e-19	2.25877e-17
W1202-vs-YH15(shell45)	arahy.Tifrunner.gnm2.ann1.IV1RYJ	-14.5049	1.65557e-19	2.37099e-17
W1202-vs-YH15(shell45)	arahy.Tifrunner.gnm2.ann1.G4AYZA	1.4694	1.80983e-19	2.58417e-17
W1202-vs-YH15(shell45)	arahy.Tifrunner.gnm2.ann1.X06H87	-1.4436	1.94319e-19	2.76633e-17
W1202-vs-YH15(shell45)	arahy.Tifrunner.gnm2.ann1.DD246K	1.4556	2.12386e-19	3.01456e-17
W1202-vs-YH15(shell45)	arahy.Tifrunner.gnm2.ann1.H5PBDQ	2.2004	2.32772e-19	3.29413e-17
W1202-vs-YH15(shell45)	arahy.Tifrunner.gnm2.ann1.465ER6	-14.4283	3.10433e-19	4.38022e-17
W1202-vs-YH15(shell45)	arahy.Tifrunner.gnm2.ann1.U5AJEU	7.6366	3.20063e-19	4.49912e-17
W1202-vs-YH15(shell45)	arahy.Tifrunner.gnm2.ann1.FB4WK1	-2.8269	3.20741e-19	4.49912e-17
W1202-vs-YH15(shell45)	arahy.Tifrunner.gnm2.ann1.DJ6LD0	1.3073	3.75083e-19	5.24238e-17
W1202-vs-YH15(shell45)	arahy.Tifrunner.gnm2.ann1.DVS0GI	-14.4063	3.7592e-19	5.24238e-17
W1202-vs-YH15(shell45)	arahy.Tifrunner.gnm2.ann1.44HGP5	1.4285	3.8069e-19	5.29347e-17
W1202-vs-YH15(shell45)	arahy.Tifrunner.gnm2.ann1.KY1X5P	1.6773	4.09904e-19	5.68317e-17
W1202-vs-YH15(shell45)	arahy.Tifrunner.gnm2.ann1.Y9M9U1	1.0508	4.42133e-19	6.11229e-17
W1202-vs-YH15(shell45)	arahy.Tifrunner.gnm2.ann1.67S48P	2.1122	5.82904e-19	8.01208e-17
W1202-vs-YH15(shell45)	arahy.Tifrunner.gnm2.ann1.TK42K3	-14.3259	7.97345e-19	1.09282e-16
W1202-vs-YH15(shell45)	arahy.Tifrunner.gnm2.ann1.5V07QU	1.1342	8.24898e-19	1.12735e-16
W1202-vs-YH15(shell45)	arahy.Tifrunner.gnm2.ann1.H5WQ1T	-2.5956	8.46838e-19	1.15404e-16
W1202-vs-YH15(shell45)	arahy.Tifrunner.gnm2.ann1.TVU1YR	-2.1187	9.64761e-19	1.31101e-16
W1202-vs-YH15(shell45)	arahy.Tifrunner.gnm2.ann1.JT0TSQ	-1.2438	1.06804e-18	1.44724e-16
W1202-vs-YH15(shell45)	arahy.Tifrunner.gnm2.ann1.FB4L04	1.1789	1.09123e-18	1.47448e-16
W1202-vs-YH15(shell45)	arahy.Tifrunner.gnm2.ann1.72M57I	-1.5132	1.14384e-18	1.54121e-16
W1202-vs-YH15(shell45)	arahy.Tifrunner.gnm2.ann1.MH0RNQ	14.2613	1.15318e-18	1.54944e-16
W1202-vs-YH15(shell45)	arahy.Tifrunner.gnm2.ann1.IXTP9E	1.917	1.15973e-18	1.55387e-16
W1202-vs-YH15(shell45)	arahy.Tifrunner.gnm2.ann1.T3IE7U	-1.5298	1.21209e-18	1.6195e-16
W1202-vs-YH15(shell45)	arahy.Tifrunner.gnm2.ann1.J3XN27	1.2778	1.26053e-18	1.67953e-16
W1202-vs-YH15(shell45)	arahy.Tifrunner.gnm2.ann1.U4EZEG	1.668	1.26588e-18	1.68196e-16
W1202-vs-YH15(shell45)	arahy.Tifrunner.gnm2.ann1.6JQ8YQ	-2.3295	1.30109e-18	1.72397e-16
W1202-vs-YH15(shell45)	arahy.Tifrunner.gnm2.ann1.X436G5	-3.9063	1.32102e-18	1.74553e-16
W1202-vs-YH15(shell45)	arahy.Tifrunner.gnm2.ann1.KKT884	10.4638	1.41513e-18	1.86473e-16
W1202-vs-YH15(shell45)	arahy.Tifrunner.gnm2.ann1.KY2C7R	1.1635	1.84742e-18	2.42103e-16
W1202-vs-YH15(shell45)	arahy.Tifrunner.gnm2.ann1.TD0XWT	14.2099	1.88011e-18	2.45714e-16
W1202-vs-YH15(shell45)	arahy.Tifrunner.gnm2.ann1.6NYM2I	5.3247	2.01745e-18	2.62944e-16
W1202-vs-YH15(shell45)	arahy.Tifrunner.gnm2.ann1.115BTG	-9.1206	2.47555e-18	3.21775e-16
W1202-vs-YH15(shell45)	arahy.Tifrunner.gnm2.ann1.UF24CP	1.1564	2.51743e-18	3.26331e-16
W1202-vs-YH15(shell45)	arahy.Tifrunner.gnm2.ann1.0RI6JJ	-1.2028	3.11735e-18	4.03006e-16
W1202-vs-YH15(shell45)	arahy.Tifrunner.gnm2.ann1.MX1YNE	-1.3971	3.60611e-18	4.64935e-16
W1202-vs-YH15(shell45)	arahy.Tifrunner.gnm2.ann1.F4981M	1.0735	3.61744e-18	4.65143e-16
W1202-vs-YH15(shell45)	arahy.Tifrunner.gnm2.ann1.TJ3PHW	1.2798	3.64575e-18	4.67526e-16
W1202-vs-YH15(shell45)	arahy.Tifrunner.gnm2.ann1.GE5ZL0	10.5184	3.81804e-18	4.87008e-16
W1202-vs-YH15(shell45)	arahy.Tifrunner.gnm2.ann1.UZ5M1P	-1.4186	4.17119e-18	5.30639e-16
W1202-vs-YH15(shell45)	arahy.Tifrunner.gnm2.ann1.WQX55W	-14.1341	4.22727e-18	5.36347e-16
W1202-vs-YH15(shell45)	arahy.Tifrunner.gnm2.ann1.TE56A9	14.0871	4.82988e-18	6.11184e-16
W1202-vs-YH15(shell45)	arahy.Tifrunner.gnm2.ann1.FXNF4I	-6.048	4.93169e-18	6.22421e-16
W1202-vs-YH15(shell45)	arahy.Tifrunner.gnm2.ann1.7SJ9JV	-1.3023	4.9588e-18	6.24196e-16
W1202-vs-YH15(shell45)	arahy.Tifrunner.gnm2.ann1.S5WRJR	14.0851	5.17325e-18	6.49481e-16
W1202-vs-YH15(shell45)	arahy.Tifrunner.gnm2.ann1.IRIV1V	-1.4236	6.00517e-18	7.51951e-16
W1202-vs-YH15(shell45)	arahy.Tifrunner.gnm2.ann1.52F34X	-2.4701	6.40785e-18	7.98194e-16
W1202-vs-YH15(shell45)	arahy.Tifrunner.gnm2.ann1.W2YUTZ	1.513	7.08028e-18	8.79665e-16
W1202-vs-YH15(shell45)	arahy.Tifrunner.gnm2.ann1.NBEQ87	-8.9707	7.99292e-18	9.9048e-16
W1202-vs-YH15(shell45)	arahy.Tifrunner.gnm2.ann1.3I1ZSD	1.0624	8.15848e-18	1.00838e-15
W1202-vs-YH15(shell45)	arahy.Tifrunner.gnm2.ann1.8V1CUP	1.0176	8.93705e-18	1.10177e-15
W1202-vs-YH15(shell45)	arahy.Tifrunner.gnm2.ann1.HDV1A7	13.9807	1.01026e-17	1.24226e-15
W1202-vs-YH15(shell45)	arahy.Tifrunner.gnm2.ann1.Y3HE6F	13.9849	1.03622e-17	1.2709e-15
W1202-vs-YH15(shell45)	arahy.Tifrunner.gnm2.ann1.Q6VS78	-1.0813	1.05976e-17	1.29646e-15
W1202-vs-YH15(shell45)	arahy.Tifrunner.gnm2.ann1.HEJ4FG	-2.5838	1.09823e-17	1.3401e-15
W1202-vs-YH15(shell45)	arahy.Tifrunner.gnm2.ann1.5CXD2A	-2.4765	1.12584e-17	1.36681e-15
W1202-vs-YH15(shell45)	arahy.Tifrunner.gnm2.ann1.65I9D4	10.3406	1.14386e-17	1.38517e-15
W1202-vs-YH15(shell45)	arahy.Tifrunner.gnm2.ann1.CGU5TI	-1.7142	1.16845e-17	1.41138e-15
W1202-vs-YH15(shell45)	arahy.Tifrunner.gnm2.ann1.JPXG8L	1.2713	1.17957e-17	1.42122e-15
W1202-vs-YH15(shell45)	arahy.Tifrunner.gnm2.ann1.3Q25Y7	-2.315	1.22172e-17	1.4683e-15
W1202-vs-YH15(shell45)	arahy.Tifrunner.gnm2.ann1.EJ9HW6	1.7455	1.25257e-17	1.50161e-15
W1202-vs-YH15(shell45)	arahy.Tifrunner.gnm2.ann1.WVII05	13.9586	1.36338e-17	1.63036e-15
W1202-vs-YH15(shell45)	arahy.Tifrunner.gnm2.ann1.1N3H6Z	-2.4033	1.6865e-17	2.01173e-15
W1202-vs-YH15(shell45)	arahy.Tifrunner.gnm2.ann1.J1CJLL	-13.9519	1.79878e-17	2.13685e-15
W1202-vs-YH15(shell45)	arahy.Tifrunner.gnm2.ann1.41JFP3	-13.9479	1.80033e-17	2.13685e-15
W1202-vs-YH15(shell45)	arahy.Tifrunner.gnm2.ann1.84QHVJ	1.6374	2.06316e-17	2.44275e-15
W1202-vs-YH15(shell45)	arahy.Tifrunner.gnm2.ann1.7G7SK7	2.9451	2.19605e-17	2.59367e-15
W1202-vs-YH15(shell45)	arahy.Tifrunner.gnm2.ann1.98P7IJ	2.3997	2.35667e-17	2.77651e-15
W1202-vs-YH15(shell45)	arahy.Tifrunner.gnm2.ann1.86C462	-1.0845	2.56282e-17	3.01198e-15
W1202-vs-YH15(shell45)	arahy.Tifrunner.gnm2.ann1.8KGB21	1.7183	2.74603e-17	3.21939e-15
W1202-vs-YH15(shell45)	arahy.Tifrunner.gnm2.ann1.VKWK3F	-10.2285	2.82542e-17	3.30436e-15
W1202-vs-YH15(shell45)	arahy.Tifrunner.gnm2.ann1.CCZM0J	-3.4014	2.89972e-17	3.38298e-15
W1202-vs-YH15(shell45)	arahy.Tifrunner.gnm2.ann1.0PC5WU	-1.2204	2.99424e-17	3.48476e-15
W1202-vs-YH15(shell45)	arahy.Tifrunner.gnm2.ann1.JIKB9X	1.6391	3.24983e-17	3.7639e-15
W1202-vs-YH15(shell45)	arahy.Tifrunner.gnm2.ann1.0G9KRE	-2.9311	3.26341e-17	3.7705e-15
W1202-vs-YH15(shell45)	arahy.Tifrunner.gnm2.ann1.S7JRIG	-1.8425	3.27963e-17	3.78011e-15
W1202-vs-YH15(shell45)	arahy.Tifrunner.gnm2.ann1.STND79	2.1165	3.31395e-17	3.81048e-15
W1202-vs-YH15(shell45)	arahy.Tifrunner.gnm2.ann1.ID57CI	8.737	3.40233e-17	3.90273e-15
W1202-vs-YH15(shell45)	arahy.Tifrunner.gnm2.ann1.U2QYCA	-10.1921	3.64572e-17	4.17191e-15
W1202-vs-YH15(shell45)	arahy.Tifrunner.gnm2.ann1.IJ0BZH	-6.4884	3.86616e-17	4.41361e-15
W1202-vs-YH15(shell45)	arahy.Tifrunner.gnm2.ann1.2A63GV	2.2774	3.98395e-17	4.53725e-15
W1202-vs-YH15(shell45)	arahy.Tifrunner.gnm2.ann1.5ESV8I	2.4453	4.40202e-17	5.00146e-15
W1202-vs-YH15(shell45)	arahy.Tifrunner.gnm2.ann1.Y2TIF7	-3.5784	4.49648e-17	5.09669e-15
W1202-vs-YH15(shell45)	arahy.Tifrunner.gnm2.ann1.AL59ZJ	-8.7608	4.58959e-17	5.18993e-15
W1202-vs-YH15(shell45)	arahy.Tifrunner.gnm2.ann1.C4R67I	-2.3245	4.67917e-17	5.27875e-15
W1202-vs-YH15(shell45)	arahy.Tifrunner.gnm2.ann1.NWH0QG	-1.7504	4.76634e-17	5.36443e-15
W1202-vs-YH15(shell45)	arahy.Tifrunner.gnm2.ann1.HN87AT	-7.2388	4.85848e-17	5.4553e-15
W1202-vs-YH15(shell45)	arahy.Tifrunner.gnm2.ann1.ZZD30S	10.1383	5.26531e-17	5.89826e-15
W1202-vs-YH15(shell45)	arahy.Tifrunner.gnm2.ann1.1WCS7I	1.394	5.39378e-17	6.02805e-15
W1202-vs-YH15(shell45)	arahy.Tifrunner.gnm2.ann1.KG9X9B	1.4172	5.47034e-17	6.09937e-15
W1202-vs-YH15(shell45)	arahy.Tifrunner.gnm2.ann1.RWD4IB	13.7868	6.03242e-17	6.71044e-15
W1202-vs-YH15(shell45)	arahy.Tifrunner.gnm2.ann1.8I8ZWR	-2.0216	6.08294e-17	6.75093e-15
W1202-vs-YH15(shell45)	arahy.Tifrunner.gnm2.ann1.BG5GX2	-3.9592	6.20632e-17	6.87192e-15
W1202-vs-YH15(shell45)	arahy.Tifrunner.gnm2.ann1.W5G0Q3	-10.1095	6.72665e-17	7.43085e-15
W1202-vs-YH15(shell45)	arahy.Tifrunner.gnm2.ann1.5MEL2D	-2.1156	7.34721e-17	8.09767e-15
W1202-vs-YH15(shell45)	arahy.Tifrunner.gnm2.ann1.D7NFZP	-10.1035	7.61913e-17	8.37807e-15
W1202-vs-YH15(shell45)	arahy.Tifrunner.gnm2.ann1.CC7STI	-1.2415	7.7477e-17	8.4999e-15
W1202-vs-YH15(shell45)	arahy.Tifrunner.gnm2.ann1.E1YPH0	-10.1319	8.21874e-17	8.99604e-15
W1202-vs-YH15(shell45)	arahy.Tifrunner.gnm2.ann1.Y9RVVK	5.7436	8.55052e-17	9.33784e-15
W1202-vs-YH15(shell45)	arahy.Tifrunner.gnm2.ann1.G8NWJQ	-1.0894	1.07186e-16	1.16788e-14
W1202-vs-YH15(shell45)	arahy.Tifrunner.gnm2.ann1.V0WFIB	-2.163	1.08317e-16	1.17752e-14
W1202-vs-YH15(shell45)	arahy.Tifrunner.gnm2.ann1.K5TUWL	10.0364	1.16223e-16	1.26061e-14
W1202-vs-YH15(shell45)	arahy.Tifrunner.gnm2.ann1.TW3GR2	-2.5204	1.17163e-16	1.26793e-14
W1202-vs-YH15(shell45)	arahy.Tifrunner.gnm2.ann1.6GN4C8	-13.8181	1.23363e-16	1.33201e-14
W1202-vs-YH15(shell45)	arahy.Tifrunner.gnm2.ann1.S1MRJ3	10.0287	1.25301e-16	1.3499e-14
W1202-vs-YH15(shell45)	arahy.Tifrunner.gnm2.ann1.2RNN62	13.6476	1.30509e-16	1.40284e-14
W1202-vs-YH15(shell45)	arahy.Tifrunner.gnm2.ann1.YZ9ULU	-1.4169	1.54645e-16	1.65485e-14
W1202-vs-YH15(shell45)	arahy.Tifrunner.gnm2.ann1.65FHJK	1.2705	1.56266e-16	1.66845e-14
W1202-vs-YH15(shell45)	arahy.Tifrunner.gnm2.ann1.8Z89CY	-13.631	1.5694e-16	1.67192e-14
W1202-vs-YH15(shell45)	arahy.Tifrunner.gnm2.ann1.BQQL35	3.176	1.69131e-16	1.79779e-14
W1202-vs-YH15(shell45)	arahy.Tifrunner.gnm2.ann1.D9C684	2.0506	1.83595e-16	1.94721e-14
W1202-vs-YH15(shell45)	arahy.Tifrunner.gnm2.ann1.34TJV2	1.7144	1.91302e-16	2.02446e-14
W1202-vs-YH15(shell45)	arahy.Tifrunner.gnm2.ann1.30QFZV	-1.3662	2.07943e-16	2.19571e-14
W1202-vs-YH15(shell45)	arahy.Tifrunner.gnm2.ann1.2HJ0TV	2.2055	2.09262e-16	2.20477e-14
W1202-vs-YH15(shell45)	arahy.Tifrunner.gnm2.ann1.D6GULQ	-13.5895	2.1686e-16	2.27525e-14
W1202-vs-YH15(shell45)	arahy.Tifrunner.gnm2.ann1.G4VJTK	1.3078	2.16904e-16	2.27525e-14
W1202-vs-YH15(shell45)	arahy.Tifrunner.gnm2.ann1.HD0F2Q	9.9465	2.22784e-16	2.33182e-14
W1202-vs-YH15(shell45)	arahy.Tifrunner.gnm2.ann1.EN7GHH	1.7297	2.2696e-16	2.37035e-14
W1202-vs-YH15(shell45)	arahy.Tifrunner.gnm2.ann1.2H7I9L	1.8414	2.30337e-16	2.40037e-14
W1202-vs-YH15(shell45)	arahy.Tifrunner.gnm2.ann1.WR2K1Y	-1.1735	2.38826e-16	2.48342e-14
W1202-vs-YH15(shell45)	arahy.Tifrunner.gnm2.ann1.SQ6FML	1.9929	2.40447e-16	2.49486e-14
W1202-vs-YH15(shell45)	arahy.Tifrunner.gnm2.ann1.WIT8VU	-6.3917	2.44976e-16	2.53636e-14
W1202-vs-YH15(shell45)	arahy.Tifrunner.gnm2.ann1.Y38ELQ	1.4891	2.4677e-16	2.54941e-14
W1202-vs-YH15(shell45)	arahy.Tifrunner.gnm2.ann1.PYKR9B	1.6564	2.84865e-16	2.93663e-14
W1202-vs-YH15(shell45)	arahy.Tifrunner.gnm2.ann1.TAH91K	-3.2677	2.87281e-16	2.95517e-14
W1202-vs-YH15(shell45)	arahy.Tifrunner.gnm2.ann1.KG76U8	13.5415	2.91129e-16	2.98832e-14
W1202-vs-YH15(shell45)	arahy.Tifrunner.gnm2.ann1.AJB7K5	1.7043	3.07953e-16	3.15425e-14
W1202-vs-YH15(shell45)	arahy.Tifrunner.gnm2.ann1.CXU7YK	-13.5362	3.32135e-16	3.39466e-14
W1202-vs-YH15(shell45)	arahy.Tifrunner.gnm2.ann1.LSE6V3	-8.5828	3.33668e-16	3.40306e-14
W1202-vs-YH15(shell45)	arahy.Tifrunner.gnm2.ann1.VJD5NB	-1.8034	3.59054e-16	3.65417e-14
W1202-vs-YH15(shell45)	arahy.Tifrunner.gnm2.ann1.IAPX52	-1.5545	3.60626e-16	3.66239e-14
W1202-vs-YH15(shell45)	arahy.Tifrunner.gnm2.ann1.6ZGG0N	1.276	3.69966e-16	3.74928e-14
W1202-vs-YH15(shell45)	arahy.Tifrunner.gnm2.ann1.FRA838	-5.106	3.71344e-16	3.75529e-14
W1202-vs-YH15(shell45)	arahy.Tifrunner.gnm2.ann1.BD2M5U	13.5261	3.73361e-16	3.76772e-14
W1202-vs-YH15(shell45)	arahy.Tifrunner.gnm2.ann1.Y1VCD4	2.0736	3.8515e-16	3.8785e-14
W1202-vs-YH15(shell45)	arahy.Tifrunner.gnm2.ann1.3828X0	-13.52	3.88848e-16	3.90751e-14
W1202-vs-YH15(shell45)	arahy.Tifrunner.gnm2.ann1.HFSF7Z	-9.8831	3.93306e-16	3.94403e-14
W1202-vs-YH15(shell45)	arahy.Tifrunner.gnm2.ann1.1GJ1KV	3.3629	4.2507e-16	4.25364e-14
W1202-vs-YH15(shell45)	arahy.Tifrunner.gnm2.ann1.JLE0C4	2.2258	4.77413e-16	4.75752e-14
W1202-vs-YH15(shell45)	arahy.Tifrunner.gnm2.ann1.VDQ89P	1.0957	5.32768e-16	5.2981e-14
W1202-vs-YH15(shell45)	arahy.Tifrunner.gnm2.ann1.6TY0FQ	-13.5781	5.56595e-16	5.52357e-14
W1202-vs-YH15(shell45)	arahy.Tifrunner.gnm2.ann1.5PBU8Q	3.8961	5.59995e-16	5.5458e-14
W1202-vs-YH15(shell45)	arahy.Tifrunner.gnm2.ann1.4WM679	-1.0111	5.67665e-16	5.61015e-14
W1202-vs-YH15(shell45)	arahy.Tifrunner.gnm2.ann1.57ZPJQ	-1.7561	6.15967e-16	6.07495e-14
W1202-vs-YH15(shell45)	arahy.Tifrunner.gnm2.ann1.V0EC7N	1.2906	6.68445e-16	6.56545e-14
W1202-vs-YH15(shell45)	arahy.Tifrunner.gnm2.ann1.6P69YR	-13.4469	6.80705e-16	6.67217e-14
W1202-vs-YH15(shell45)	arahy.Tifrunner.gnm2.ann1.GJ4Q3S	-2.9499	7.16566e-16	7.0093e-14
W1202-vs-YH15(shell45)	arahy.Tifrunner.gnm2.ann1.6AG026	13.4348	7.50444e-16	7.32571e-14
W1202-vs-YH15(shell45)	arahy.Tifrunner.gnm2.ann1.SSUF8X	-13.4687	7.9638e-16	7.7583e-14
W1202-vs-YH15(shell45)	arahy.Tifrunner.gnm2.ann1.R3UUWW	2.2026	8.00041e-16	7.77812e-14
W1202-vs-YH15(shell45)	arahy.Tifrunner.gnm2.ann1.NK6UX8	-2.0632	8.06579e-16	7.82578e-14
W1202-vs-YH15(shell45)	arahy.Tifrunner.gnm2.ann1.CYJA9T	-5.6881	8.25097e-16	7.98924e-14
W1202-vs-YH15(shell45)	arahy.Tifrunner.gnm2.ann1.4PMG8D	-13.4679	8.28151e-16	8.00261e-14
W1202-vs-YH15(shell45)	arahy.Tifrunner.gnm2.ann1.PC7X5T	-8.4221	8.3006e-16	8.00489e-14
W1202-vs-YH15(shell45)	arahy.Tifrunner.gnm2.ann1.VE1P60	2.1059	8.41079e-16	8.09483e-14
W1202-vs-YH15(shell45)	arahy.Tifrunner.gnm2.ann1.GI6498	2.0788	9.55821e-16	9.17715e-14
W1202-vs-YH15(shell45)	arahy.Tifrunner.gnm2.ann1.JBW4ZX	-1.7081	9.57373e-16	9.17715e-14
W1202-vs-YH15(shell45)	arahy.Tifrunner.gnm2.ann1.FW7J6M	13.3727	1.03593e-15	9.91035e-14
W1202-vs-YH15(shell45)	arahy.Tifrunner.gnm2.ann1.Z6QUW3	-1.7748	1.05661e-15	1.0088e-13
W1202-vs-YH15(shell45)	arahy.Tifrunner.gnm2.ann1.718DXV	1.6024	1.13033e-15	1.07703e-13
W1202-vs-YH15(shell45)	arahy.Tifrunner.gnm2.ann1.REUM3H	9.7201	1.1497e-15	1.09331e-13
W1202-vs-YH15(shell45)	arahy.Tifrunner.gnm2.ann1.7NL1KT	1.0155	1.17623e-15	1.11632e-13
W1202-vs-YH15(shell45)	arahy.Tifrunner.gnm2.ann1.IZ8PXE	-9.7849	1.19946e-15	1.13612e-13
W1202-vs-YH15(shell45)	arahy.Tifrunner.gnm2.ann1.MTFP9U	1.3795	1.2273e-15	1.16019e-13
W1202-vs-YH15(shell45)	arahy.Tifrunner.gnm2.ann1.X6RF7Y	1.7733	1.25472e-15	1.18377e-13
W1202-vs-YH15(shell45)	arahy.Tifrunner.gnm2.ann1.F6ULXY	-1.4629	1.31113e-15	1.23456e-13
W1202-vs-YH15(shell45)	arahy.Tifrunner.gnm2.ann1.E93DG9	-13.3494	1.33908e-15	1.25839e-13
W1202-vs-YH15(shell45)	arahy.Tifrunner.gnm2.ann1.KRJ4S2	1.3494	1.42864e-15	1.33992e-13
W1202-vs-YH15(shell45)	arahy.Tifrunner.gnm2.ann1.V0PDBB	1.0672	1.46812e-15	1.37425e-13
W1202-vs-YH15(shell45)	arahy.Tifrunner.gnm2.ann1.FZ7LTG	-2.1625	1.52729e-15	1.42685e-13
W1202-vs-YH15(shell45)	arahy.Tifrunner.gnm2.ann1.724RE1	6.0987	1.96073e-15	1.82724e-13
W1202-vs-YH15(shell45)	arahy.Tifrunner.gnm2.ann1.AY7U99	-13.3134	1.9635e-15	1.82724e-13
W1202-vs-YH15(shell45)	arahy.Tifrunner.gnm2.ann1.4R2B5R	-3.1324	2.0625e-15	1.91564e-13
W1202-vs-YH15(shell45)	arahy.Tifrunner.gnm2.ann1.0H0ATF	-1.3769	2.1175e-15	1.96292e-13
W1202-vs-YH15(shell45)	arahy.Tifrunner.gnm2.ann1.5C91KI	13.3168	2.24306e-15	2.07529e-13
W1202-vs-YH15(shell45)	arahy.Tifrunner.gnm2.ann1.V487Q2	13.2566	2.49909e-15	2.3077e-13
W1202-vs-YH15(shell45)	arahy.Tifrunner.gnm2.ann1.G8I87E	9.42	2.51274e-15	2.31584e-13
W1202-vs-YH15(shell45)	arahy.Tifrunner.gnm2.ann1.Z00IVM	-13.2595	2.51956e-15	2.31765e-13
W1202-vs-YH15(shell45)	arahy.Tifrunner.gnm2.ann1.6JN252	-1.7036	2.57172e-15	2.36109e-13
W1202-vs-YH15(shell45)	arahy.Tifrunner.gnm2.ann1.5Q88N2	8.2861	2.62119e-15	2.4019e-13
W1202-vs-YH15(shell45)	arahy.Tifrunner.gnm2.ann1.YB3T89	-2.0558	2.78091e-15	2.54339e-13
W1202-vs-YH15(shell45)	arahy.Tifrunner.gnm2.ann1.JRP81T	13.2378	2.79745e-15	2.55313e-13
W1202-vs-YH15(shell45)	arahy.Tifrunner.gnm2.ann1.M42AW0	2.9006	2.80224e-15	2.55313e-13
W1202-vs-YH15(shell45)	arahy.Tifrunner.gnm2.ann1.9SLV88	1.1221	2.92435e-15	2.65932e-13
W1202-vs-YH15(shell45)	arahy.Tifrunner.gnm2.ann1.CT1CGZ	-2.8643	2.98551e-15	2.70979e-13
W1202-vs-YH15(shell45)	arahy.Tifrunner.gnm2.ann1.FQ0JYV	9.4003	3.03973e-15	2.75377e-13
W1202-vs-YH15(shell45)	arahy.Tifrunner.gnm2.ann1.49T1EQ	-13.2313	3.07869e-15	2.7838e-13
W1202-vs-YH15(shell45)	arahy.Tifrunner.gnm2.ann1.SK3TPA	1.0485	3.16608e-15	2.85741e-13
W1202-vs-YH15(shell45)	arahy.Tifrunner.gnm2.ann1.UL52QC	13.2142	3.44923e-15	3.1071e-13
W1202-vs-YH15(shell45)	arahy.Tifrunner.gnm2.ann1.D8JT6M	1.4047	3.49562e-15	3.14297e-13
W1202-vs-YH15(shell45)	arahy.Tifrunner.gnm2.ann1.B80SH2	-1.6526	3.63969e-15	3.26069e-13
W1202-vs-YH15(shell45)	arahy.Tifrunner.gnm2.ann1.FDP8U9	8.1457	3.64019e-15	3.26069e-13
W1202-vs-YH15(shell45)	arahy.Tifrunner.gnm2.ann1.66HQ3N	13.2117	3.82071e-15	3.416e-13
W1202-vs-YH15(shell45)	arahy.Tifrunner.gnm2.ann1.CCT40T	-13.2102	3.83286e-15	3.42047e-13
W1202-vs-YH15(shell45)	arahy.Tifrunner.gnm2.ann1.NDI7S1	3.2898	3.92768e-15	3.49856e-13
W1202-vs-YH15(shell45)	arahy.Tifrunner.gnm2.ann1.N79Q6F	-13.2036	4.09646e-15	3.63536e-13
W1202-vs-YH15(shell45)	arahy.Tifrunner.gnm2.ann1.US91MI	-9.5474	4.15398e-15	3.67958e-13
W1202-vs-YH15(shell45)	arahy.Tifrunner.gnm2.ann1.GL9Q07	-1.5532	4.59771e-15	4.06511e-13
W1202-vs-YH15(shell45)	arahy.Tifrunner.gnm2.ann1.3LM8QV	-1.4796	4.93761e-15	4.35758e-13
W1202-vs-YH15(shell45)	arahy.Tifrunner.gnm2.ann1.6LA5S9	8.1134	5.08666e-15	4.48086e-13
W1202-vs-YH15(shell45)	arahy.Tifrunner.gnm2.ann1.KR00E5	-1.8945	5.17851e-15	4.55338e-13
W1202-vs-YH15(shell45)	arahy.Tifrunner.gnm2.ann1.2YDG1M	9.341	5.19321e-15	4.55792e-13
W1202-vs-YH15(shell45)	arahy.Tifrunner.gnm2.ann1.T968NY	-1.5723	5.20792e-15	4.56246e-13
W1202-vs-YH15(shell45)	arahy.Tifrunner.gnm2.ann1.SDDU5A	-8.1969	5.52403e-15	4.83055e-13
W1202-vs-YH15(shell45)	arahy.Tifrunner.gnm2.ann1.489L6Z	1.3101	5.67045e-15	4.94954e-13
W1202-vs-YH15(shell45)	arahy.Tifrunner.gnm2.ann1.Q9BTX3	4.2071	5.71165e-15	4.97642e-13
W1202-vs-YH15(shell45)	arahy.Tifrunner.gnm2.ann1.Y2FUU3	1.8108	6.05279e-15	5.26406e-13
W1202-vs-YH15(shell45)	arahy.Tifrunner.gnm2.ann1.7QB2HQ	-1.6362	6.19661e-15	5.37935e-13
W1202-vs-YH15(shell45)	arahy.Tifrunner.gnm2.ann1.5I1DLU	-3.046	6.24971e-15	5.41191e-13
W1202-vs-YH15(shell45)	arahy.Tifrunner.gnm2.ann1.NSV5VW	-6.1063	6.25674e-15	5.41191e-13
W1202-vs-YH15(shell45)	arahy.Tifrunner.gnm2.ann1.V1PUB9	1.234	6.33937e-15	5.47348e-13
W1202-vs-YH15(shell45)	arahy.Tifrunner.gnm2.ann1.ZY5U1L	-13.184	7.62079e-15	6.56088e-13
W1202-vs-YH15(shell45)	arahy.Tifrunner.gnm2.ann1.SZ0H4I	13.1006	7.62622e-15	6.56088e-13
W1202-vs-YH15(shell45)	arahy.Tifrunner.gnm2.ann1.KW5NHF	1.0317	7.7017e-15	6.61392e-13
W1202-vs-YH15(shell45)	arahy.Tifrunner.gnm2.ann1.Y12L7W	13.1055	7.86937e-15	6.7458e-13
W1202-vs-YH15(shell45)	arahy.Tifrunner.gnm2.ann1.RRAK1Y	-1.4014	7.95082e-15	6.80343e-13
W1202-vs-YH15(shell45)	arahy.Tifrunner.gnm2.ann1.WTJ0L8	-2.2214	8.17373e-15	6.98168e-13
W1202-vs-YH15(shell45)	arahy.Tifrunner.gnm2.ann1.KFH0Q4	-1.3792	8.32864e-15	7.09875e-13
W1202-vs-YH15(shell45)	arahy.Tifrunner.gnm2.ann1.FVA0CM	1.4011	8.34047e-15	7.09875e-13
W1202-vs-YH15(shell45)	arahy.Tifrunner.gnm2.ann1.P0I32D	-5.8357	8.50609e-15	7.22685e-13
W1202-vs-YH15(shell45)	arahy.Tifrunner.gnm2.ann1.C8T1M9	13.1207	8.54192e-15	7.24443e-13
W1202-vs-YH15(shell45)	arahy.Tifrunner.gnm2.ann1.SVQ92W	-3.331	9.12262e-15	7.72323e-13
W1202-vs-YH15(shell45)	arahy.Tifrunner.gnm2.ann1.FEJ64N	5.2795	9.29049e-15	7.85145e-13
W1202-vs-YH15(shell45)	arahy.Tifrunner.gnm2.ann1.63KD8W	-1.5839	9.74311e-15	8.21944e-13
W1202-vs-YH15(shell45)	arahy.Tifrunner.gnm2.ann1.RIM3FC	-2.0901	1.00044e-14	8.42501e-13
W1202-vs-YH15(shell45)	arahy.Tifrunner.gnm2.ann1.PABD0G	13.0901	1.00379e-14	8.43838e-13
W1202-vs-YH15(shell45)	arahy.Tifrunner.gnm2.ann1.U7U33W	-9.4124	1.08661e-14	9.09048e-13
W1202-vs-YH15(shell45)	arahy.Tifrunner.gnm2.ann1.06ILPZ	-9.4018	1.08706e-14	9.09048e-13
W1202-vs-YH15(shell45)	arahy.Tifrunner.gnm2.ann1.L5TNM0	1.1822	1.10262e-14	9.20446e-13
W1202-vs-YH15(shell45)	arahy.Tifrunner.gnm2.ann1.DS7XTJ	1.4963	1.1582e-14	9.65161e-13
W1202-vs-YH15(shell45)	arahy.Tifrunner.gnm2.ann1.1LGD4F	-3.3061	1.16311e-14	9.67567e-13
W1202-vs-YH15(shell45)	arahy.Tifrunner.gnm2.ann1.3V1LC9	-9.3852	1.23596e-14	1.02478e-12
W1202-vs-YH15(shell45)	arahy.Tifrunner.gnm2.ann1.EKRS97	-13.0362	1.23618e-14	1.02478e-12
W1202-vs-YH15(shell45)	arahy.Tifrunner.gnm2.ann1.42V4U6	-9.3644	1.40018e-14	1.15874e-12
W1202-vs-YH15(shell45)	arahy.Tifrunner.gnm2.ann1.8GI8KI	-3.3824	1.4152e-14	1.16914e-12
W1202-vs-YH15(shell45)	arahy.Tifrunner.gnm2.ann1.Z8UJG3	13.0096	1.48056e-14	1.22103e-12
W1202-vs-YH15(shell45)	arahy.Tifrunner.gnm2.ann1.748FVU	-9.3408	1.67915e-14	1.38242e-12
W1202-vs-YH15(shell45)	arahy.Tifrunner.gnm2.ann1.JUAY6G	-4.0173	1.68271e-14	1.38297e-12
W1202-vs-YH15(shell45)	arahy.Tifrunner.gnm2.ann1.7U017G	1.4137	1.71191e-14	1.40456e-12
W1202-vs-YH15(shell45)	arahy.Tifrunner.gnm2.ann1.4XS3FZ	1.5963	1.95396e-14	1.60041e-12
W1202-vs-YH15(shell45)	arahy.Tifrunner.gnm2.ann1.JF5U6Q	12.9718	2.02245e-14	1.65367e-12
W1202-vs-YH15(shell45)	arahy.Tifrunner.gnm2.ann1.B3D4NA	13.0002	2.08796e-14	1.70433e-12
W1202-vs-YH15(shell45)	arahy.Tifrunner.gnm2.ann1.KF4G8Z	-2.764	2.124e-14	1.73079e-12
W1202-vs-YH15(shell45)	arahy.Tifrunner.gnm2.ann1.L71BIL	12.9598	2.17994e-14	1.77335e-12
W1202-vs-YH15(shell45)	arahy.Tifrunner.gnm2.ann1.NZ6SRJ	-1.8986	2.19324e-14	1.78114e-12
W1202-vs-YH15(shell45)	arahy.Tifrunner.gnm2.ann1.5IWW39	-2.0043	2.25145e-14	1.82532e-12
W1202-vs-YH15(shell45)	arahy.Tifrunner.gnm2.ann1.IYWZ8G	12.9604	2.53762e-14	2.04853e-12
W1202-vs-YH15(shell45)	arahy.Tifrunner.gnm2.ann1.GJ5SQ4	12.9323	2.53962e-14	2.04853e-12
W1202-vs-YH15(shell45)	arahy.Tifrunner.gnm2.ann1.9SCD6T	-1.018	2.59331e-14	2.08831e-12
W1202-vs-YH15(shell45)	arahy.Tifrunner.gnm2.ann1.14W2QC	2.1384	2.60315e-14	2.09272e-12
W1202-vs-YH15(shell45)	arahy.Tifrunner.gnm2.ann1.URRP40	2.3843	2.7883e-14	2.2378e-12
W1202-vs-YH15(shell45)	arahy.Tifrunner.gnm2.ann1.0FR3XP	12.9187	2.80699e-14	2.24903e-12
W1202-vs-YH15(shell45)	arahy.Tifrunner.gnm2.ann1.A99G02	-1.9034	2.84386e-14	2.27476e-12
W1202-vs-YH15(shell45)	arahy.Tifrunner.gnm2.ann1.AQN4AQ	-12.9225	2.89751e-14	2.3138e-12
W1202-vs-YH15(shell45)	arahy.Tifrunner.gnm2.ann1.L380RS	1.4997	2.96981e-14	2.36759e-12
W1202-vs-YH15(shell45)	arahy.Tifrunner.gnm2.ann1.9V8R16	-2.2267	3.0197e-14	2.40335e-12
W1202-vs-YH15(shell45)	arahy.Tifrunner.gnm2.ann1.VWE764	-1.8564	3.03378e-14	2.41054e-12
W1202-vs-YH15(shell45)	arahy.Tifrunner.gnm2.ann1.QRAR3K	-1.7231	3.05952e-14	2.42696e-12
W1202-vs-YH15(shell45)	arahy.Tifrunner.gnm2.ann1.13T34P	-8.0176	3.19137e-14	2.52737e-12
W1202-vs-YH15(shell45)	arahy.Tifrunner.gnm2.ann1.88QBIW	4.4729	3.23314e-14	2.55621e-12
W1202-vs-YH15(shell45)	arahy.Tifrunner.gnm2.ann1.804D1R	2.107	3.26404e-14	2.57638e-12
W1202-vs-YH15(shell45)	arahy.Tifrunner.gnm2.ann1.SRT95Q	-12.9366	3.29697e-14	2.59809e-12
W1202-vs-YH15(shell45)	arahy.Tifrunner.gnm2.ann1.9IV7G6	1.0707	3.49121e-14	2.74663e-12
W1202-vs-YH15(shell45)	arahy.Tifrunner.gnm2.ann1.KHQT57	3.5139	3.59372e-14	2.82264e-12
W1202-vs-YH15(shell45)	arahy.Tifrunner.gnm2.ann1.JH71K5	-12.8867	4.05661e-14	3.18098e-12
W1202-vs-YH15(shell45)	arahy.Tifrunner.gnm2.ann1.TC7Y0P	-1.6847	4.14168e-14	3.24237e-12
W1202-vs-YH15(shell45)	arahy.Tifrunner.gnm2.ann1.TDU0QQ	12.8682	4.22594e-14	3.30293e-12
W1202-vs-YH15(shell45)	arahy.Tifrunner.gnm2.ann1.KZGX7R	-9.1962	4.65648e-14	3.63349e-12
W1202-vs-YH15(shell45)	arahy.Tifrunner.gnm2.ann1.II4IQ1	-5.9408	4.67887e-14	3.64503e-12
W1202-vs-YH15(shell45)	arahy.Tifrunner.gnm2.ann1.PGE1MU	-1.3663	4.70592e-14	3.66014e-12
W1202-vs-YH15(shell45)	arahy.Tifrunner.gnm2.ann1.WBP5Q2	1.264	4.75223e-14	3.688e-12
W1202-vs-YH15(shell45)	arahy.Tifrunner.gnm2.ann1.FFY9SF	1.2084	4.75717e-14	3.688e-12
W1202-vs-YH15(shell45)	arahy.Tifrunner.gnm2.ann1.P0RRHQ	1.8328	4.78411e-14	3.70289e-12
W1202-vs-YH15(shell45)	arahy.Tifrunner.gnm2.ann1.8F6VIX	12.8682	4.96343e-14	3.83547e-12
W1202-vs-YH15(shell45)	arahy.Tifrunner.gnm2.ann1.PFDI3N	2.6091	5.15079e-14	3.97384e-12
W1202-vs-YH15(shell45)	arahy.Tifrunner.gnm2.ann1.GYR572	12.8624	5.50309e-14	4.23879e-12
W1202-vs-YH15(shell45)	arahy.Tifrunner.gnm2.ann1.W819WZ	-12.8271	5.71945e-14	4.39837e-12
W1202-vs-YH15(shell45)	arahy.Tifrunner.gnm2.ann1.JUK473	1.3792	5.77493e-14	4.42984e-12
W1202-vs-YH15(shell45)	arahy.Tifrunner.gnm2.ann1.QC7W61	12.8211	5.7789e-14	4.42984e-12
W1202-vs-YH15(shell45)	arahy.Tifrunner.gnm2.ann1.F551YR	-12.8604	5.83185e-14	4.46328e-12
W1202-vs-YH15(shell45)	arahy.Tifrunner.gnm2.ann1.T33VYK	-9.1581	5.8988e-14	4.5073e-12
W1202-vs-YH15(shell45)	arahy.Tifrunner.gnm2.ann1.8GXM4F	-1.2983	6.09369e-14	4.6488e-12
W1202-vs-YH15(shell45)	arahy.Tifrunner.gnm2.ann1.UM4T3G	-1.1314	6.1639e-14	4.69487e-12
W1202-vs-YH15(shell45)	arahy.Tifrunner.gnm2.ann1.EJMG2Q	-12.8178	6.21745e-14	4.72813e-12
W1202-vs-YH15(shell45)	arahy.Tifrunner.gnm2.ann1.5MEJ54	-12.8171	6.61661e-14	5.02368e-12
W1202-vs-YH15(shell45)	arahy.Tifrunner.gnm2.ann1.Q36S6K	-10.9556	6.69889e-14	5.0781e-12
W1202-vs-YH15(shell45)	arahy.Tifrunner.gnm2.ann1.HH3FWD	-9.1304	6.8394e-14	5.17641e-12
W1202-vs-YH15(shell45)	arahy.Tifrunner.gnm2.ann1.R9SY1C	2.5215	6.93865e-14	5.24323e-12
W1202-vs-YH15(shell45)	arahy.Tifrunner.gnm2.ann1.F8BKZV	-4	7.30469e-14	5.51112e-12
W1202-vs-YH15(shell45)	arahy.Tifrunner.gnm2.ann1.F1Q0RP	-5.6082	7.37137e-14	5.55267e-12
W1202-vs-YH15(shell45)	arahy.Tifrunner.gnm2.ann1.CS76E6	-12.801	7.70978e-14	5.79846e-12
W1202-vs-YH15(shell45)	arahy.Tifrunner.gnm2.ann1.6XGZ20	-1.1327	7.90282e-14	5.93431e-12
W1202-vs-YH15(shell45)	arahy.Tifrunner.gnm2.ann1.VBG6VY	-1.3544	8.02597e-14	6.01734e-12
W1202-vs-YH15(shell45)	arahy.Tifrunner.gnm2.ann1.5M2QCV	-1.7067	8.30638e-14	6.21783e-12
W1202-vs-YH15(shell45)	arahy.Tifrunner.gnm2.ann1.IJ3JTU	-12.8604	8.66053e-14	6.4728e-12
W1202-vs-YH15(shell45)	arahy.Tifrunner.gnm2.ann1.YS88LH	-12.7779	8.7295e-14	6.51159e-12
W1202-vs-YH15(shell45)	arahy.Tifrunner.gnm2.ann1.4XN1LL	12.7779	8.75236e-14	6.51159e-12
W1202-vs-YH15(shell45)	arahy.Tifrunner.gnm2.ann1.00QPSW	9.2074	8.75327e-14	6.51159e-12
W1202-vs-YH15(shell45)	arahy.Tifrunner.gnm2.ann1.T7NAK5	-9.1067	8.77069e-14	6.51442e-12
W1202-vs-YH15(shell45)	arahy.Tifrunner.gnm2.ann1.59XBIZ	-12.7545	9.2627e-14	6.86919e-12
W1202-vs-YH15(shell45)	arahy.Tifrunner.gnm2.ann1.QR9F0J	8.8929	9.55364e-14	7.07398e-12
W1202-vs-YH15(shell45)	arahy.Tifrunner.gnm2.ann1.1Q05D2	-1.3393	9.57494e-14	7.0788e-12
W1202-vs-YH15(shell45)	arahy.Tifrunner.gnm2.ann1.S1YA7W	1.128	9.97412e-14	7.36254e-12
W1202-vs-YH15(shell45)	arahy.Tifrunner.gnm2.ann1.UGS5Z8	9.0806	1.05544e-13	7.77887e-12
W1202-vs-YH15(shell45)	arahy.Tifrunner.gnm2.ann1.W4Y9B5	3.48	1.10756e-13	8.15044e-12
W1202-vs-YH15(shell45)	arahy.Tifrunner.gnm2.ann1.UD1J6F	12.737	1.11399e-13	8.18515e-12
W1202-vs-YH15(shell45)	arahy.Tifrunner.gnm2.ann1.P8DJ8N	-1.1327	1.14749e-13	8.40547e-12
W1202-vs-YH15(shell45)	arahy.Tifrunner.gnm2.ann1.UX9V95	12.7356	1.19339e-13	8.72832e-12
W1202-vs-YH15(shell45)	arahy.Tifrunner.gnm2.ann1.5L9AX6	-2.674	1.2783e-13	9.33513e-12
W1202-vs-YH15(shell45)	arahy.Tifrunner.gnm2.ann1.UC6RI2	12.7164	1.29622e-13	9.45154e-12
W1202-vs-YH15(shell45)	arahy.Tifrunner.gnm2.ann1.37DLMD	-2.1063	1.3216e-13	9.62192e-12
W1202-vs-YH15(shell45)	arahy.Tifrunner.gnm2.ann1.I2I3GG	-7.8365	1.37498e-13	9.99538e-12
W1202-vs-YH15(shell45)	arahy.Tifrunner.gnm2.ann1.EMJH24	1.2401	1.46255e-13	1.05998e-11
W1202-vs-YH15(shell45)	arahy.Tifrunner.gnm2.ann1.Z3AX4S	-12.7192	1.4824e-13	1.07273e-11
W1202-vs-YH15(shell45)	arahy.Tifrunner.gnm2.ann1.0MAX30	-1.8155	1.49876e-13	1.08293e-11
W1202-vs-YH15(shell45)	arahy.Tifrunner.gnm2.ann1.9F3TVY	1.1174	1.51203e-13	1.0904e-11
W1202-vs-YH15(shell45)	arahy.Tifrunner.gnm2.ann1.65BX45	3.926	1.51365e-13	1.0904e-11
W1202-vs-YH15(shell45)	arahy.Tifrunner.gnm2.ann1.Y0M1V0	4.0221	1.53055e-13	1.10091e-11
W1202-vs-YH15(shell45)	arahy.Tifrunner.gnm2.ann1.A1MQRB	2.1116	1.55593e-13	1.11749e-11
W1202-vs-YH15(shell45)	arahy.Tifrunner.gnm2.ann1.E2XSSP	-1.5185	1.59205e-13	1.14172e-11
W1202-vs-YH15(shell45)	arahy.Tifrunner.gnm2.ann1.GXR4QA	-2.0144	1.65971e-13	1.18668e-11
W1202-vs-YH15(shell45)	arahy.Tifrunner.gnm2.ann1.31N5UK	1.3465	1.68933e-13	1.20606e-11
W1202-vs-YH15(shell45)	arahy.Tifrunner.gnm2.ann1.VLN89B	1.306	1.69559e-13	1.2076e-11
W1202-vs-YH15(shell45)	arahy.Tifrunner.gnm2.ann1.WKA37H	7.6715	1.69655e-13	1.2076e-11
W1202-vs-YH15(shell45)	arahy.Tifrunner.gnm2.ann1.IBV8H8	1.2361	1.70084e-13	1.20886e-11
W1202-vs-YH15(shell45)	arahy.Tifrunner.gnm2.ann1.DRN59F	-2.7676	1.71607e-13	1.21787e-11
W1202-vs-YH15(shell45)	arahy.Tifrunner.gnm2.ann1.XFK461	12.661	1.86855e-13	1.32216e-11
W1202-vs-YH15(shell45)	arahy.Tifrunner.gnm2.ann1.G0HR9U	-7.7606	1.89102e-13	1.33608e-11
W1202-vs-YH15(shell45)	arahy.Tifrunner.gnm2.ann1.22VPXE	1.2803	1.96801e-13	1.38843e-11
W1202-vs-YH15(shell45)	arahy.Tifrunner.gnm2.ann1.IXQG45	-1.1864	2.05873e-13	1.44817e-11
W1202-vs-YH15(shell45)	arahy.Tifrunner.gnm2.ann1.NSXY15	1.0462	2.06453e-13	1.45011e-11
W1202-vs-YH15(shell45)	arahy.Tifrunner.gnm2.ann1.RN4BKJ	-1.2751	2.0876e-13	1.46416e-11
W1202-vs-YH15(shell45)	arahy.Tifrunner.gnm2.ann1.IT1GAM	-12.6566	2.09677e-13	1.46844e-11
W1202-vs-YH15(shell45)	arahy.Tifrunner.gnm2.ann1.LW185J	-12.6356	2.15243e-13	1.50522e-11
W1202-vs-YH15(shell45)	arahy.Tifrunner.gnm2.ann1.3M010D	-1.8362	2.1779e-13	1.52081e-11
W1202-vs-YH15(shell45)	arahy.Tifrunner.gnm2.ann1.Z2UJXV	-1.2391	2.22507e-13	1.55149e-11
W1202-vs-YH15(shell45)	arahy.Tifrunner.gnm2.ann1.JUU20C	-12.6371	2.2841e-13	1.59033e-11
W1202-vs-YH15(shell45)	arahy.Tifrunner.gnm2.ann1.DCNM3N	-12.6242	2.34527e-13	1.63054e-11
W1202-vs-YH15(shell45)	arahy.Tifrunner.gnm2.ann1.46R0UG	1.6322	2.42291e-13	1.68208e-11
W1202-vs-YH15(shell45)	arahy.Tifrunner.gnm2.ann1.I2DX8F	1.5921	2.46343e-13	1.70727e-11
W1202-vs-YH15(shell45)	arahy.Tifrunner.gnm2.ann1.AI2V23	-1.7104	2.57506e-13	1.77995e-11
W1202-vs-YH15(shell45)	arahy.Tifrunner.gnm2.ann1.61109J	1.3836	2.67936e-13	1.84938e-11
W1202-vs-YH15(shell45)	arahy.Tifrunner.gnm2.ann1.94GFRR	-1.3003	2.68542e-13	1.85089e-11
W1202-vs-YH15(shell45)	arahy.Tifrunner.gnm2.ann1.ATS4I1	-12.6227	2.69457e-13	1.85453e-11
W1202-vs-YH15(shell45)	arahy.Tifrunner.gnm2.ann1.YB5YRA	1.0464	2.76202e-13	1.89821e-11
W1202-vs-YH15(shell45)	arahy.Tifrunner.gnm2.ann1.MVBZ07	-2.0249	2.81905e-13	1.93463e-11
W1202-vs-YH15(shell45)	arahy.Tifrunner.gnm2.ann1.7P4FH0	-1.3102	2.94009e-13	2.0148e-11
W1202-vs-YH15(shell45)	arahy.Tifrunner.gnm2.ann1.F9YKNC	-12.5973	2.99415e-13	2.04892e-11
W1202-vs-YH15(shell45)	arahy.Tifrunner.gnm2.ann1.X5SRIL	1.8602	2.99989e-13	2.04991e-11
W1202-vs-YH15(shell45)	arahy.Tifrunner.gnm2.ann1.AX28JG	1.5606	3.1226e-13	2.13072e-11
W1202-vs-YH15(shell45)	arahy.Tifrunner.gnm2.ann1.U3X6RM	12.6158	3.14669e-13	2.14409e-11
W1202-vs-YH15(shell45)	arahy.Tifrunner.gnm2.ann1.M983DE	7.6303	3.15368e-13	2.14581e-11
W1202-vs-YH15(shell45)	arahy.Tifrunner.gnm2.ann1.RX9ISU	12.5832	3.25619e-13	2.2124e-11
W1202-vs-YH15(shell45)	arahy.Tifrunner.gnm2.ann1.FU1JML	-1.6377	3.42435e-13	2.32105e-11
W1202-vs-YH15(shell45)	arahy.Tifrunner.gnm2.ann1.M0CFGP	-5.2917	3.51042e-13	2.37502e-11
W1202-vs-YH15(shell45)	arahy.Tifrunner.gnm2.ann1.QLLT1A	1.0125	3.51772e-13	2.3766e-11
W1202-vs-YH15(shell45)	arahy.Tifrunner.gnm2.ann1.3JH8UR	8.89	3.52345e-13	2.37711e-11
W1202-vs-YH15(shell45)	arahy.Tifrunner.gnm2.ann1.UZ2FXN	1.5726	3.58671e-13	2.41638e-11
W1202-vs-YH15(shell45)	arahy.Tifrunner.gnm2.ann1.VPK6PF	8.8957	3.66887e-13	2.46826e-11
W1202-vs-YH15(shell45)	arahy.Tifrunner.gnm2.ann1.STC0VE	12.5603	3.70334e-13	2.48795e-11
W1202-vs-YH15(shell45)	arahy.Tifrunner.gnm2.ann1.A5ASCL	-2.5937	3.89235e-13	2.61126e-11
W1202-vs-YH15(shell45)	arahy.Tifrunner.gnm2.ann1.K557X5	-2.4202	3.9658e-13	2.65681e-11
W1202-vs-YH15(shell45)	arahy.Tifrunner.gnm2.ann1.4N1P2Y	-2.4562	4.25647e-13	2.84755e-11
W1202-vs-YH15(shell45)	arahy.Tifrunner.gnm2.ann1.V7YFUL	4.9457	4.27683e-13	2.85718e-11
W1202-vs-YH15(shell45)	arahy.Tifrunner.gnm2.ann1.T7UW22	1.6464	4.48358e-13	2.99112e-11
W1202-vs-YH15(shell45)	arahy.Tifrunner.gnm2.ann1.SYZ79T	-1.4575	4.56636e-13	3.0421e-11
W1202-vs-YH15(shell45)	arahy.Tifrunner.gnm2.ann1.G8QSGL	-12.5298	4.6372e-13	3.08459e-11
W1202-vs-YH15(shell45)	arahy.Tifrunner.gnm2.ann1.FX07CR	1.1684	4.64304e-13	3.08459e-11
W1202-vs-YH15(shell45)	arahy.Tifrunner.gnm2.ann1.P5P8C7	-1.8361	4.69914e-13	3.11753e-11
W1202-vs-YH15(shell45)	arahy.Tifrunner.gnm2.ann1.GMWI1E	1.2028	4.72784e-13	3.13223e-11
W1202-vs-YH15(shell45)	arahy.Tifrunner.gnm2.ann1.JVKZ4S	-1.7518	4.84996e-13	3.20869e-11
W1202-vs-YH15(shell45)	arahy.Tifrunner.gnm2.ann1.XZ6HV0	-12.6119	4.95204e-13	3.2717e-11
W1202-vs-YH15(shell45)	arahy.Tifrunner.gnm2.ann1.PAG1M8	12.5306	5.1837e-13	3.42002e-11
W1202-vs-YH15(shell45)	arahy.Tifrunner.gnm2.ann1.RGR7TN	-8.8531	5.31277e-13	3.50035e-11
W1202-vs-YH15(shell45)	arahy.Tifrunner.gnm2.ann1.3P0LP4	-8.8441	5.37984e-13	3.53967e-11
W1202-vs-YH15(shell45)	arahy.Tifrunner.gnm2.ann1.DB2P39	4.8788	5.71118e-13	3.75251e-11
W1202-vs-YH15(shell45)	arahy.Tifrunner.gnm2.ann1.UU5SAX	-3.3209	5.88383e-13	3.86065e-11
W1202-vs-YH15(shell45)	arahy.Tifrunner.gnm2.ann1.GVX4FG	-8.8606	5.93954e-13	3.89186e-11
W1202-vs-YH15(shell45)	arahy.Tifrunner.gnm2.ann1.LR7J2X	12.486	6.09033e-13	3.98521e-11
W1202-vs-YH15(shell45)	arahy.Tifrunner.gnm2.ann1.79TZ61	12.4902	6.44227e-13	4.20974e-11
W1202-vs-YH15(shell45)	arahy.Tifrunner.gnm2.ann1.4TST71	-2.5396	6.50386e-13	4.23841e-11
W1202-vs-YH15(shell45)	arahy.Tifrunner.gnm2.ann1.PV0ABM	-8.8165	6.77998e-13	4.41234e-11
W1202-vs-YH15(shell45)	arahy.Tifrunner.gnm2.ann1.J8Y09Q	12.5002	6.82211e-13	4.43372e-11
W1202-vs-YH15(shell45)	arahy.Tifrunner.gnm2.ann1.27XR7G	-5.5762	6.90408e-13	4.48091e-11
W1202-vs-YH15(shell45)	arahy.Tifrunner.gnm2.ann1.8L80X9	12.4598	7.07663e-13	4.58667e-11
W1202-vs-YH15(shell45)	arahy.Tifrunner.gnm2.ann1.M4RITN	-12.4632	7.34291e-13	4.7464e-11
W1202-vs-YH15(shell45)	arahy.Tifrunner.gnm2.ann1.FPXF54	7.5855	7.5391e-13	4.86664e-11
W1202-vs-YH15(shell45)	arahy.Tifrunner.gnm2.ann1.EK6KWW	1.7229	7.63369e-13	4.92106e-11
W1202-vs-YH15(shell45)	arahy.Tifrunner.gnm2.ann1.Z1YI97	-1.6296	7.68787e-13	4.94931e-11
W1202-vs-YH15(shell45)	arahy.Tifrunner.gnm2.ann1.F717DE	6.3334	7.75664e-13	4.98586e-11
W1202-vs-YH15(shell45)	arahy.Tifrunner.gnm2.ann1.VRU113	1.3166	7.76549e-13	4.98586e-11
W1202-vs-YH15(shell45)	arahy.Tifrunner.gnm2.ann1.LG2KGR	12.4708	7.83736e-13	5.02085e-11
W1202-vs-YH15(shell45)	arahy.Tifrunner.gnm2.ann1.FEIE9Q	-1.6878	7.94412e-13	5.0801e-11
W1202-vs-YH15(shell45)	arahy.Tifrunner.gnm2.ann1.YJ9NI9	-4.397	8.11815e-13	5.18445e-11
W1202-vs-YH15(shell45)	arahy.Tifrunner.gnm2.ann1.763IQV	-2.8855	8.23078e-13	5.24937e-11
W1202-vs-YH15(shell45)	arahy.Tifrunner.gnm2.ann1.425CWT	12.4409	8.36322e-13	5.31965e-11
W1202-vs-YH15(shell45)	arahy.Tifrunner.gnm2.ann1.A6JL9Q	1.6493	8.42911e-13	5.35444e-11
W1202-vs-YH15(shell45)	arahy.Tifrunner.gnm2.ann1.0GIF91	12.481	9.11893e-13	5.77729e-11
W1202-vs-YH15(shell45)	arahy.Tifrunner.gnm2.ann1.B9PCCI	-7.5731	9.44046e-13	5.9652e-11
W1202-vs-YH15(shell45)	arahy.Tifrunner.gnm2.ann1.F9LVIV	-2.11	9.61219e-13	6.0657e-11
W1202-vs-YH15(shell45)	arahy.Tifrunner.gnm2.ann1.LSA08Y	1.532	9.69301e-13	6.10864e-11
W1202-vs-YH15(shell45)	arahy.Tifrunner.gnm2.ann1.T4BDML	12.44	9.72754e-13	6.12233e-11
W1202-vs-YH15(shell45)	arahy.Tifrunner.gnm2.ann1.G2Y3LT	-1.1361	9.75673e-13	6.13263e-11
W1202-vs-YH15(shell45)	arahy.Tifrunner.gnm2.ann1.M2V2SZ	-1.0029	1.01786e-12	6.38939e-11
W1202-vs-YH15(shell45)	arahy.Tifrunner.gnm2.ann1.EI09ZL	1.1139	1.08563e-12	6.80587e-11
W1202-vs-YH15(shell45)	arahy.Tifrunner.gnm2.ann1.NHVJ82	1.7871	1.1226e-12	7.02846e-11
W1202-vs-YH15(shell45)	arahy.Tifrunner.gnm2.ann1.TQI4QJ	-1.2873	1.14671e-12	7.16998e-11
W1202-vs-YH15(shell45)	arahy.Tifrunner.gnm2.ann1.N2RJA4	12.4112	1.1595e-12	7.24049e-11
W1202-vs-YH15(shell45)	arahy.Tifrunner.gnm2.ann1.8U0PAQ	1.1367	1.22243e-12	7.6136e-11
W1202-vs-YH15(shell45)	arahy.Tifrunner.gnm2.ann1.I9NQTG	1.4685	1.22924e-12	7.64605e-11
W1202-vs-YH15(shell45)	arahy.Tifrunner.gnm2.ann1.S8EST8	-1.7193	1.31442e-12	8.15471e-11
W1202-vs-YH15(shell45)	arahy.Tifrunner.gnm2.ann1.1V63ZN	-1.0434	1.3708e-12	8.49347e-11
W1202-vs-YH15(shell45)	arahy.Tifrunner.gnm2.ann1.04J95Q	12.3645	1.40131e-12	8.67126e-11
W1202-vs-YH15(shell45)	arahy.Tifrunner.gnm2.ann1.DA2DAM	12.397	1.42713e-12	8.81962e-11
W1202-vs-YH15(shell45)	arahy.Tifrunner.gnm2.ann1.F4U6N7	-12.4067	1.45403e-12	8.97426e-11
W1202-vs-YH15(shell45)	arahy.Tifrunner.gnm2.ann1.7IC8PF	1.6934	1.45822e-12	8.97696e-11
W1202-vs-YH15(shell45)	arahy.Tifrunner.gnm2.ann1.Y3I247	-1.3321	1.46183e-12	8.98761e-11
W1202-vs-YH15(shell45)	arahy.Tifrunner.gnm2.ann1.WXM2C6	12.4014	1.48271e-12	9.1043e-11
W1202-vs-YH15(shell45)	arahy.Tifrunner.gnm2.ann1.0FA8VF	-5.1755	1.48687e-12	9.11815e-11
W1202-vs-YH15(shell45)	arahy.Tifrunner.gnm2.ann1.EYA3YN	-1.9316	1.59885e-12	9.79232e-11
W1202-vs-YH15(shell45)	arahy.Tifrunner.gnm2.ann1.D1PGNE	-8.6572	1.60666e-12	9.82752e-11
W1202-vs-YH15(shell45)	arahy.Tifrunner.gnm2.ann1.0HKA8E	-12.3871	1.75735e-12	1.07355e-10
W1202-vs-YH15(shell45)	arahy.Tifrunner.gnm2.ann1.LIRE4J	-1.2824	1.77172e-12	1.08095e-10
W1202-vs-YH15(shell45)	arahy.Tifrunner.gnm2.ann1.5X4IC8	2.3309	1.85471e-12	1.13014e-10
W1202-vs-YH15(shell45)	arahy.Tifrunner.gnm2.ann1.3VET3K	-3.8413	1.87167e-12	1.13903e-10
W1202-vs-YH15(shell45)	arahy.Tifrunner.gnm2.ann1.P0DSY3	-1.6378	1.92777e-12	1.17168e-10
W1202-vs-YH15(shell45)	arahy.Tifrunner.gnm2.ann1.58NLN8	-12.3599	2.04135e-12	1.23756e-10
W1202-vs-YH15(shell45)	arahy.Tifrunner.gnm2.ann1.UI8HZR	1.1199	2.06978e-12	1.25321e-10
W1202-vs-YH15(shell45)	arahy.Tifrunner.gnm2.ann1.CBN6LR	12.3313	2.07479e-12	1.25466e-10
W1202-vs-YH15(shell45)	arahy.Tifrunner.gnm2.ann1.79TY2T	-1.1224	2.19708e-12	1.32526e-10
W1202-vs-YH15(shell45)	arahy.Tifrunner.gnm2.ann1.QU1D1P	1.1475	2.26753e-12	1.36431e-10
W1202-vs-YH15(shell45)	arahy.Tifrunner.gnm2.ann1.15WA1E	12.2916	2.28073e-12	1.37053e-10
W1202-vs-YH15(shell45)	arahy.Tifrunner.gnm2.ann1.Q98R2Z	-1.1989	2.38969e-12	1.4324e-10
W1202-vs-YH15(shell45)	arahy.Tifrunner.gnm2.ann1.80ML42	-1.9609	2.43689e-12	1.45887e-10
W1202-vs-YH15(shell45)	arahy.Tifrunner.gnm2.ann1.E3Q78B	1.3423	2.4649e-12	1.47379e-10
W1202-vs-YH15(shell45)	arahy.Tifrunner.gnm2.ann1.B3S8NN	8.5887	2.64446e-12	1.57918e-10
W1202-vs-YH15(shell45)	arahy.Tifrunner.gnm2.ann1.ZWR48E	1.1991	2.66843e-12	1.59151e-10
W1202-vs-YH15(shell45)	arahy.Tifrunner.gnm2.ann1.P3EBPK	1.0002	2.69138e-12	1.6027e-10
W1202-vs-YH15(shell45)	arahy.Tifrunner.gnm2.ann1.N0K0I2	-4.4263	2.69389e-12	1.6027e-10
W1202-vs-YH15(shell45)	arahy.Tifrunner.gnm2.ann1.UJY401	-12.281	2.71642e-12	1.6141e-10
W1202-vs-YH15(shell45)	arahy.Tifrunner.gnm2.ann1.J9CJSZ	-5.2803	2.72225e-12	1.61555e-10
W1202-vs-YH15(shell45)	arahy.Tifrunner.gnm2.ann1.GWHQ4I	1.2848	2.72618e-12	1.61588e-10
W1202-vs-YH15(shell45)	arahy.Tifrunner.gnm2.ann1.7Q0HRU	1.1142	2.76482e-12	1.63473e-10
W1202-vs-YH15(shell45)	arahy.Tifrunner.gnm2.ann1.SBB7A0	-5.649	2.83218e-12	1.67182e-10
W1202-vs-YH15(shell45)	arahy.Tifrunner.gnm2.ann1.7WV7S8	1.3641	2.87504e-12	1.69362e-10
W1202-vs-YH15(shell45)	arahy.Tifrunner.gnm2.ann1.5EG1XI	1.0588	3.0718e-12	1.8073e-10
W1202-vs-YH15(shell45)	arahy.Tifrunner.gnm2.ann1.H2E4IE	-1.7446	3.22259e-12	1.88905e-10
W1202-vs-YH15(shell45)	arahy.Tifrunner.gnm2.ann1.RVWC4Y	1.9198	3.25659e-12	1.90664e-10
W1202-vs-YH15(shell45)	arahy.Tifrunner.gnm2.ann1.1QW2C7	1.194	3.26178e-12	1.90734e-10
W1202-vs-YH15(shell45)	arahy.Tifrunner.gnm2.ann1.KIEQ4J	1.3407	3.28154e-12	1.91655e-10
W1202-vs-YH15(shell45)	arahy.Tifrunner.gnm2.ann1.XRW29X	-3.6531	3.43818e-12	2.00559e-10
W1202-vs-YH15(shell45)	arahy.Tifrunner.gnm2.ann1.BF26J8	2.1748	3.45434e-12	2.01256e-10
W1202-vs-YH15(shell45)	arahy.Tifrunner.gnm2.ann1.71F8WW	-1.86	3.51439e-12	2.04506e-10
W1202-vs-YH15(shell45)	arahy.Tifrunner.gnm2.ann1.F9PCC2	-2.9444	3.53385e-12	2.05139e-10
W1202-vs-YH15(shell45)	arahy.Tifrunner.gnm2.ann1.7JY60E	-1.092	3.56039e-12	2.0643e-10
W1202-vs-YH15(shell45)	arahy.Tifrunner.gnm2.ann1.IDM16Y	-2.0806	3.81421e-12	2.20878e-10
W1202-vs-YH15(shell45)	arahy.Tifrunner.gnm2.ann1.Z6T6TW	1.9425	3.85523e-12	2.22984e-10
W1202-vs-YH15(shell45)	arahy.Tifrunner.gnm2.ann1.APY3E0	-1.3963	3.96316e-12	2.28898e-10
W1202-vs-YH15(shell45)	arahy.Tifrunner.gnm2.ann1.LY1943	12.2188	3.96707e-12	2.28898e-10
W1202-vs-YH15(shell45)	arahy.Tifrunner.gnm2.ann1.6F5CM0	-8.5704	4.03939e-12	2.3251e-10
W1202-vs-YH15(shell45)	arahy.Tifrunner.gnm2.ann1.D13Q5Z	-2.3898	4.37776e-12	2.51684e-10
W1202-vs-YH15(shell45)	arahy.Tifrunner.gnm2.ann1.PL7LDA	-8.5491	4.40399e-12	2.52888e-10
W1202-vs-YH15(shell45)	arahy.Tifrunner.gnm2.ann1.JQT6QK	1.2427	4.48909e-12	2.57466e-10
W1202-vs-YH15(shell45)	arahy.Tifrunner.gnm2.ann1.K68I1Q	-12.1984	4.50855e-12	2.58272e-10
W1202-vs-YH15(shell45)	arahy.Tifrunner.gnm2.ann1.YUM5CF	-2.1456	4.52873e-12	2.59118e-10
W1202-vs-YH15(shell45)	arahy.Tifrunner.gnm2.ann1.FBLS0X	1.7303	4.59299e-12	2.62481e-10
W1202-vs-YH15(shell45)	arahy.Tifrunner.gnm2.ann1.TVXF2I	1.6752	4.72993e-12	2.69984e-10
W1202-vs-YH15(shell45)	arahy.Tifrunner.gnm2.ann1.RN7KHK	1.0288	4.91291e-12	2.79876e-10
W1202-vs-YH15(shell45)	arahy.Tifrunner.gnm2.ann1.XUG5FC	-1.2268	4.91494e-12	2.79876e-10
W1202-vs-YH15(shell45)	arahy.Tifrunner.gnm2.ann1.HQ6B45	12.184	4.93887e-12	2.80905e-10
W1202-vs-YH15(shell45)	arahy.Tifrunner.gnm2.ann1.VZ818S	-1.3534	5.06277e-12	2.8761e-10
W1202-vs-YH15(shell45)	arahy.Tifrunner.gnm2.ann1.MGYB2D	1.9599	5.15816e-12	2.92553e-10
W1202-vs-YH15(shell45)	arahy.Tifrunner.gnm2.ann1.Q08SUS	-12.1809	5.16201e-12	2.92553e-10
W1202-vs-YH15(shell45)	arahy.Tifrunner.gnm2.ann1.9AW6YP	-1.2786	5.22457e-12	2.95748e-10
W1202-vs-YH15(shell45)	arahy.Tifrunner.gnm2.ann1.X8CU4B	-12.1902	5.25612e-12	2.97182e-10
W1202-vs-YH15(shell45)	arahy.Tifrunner.gnm2.ann1.YFKH51	-1.5	5.46287e-12	3.08507e-10
W1202-vs-YH15(shell45)	arahy.Tifrunner.gnm2.ann1.GN4RBX	12.2258	5.52475e-12	3.11634e-10
W1202-vs-YH15(shell45)	arahy.Tifrunner.gnm2.ann1.HS5IHJ	2.3336	5.63233e-12	3.17328e-10
W1202-vs-YH15(shell45)	arahy.Tifrunner.gnm2.ann1.3Y21K6	-7.3506	5.65708e-12	3.18347e-10
W1202-vs-YH15(shell45)	arahy.Tifrunner.gnm2.ann1.W4CT0I	1.1316	5.86809e-12	3.29416e-10
W1202-vs-YH15(shell45)	arahy.Tifrunner.gnm2.ann1.22KFMP	-8.4653	6.09194e-12	3.41213e-10
W1202-vs-YH15(shell45)	arahy.Tifrunner.gnm2.ann1.VNZD6L	-1.2072	6.18343e-12	3.45932e-10
W1202-vs-YH15(shell45)	arahy.Tifrunner.gnm2.ann1.C95Z0S	1.5116	6.26868e-12	3.50292e-10
W1202-vs-YH15(shell45)	arahy.Tifrunner.gnm2.ann1.3C6LBG	1.7792	7.19825e-12	4.00831e-10
W1202-vs-YH15(shell45)	arahy.Tifrunner.gnm2.ann1.FQ1J4C	12.1378	7.34507e-12	4.08531e-10
W1202-vs-YH15(shell45)	arahy.Tifrunner.gnm2.ann1.8393AT	-1.2707	7.38169e-12	4.10091e-10
W1202-vs-YH15(shell45)	arahy.Tifrunner.gnm2.ann1.31DYP6	1.7378	7.58774e-12	4.21049e-10
W1202-vs-YH15(shell45)	arahy.Tifrunner.gnm2.ann1.2P5CMY	-3.8097	7.65057e-12	4.24044e-10
W1202-vs-YH15(shell45)	arahy.Tifrunner.gnm2.ann1.WN30HB	-1.6605	7.71705e-12	4.27234e-10
W1202-vs-YH15(shell45)	arahy.Tifrunner.gnm2.ann1.4A049R	-1.9022	7.83275e-12	4.33137e-10
W1202-vs-YH15(shell45)	arahy.Tifrunner.gnm2.ann1.0G84UH	-12.1185	7.8713e-12	4.34766e-10
W1202-vs-YH15(shell45)	arahy.Tifrunner.gnm2.ann1.VTI3QV	3.538	8.54509e-12	4.70896e-10
W1202-vs-YH15(shell45)	arahy.Tifrunner.gnm2.ann1.U5NVVR	1.3456	8.56036e-12	4.71194e-10
W1202-vs-YH15(shell45)	arahy.Tifrunner.gnm2.ann1.B8VHIV	-1.0945	9.73161e-12	5.35048e-10
W1202-vs-YH15(shell45)	arahy.Tifrunner.gnm2.ann1.R0WKHG	8.2438	9.82604e-12	5.3962e-10
W1202-vs-YH15(shell45)	arahy.Tifrunner.gnm2.ann1.03ZR4A	1.4256	9.98521e-12	5.47641e-10
W1202-vs-YH15(shell45)	arahy.Tifrunner.gnm2.ann1.K91ZD2	-1.9728	9.99499e-12	5.47641e-10
W1202-vs-YH15(shell45)	arahy.Tifrunner.gnm2.ann1.LM67GB	-2.7636	1.02576e-11	5.61388e-10
W1202-vs-YH15(shell45)	arahy.Tifrunner.gnm2.ann1.XUC648	-12.079	1.03636e-11	5.66538e-10
W1202-vs-YH15(shell45)	arahy.Tifrunner.gnm2.ann1.UN4XW3	-12.1506	1.03893e-11	5.67298e-10
W1202-vs-YH15(shell45)	arahy.Tifrunner.gnm2.ann1.667AB5	1.5319	1.09413e-11	5.96077e-10
W1202-vs-YH15(shell45)	arahy.Tifrunner.gnm2.ann1.YRTL7F	2.6079	1.12677e-11	6.11771e-10
W1202-vs-YH15(shell45)	arahy.Tifrunner.gnm2.ann1.C0BD5K	1.7323	1.17803e-11	6.38873e-10
W1202-vs-YH15(shell45)	arahy.Tifrunner.gnm2.ann1.T6BXM8	3.9394	1.20846e-11	6.53895e-10
W1202-vs-YH15(shell45)	arahy.Tifrunner.gnm2.ann1.1E7BER	-12.0521	1.21614e-11	6.57304e-10
W1202-vs-YH15(shell45)	arahy.Tifrunner.gnm2.ann1.B45LBU	-12.0453	1.26077e-11	6.80657e-10
W1202-vs-YH15(shell45)	arahy.Tifrunner.gnm2.ann1.32M24S	-1.2656	1.26776e-11	6.8366e-10
W1202-vs-YH15(shell45)	arahy.Tifrunner.gnm2.ann1.8AZ6HD	1.4954	1.28423e-11	6.91761e-10
W1202-vs-YH15(shell45)	arahy.Tifrunner.gnm2.ann1.G3NGVJ	2.0277	1.28931e-11	6.93719e-10
W1202-vs-YH15(shell45)	arahy.Tifrunner.gnm2.ann1.FTJ4F1	-2.3596	1.29278e-11	6.94801e-10
W1202-vs-YH15(shell45)	arahy.Tifrunner.gnm2.ann1.ST1ALI	1.1405	1.32506e-11	7.11351e-10
W1202-vs-YH15(shell45)	arahy.Tifrunner.gnm2.ann1.CB1V86	1.0459	1.32718e-11	7.11695e-10
W1202-vs-YH15(shell45)	arahy.Tifrunner.gnm2.ann1.H82Y5K	-8.3405	1.33182e-11	7.13379e-10
W1202-vs-YH15(shell45)	arahy.Tifrunner.gnm2.ann1.ET71SI	-1.5647	1.38307e-11	7.40002e-10
W1202-vs-YH15(shell45)	arahy.Tifrunner.gnm2.ann1.JXTU05	-8.3367	1.38912e-11	7.41583e-10
W1202-vs-YH15(shell45)	arahy.Tifrunner.gnm2.ann1.9ST4S6	12.0419	1.42707e-11	7.60428e-10
W1202-vs-YH15(shell45)	arahy.Tifrunner.gnm2.ann1.EN2TM4	-12.0544	1.4276e-11	7.60428e-10
W1202-vs-YH15(shell45)	arahy.Tifrunner.gnm2.ann1.RKC0UA	-4.1359	1.44606e-11	7.69401e-10
W1202-vs-YH15(shell45)	arahy.Tifrunner.gnm2.ann1.CCZS04	2.2901	1.4485e-11	7.69848e-10
W1202-vs-YH15(shell45)	arahy.Tifrunner.gnm2.ann1.2R24AU	-12.0362	1.47087e-11	7.80865e-10
W1202-vs-YH15(shell45)	arahy.Tifrunner.gnm2.ann1.VEYK2F	1.1689	1.4828e-11	7.86329e-10
W1202-vs-YH15(shell45)	arahy.Tifrunner.gnm2.ann1.0KJ3EB	12.0281	1.49567e-11	7.92276e-10
W1202-vs-YH15(shell45)	arahy.Tifrunner.gnm2.ann1.PP9WHI	12.0258	1.50088e-11	7.92865e-10
W1202-vs-YH15(shell45)	arahy.Tifrunner.gnm2.ann1.AJ1Q9U	1.0436	1.50143e-11	7.92865e-10
W1202-vs-YH15(shell45)	arahy.Tifrunner.gnm2.ann1.XA19PL	12.0108	1.52853e-11	8.06107e-10
W1202-vs-YH15(shell45)	arahy.Tifrunner.gnm2.ann1.6X9KLT	-1.5229	1.53445e-11	8.08342e-10
W1202-vs-YH15(shell45)	arahy.Tifrunner.gnm2.ann1.HGAZ7D	-1.3406	1.54269e-11	8.11789e-10
W1202-vs-YH15(shell45)	arahy.Tifrunner.gnm2.ann1.FI0VBI	-2.1054	1.55494e-11	8.17332e-10
W1202-vs-YH15(shell45)	arahy.Tifrunner.gnm2.ann1.UI0UDP	1.8842	1.62842e-11	8.55019e-10
W1202-vs-YH15(shell45)	arahy.Tifrunner.gnm2.ann1.36MNWU	-1.0463	1.64766e-11	8.64172e-10
W1202-vs-YH15(shell45)	arahy.Tifrunner.gnm2.ann1.XAL0CN	-2.1951	1.65581e-11	8.67493e-10
W1202-vs-YH15(shell45)	arahy.Tifrunner.gnm2.ann1.5T8U7P	3.84	1.71547e-11	8.96788e-10
W1202-vs-YH15(shell45)	arahy.Tifrunner.gnm2.ann1.8ZA7N6	-5.413	1.71804e-11	8.97027e-10
W1202-vs-YH15(shell45)	arahy.Tifrunner.gnm2.ann1.FKX1H2	2.8306	1.71968e-11	8.97027e-10
W1202-vs-YH15(shell45)	arahy.Tifrunner.gnm2.ann1.ZJER8L	3.2027	1.72622e-11	8.9946e-10
W1202-vs-YH15(shell45)	arahy.Tifrunner.gnm2.ann1.F8CF98	1.9334	1.7416e-11	9.06485e-10
W1202-vs-YH15(shell45)	arahy.Tifrunner.gnm2.ann1.AM3VD0	1.6511	1.75953e-11	9.14821e-10
W1202-vs-YH15(shell45)	arahy.Tifrunner.gnm2.ann1.N6N36C	-2.2749	1.82263e-11	9.46602e-10
W1202-vs-YH15(shell45)	arahy.Tifrunner.gnm2.ann1.G3725Q	-12.0014	1.82485e-11	9.46724e-10
W1202-vs-YH15(shell45)	arahy.Tifrunner.gnm2.ann1.23X4CC	5.3599	1.88511e-11	9.75873e-10
W1202-vs-YH15(shell45)	arahy.Tifrunner.gnm2.ann1.0T4V2C	1.0955	1.88853e-11	9.76583e-10
W1202-vs-YH15(shell45)	arahy.Tifrunner.gnm2.ann1.EK4G75	-2.5695	1.92931e-11	9.96594e-10
W1202-vs-YH15(shell45)	arahy.Tifrunner.gnm2.ann1.JU9MFG	1.0187	1.94473e-11	1.0031e-09
W1202-vs-YH15(shell45)	arahy.Tifrunner.gnm2.ann1.UH55RX	3.1633	1.97148e-11	1.01509e-09
W1202-vs-YH15(shell45)	arahy.Tifrunner.gnm2.ann1.B23GPN	-1.3582	2.00126e-11	1.02931e-09
W1202-vs-YH15(shell45)	arahy.Tifrunner.gnm2.ann1.9H00G3	-3.1092	2.02649e-11	1.04117e-09
W1202-vs-YH15(shell45)	arahy.Tifrunner.gnm2.ann1.F8MW8X	-12.0119	2.03949e-11	1.04673e-09
W1202-vs-YH15(shell45)	arahy.Tifrunner.gnm2.ann1.23E1K9	-1.0239	2.07601e-11	1.06319e-09
W1202-vs-YH15(shell45)	arahy.Tifrunner.gnm2.ann1.VC8V91	-7.1461	2.08303e-11	1.06564e-09
W1202-vs-YH15(shell45)	arahy.Tifrunner.gnm2.ann1.9D5E6Q	1.0392	2.11405e-11	1.08036e-09
W1202-vs-YH15(shell45)	arahy.Tifrunner.gnm2.ann1.8P5MU3	7.0575	2.11769e-11	1.08106e-09
W1202-vs-YH15(shell45)	arahy.Tifrunner.gnm2.ann1.4TTF80	1.0174	2.14294e-11	1.09278e-09
W1202-vs-YH15(shell45)	arahy.Tifrunner.gnm2.ann1.U4ZNB0	1.9247	2.14616e-11	1.09326e-09
W1202-vs-YH15(shell45)	arahy.Tifrunner.gnm2.ann1.LL0XTR	1.9528	2.15948e-11	1.09888e-09
W1202-vs-YH15(shell45)	arahy.Tifrunner.gnm2.ann1.Y297Y8	2.3163	2.19432e-11	1.11424e-09
W1202-vs-YH15(shell45)	arahy.Tifrunner.gnm2.ann1.DYSG1V	-1.0209	2.20024e-11	1.11606e-09
W1202-vs-YH15(shell45)	arahy.Tifrunner.gnm2.ann1.0X1Y55	-1.2805	2.22584e-11	1.12784e-09
W1202-vs-YH15(shell45)	arahy.Tifrunner.gnm2.ann1.1T6MY4	11.9825	2.23463e-11	1.1311e-09
W1202-vs-YH15(shell45)	arahy.Tifrunner.gnm2.ann1.6RW9PH	1.5512	2.23712e-11	1.13117e-09
W1202-vs-YH15(shell45)	arahy.Tifrunner.gnm2.ann1.WCYE8V	-1.2849	2.25052e-11	1.13674e-09
W1202-vs-YH15(shell45)	arahy.Tifrunner.gnm2.ann1.VLLC8N	1.1361	2.36474e-11	1.19317e-09
W1202-vs-YH15(shell45)	arahy.Tifrunner.gnm2.ann1.6CA9FV	-11.967	2.37375e-11	1.19646e-09
W1202-vs-YH15(shell45)	arahy.Tifrunner.gnm2.ann1.10ZGUJ	1.0693	2.40456e-11	1.21071e-09
W1202-vs-YH15(shell45)	arahy.Tifrunner.gnm2.ann1.MV0HP9	-11.9598	2.42781e-11	1.22113e-09
W1202-vs-YH15(shell45)	arahy.Tifrunner.gnm2.ann1.MX0VEQ	1.2756	2.43396e-11	1.22294e-09
W1202-vs-YH15(shell45)	arahy.Tifrunner.gnm2.ann1.IWZ446	1.8789	2.43673e-11	1.22304e-09
W1202-vs-YH15(shell45)	arahy.Tifrunner.gnm2.ann1.54KEJ7	1.8938	2.53411e-11	1.27059e-09
W1202-vs-YH15(shell45)	arahy.Tifrunner.gnm2.ann1.IE3GQ3	-2.6199	2.53956e-11	1.27199e-09
W1202-vs-YH15(shell45)	arahy.Tifrunner.gnm2.ann1.LXC7UV	1.0922	2.54779e-11	1.27478e-09
W1202-vs-YH15(shell45)	arahy.Tifrunner.gnm2.ann1.G9C3B0	1.601	2.59024e-11	1.29466e-09
W1202-vs-YH15(shell45)	arahy.Tifrunner.gnm2.ann1.UW2GKL	1.1312	2.64651e-11	1.32003e-09
W1202-vs-YH15(shell45)	arahy.Tifrunner.gnm2.ann1.T4QLFX	1.2234	2.88931e-11	1.43963e-09
W1202-vs-YH15(shell45)	arahy.Tifrunner.gnm2.ann1.X6I696	-11.9706	2.90968e-11	1.44827e-09
W1202-vs-YH15(shell45)	arahy.Tifrunner.gnm2.ann1.BZ7TGJ	-1.5652	3.05309e-11	1.51807e-09
W1202-vs-YH15(shell45)	arahy.Tifrunner.gnm2.ann1.MFZI3Y	-11.9131	3.08533e-11	1.53251e-09
W1202-vs-YH15(shell45)	arahy.Tifrunner.gnm2.ann1.76SLUU	-1.0877	3.32907e-11	1.65015e-09
W1202-vs-YH15(shell45)	arahy.Tifrunner.gnm2.ann1.CI9DXK	-8.1856	3.38184e-11	1.67457e-09
W1202-vs-YH15(shell45)	arahy.Tifrunner.gnm2.ann1.8TR5WT	-1.3941	3.54142e-11	1.75178e-09
W1202-vs-YH15(shell45)	arahy.Tifrunner.gnm2.ann1.E6P4EG	-1.1285	3.56703e-11	1.76262e-09
W1202-vs-YH15(shell45)	arahy.Tifrunner.gnm2.ann1.T66DM2	-11.9019	3.63352e-11	1.79338e-09
W1202-vs-YH15(shell45)	arahy.Tifrunner.gnm2.ann1.VYTR34	-2.2222	3.63678e-11	1.79338e-09
W1202-vs-YH15(shell45)	arahy.Tifrunner.gnm2.ann1.PXT4SR	-8.2226	3.6928e-11	1.81913e-09
W1202-vs-YH15(shell45)	arahy.Tifrunner.gnm2.ann1.89LLML	-11.9452	3.78686e-11	1.86355e-09
W1202-vs-YH15(shell45)	arahy.Tifrunner.gnm2.ann1.UJ6S9W	1.4214	3.8377e-11	1.88663e-09
W1202-vs-YH15(shell45)	arahy.Tifrunner.gnm2.ann1.JZF5VE	-2.1601	3.85878e-11	1.89504e-09
W1202-vs-YH15(shell45)	arahy.Tifrunner.gnm2.ann1.X7PJ8H	-1.4384	3.86549e-11	1.89639e-09
W1202-vs-YH15(shell45)	arahy.Tifrunner.gnm2.ann1.I8YMJK	-8.1778	3.88137e-11	1.90223e-09
W1202-vs-YH15(shell45)	arahy.Tifrunner.gnm2.ann1.CD586C	11.9056	4.00342e-11	1.96004e-09
W1202-vs-YH15(shell45)	arahy.Tifrunner.gnm2.ann1.L34NFV	-1.0854	4.08385e-11	1.99533e-09
W1202-vs-YH15(shell45)	arahy.Tifrunner.gnm2.ann1.W3PLGV	11.8956	4.15484e-11	2.02794e-09
W1202-vs-YH15(shell45)	arahy.Tifrunner.gnm2.ann1.J3JCMQ	-1.3343	4.20881e-11	2.05219e-09
W1202-vs-YH15(shell45)	arahy.Tifrunner.gnm2.ann1.8970U6	-1.7203	4.30194e-11	2.09547e-09
W1202-vs-YH15(shell45)	arahy.Tifrunner.gnm2.ann1.PH74U7	-1.2694	4.34269e-11	2.11316e-09
W1202-vs-YH15(shell45)	arahy.Tifrunner.gnm2.ann1.UVUV6T	1.7571	4.56208e-11	2.21766e-09
W1202-vs-YH15(shell45)	arahy.Tifrunner.gnm2.ann1.78QE3B	-5.3386	4.59137e-11	2.22964e-09
W1202-vs-YH15(shell45)	arahy.Tifrunner.gnm2.ann1.1GC9V5	-2.0906	4.7136e-11	2.28667e-09
W1202-vs-YH15(shell45)	arahy.Tifrunner.gnm2.ann1.SCN40X	-1.1906	4.96693e-11	2.40713e-09
W1202-vs-YH15(shell45)	arahy.Tifrunner.gnm2.ann1.70U8WL	-2.2772	4.98911e-11	2.41543e-09
W1202-vs-YH15(shell45)	arahy.Tifrunner.gnm2.ann1.0RF8SX	-2.0683	5.00583e-11	2.42107e-09
W1202-vs-YH15(shell45)	arahy.Tifrunner.gnm2.ann1.0Y53Q4	11.944	5.16617e-11	2.49609e-09
W1202-vs-YH15(shell45)	arahy.Tifrunner.gnm2.ann1.JNHH0Q	-11.865	5.50059e-11	2.65232e-09
W1202-vs-YH15(shell45)	arahy.Tifrunner.gnm2.ann1.ZASQ2Z	2.584	5.57037e-11	2.68222e-09
W1202-vs-YH15(shell45)	arahy.Tifrunner.gnm2.ann1.RFF6WQ	-2.9908	5.57381e-11	2.68222e-09
W1202-vs-YH15(shell45)	arahy.Tifrunner.gnm2.ann1.MG8XGW	-11.8244	5.66877e-11	2.72517e-09
W1202-vs-YH15(shell45)	arahy.Tifrunner.gnm2.ann1.GQZA4M	-1.3176	5.83834e-11	2.80387e-09
W1202-vs-YH15(shell45)	arahy.Tifrunner.gnm2.ann1.Y2C9I0	11.8031	6.15403e-11	2.95251e-09
W1202-vs-YH15(shell45)	arahy.Tifrunner.gnm2.ann1.HH03R7	-6.9871	6.29562e-11	3.01742e-09
W1202-vs-YH15(shell45)	arahy.Tifrunner.gnm2.ann1.45ESD9	2.0416	6.31624e-11	3.02427e-09
W1202-vs-YH15(shell45)	arahy.Tifrunner.gnm2.ann1.9A4AY7	1.2679	6.40382e-11	3.06008e-09
W1202-vs-YH15(shell45)	arahy.Tifrunner.gnm2.ann1.HYA0MS	-1.2986	6.55722e-11	3.13026e-09
W1202-vs-YH15(shell45)	arahy.Tifrunner.gnm2.ann1.6Y8RG6	-3.9149	6.61471e-11	3.15455e-09
W1202-vs-YH15(shell45)	arahy.Tifrunner.gnm2.ann1.A2LG4B	1.0331	6.73862e-11	3.20725e-09
W1202-vs-YH15(shell45)	arahy.Tifrunner.gnm2.ann1.42HLBV	-11.8057	6.79278e-11	3.22679e-09
W1202-vs-YH15(shell45)	arahy.Tifrunner.gnm2.ann1.5TF5AY	1.7569	6.79317e-11	3.22679e-09
W1202-vs-YH15(shell45)	arahy.Tifrunner.gnm2.ann1.671FIE	7.8742	6.85677e-11	3.25377e-09
W1202-vs-YH15(shell45)	arahy.Tifrunner.gnm2.ann1.FMAF7E	-2.3352	6.95837e-11	3.29544e-09
W1202-vs-YH15(shell45)	arahy.Tifrunner.gnm2.ann1.PR7AYB	-2.1508	7.03287e-11	3.322e-09
W1202-vs-YH15(shell45)	arahy.Tifrunner.gnm2.ann1.BPFF9R	1.9485	7.03309e-11	3.322e-09
W1202-vs-YH15(shell45)	arahy.Tifrunner.gnm2.ann1.C9JWVP	1.9945	7.03528e-11	3.322e-09
W1202-vs-YH15(shell45)	arahy.Tifrunner.gnm2.ann1.C6NP0N	-11.7977	7.20541e-11	3.39898e-09
W1202-vs-YH15(shell45)	arahy.Tifrunner.gnm2.ann1.Q8Q4RG	-1.2012	7.33712e-11	3.4543e-09
W1202-vs-YH15(shell45)	arahy.Tifrunner.gnm2.ann1.HDKQ14	1.791	7.44945e-11	3.50373e-09
W1202-vs-YH15(shell45)	arahy.Tifrunner.gnm2.ann1.K9GGET	-1.1375	7.56187e-11	3.55311e-09
W1202-vs-YH15(shell45)	arahy.Tifrunner.gnm2.ann1.ZD5R9E	-1.0237	7.7588e-11	3.64207e-09
W1202-vs-YH15(shell45)	arahy.Tifrunner.gnm2.ann1.W5BQ9H	-1.8379	8.03444e-11	3.76776e-09
W1202-vs-YH15(shell45)	arahy.Tifrunner.gnm2.ann1.UPU6LY	-1.0882	8.06351e-11	3.77769e-09
W1202-vs-YH15(shell45)	arahy.Tifrunner.gnm2.ann1.48BVGN	1.3071	8.14524e-11	3.81224e-09
W1202-vs-YH15(shell45)	arahy.Tifrunner.gnm2.ann1.4BMB9F	-1.6631	8.2507e-11	3.85783e-09
W1202-vs-YH15(shell45)	arahy.Tifrunner.gnm2.ann1.ZW54SW	-1.336	8.26848e-11	3.86232e-09
W1202-vs-YH15(shell45)	arahy.Tifrunner.gnm2.ann1.Z4U2FE	8.0599	8.27645e-11	3.86232e-09
W1202-vs-YH15(shell45)	arahy.Tifrunner.gnm2.ann1.AIN499	-1.4023	8.3374e-11	3.88355e-09
W1202-vs-YH15(shell45)	arahy.Tifrunner.gnm2.ann1.1H4K7G	1.5545	8.33819e-11	3.88355e-09
W1202-vs-YH15(shell45)	arahy.Tifrunner.gnm2.ann1.2SN1MA	-1.0712	8.68362e-11	4.0405e-09
W1202-vs-YH15(shell45)	arahy.Tifrunner.gnm2.ann1.97MI0M	1.9471	8.91335e-11	4.14336e-09
W1202-vs-YH15(shell45)	arahy.Tifrunner.gnm2.ann1.VT6NRS	1.0697	9.10561e-11	4.22863e-09
W1202-vs-YH15(shell45)	arahy.Tifrunner.gnm2.ann1.KS8FPJ	-11.7538	9.13071e-11	4.23207e-09
W1202-vs-YH15(shell45)	arahy.Tifrunner.gnm2.ann1.74AGPN	-1.3817	9.16886e-11	4.24563e-09
W1202-vs-YH15(shell45)	arahy.Tifrunner.gnm2.ann1.84UTM8	1.8769	9.27418e-11	4.29025e-09
W1202-vs-YH15(shell45)	arahy.Tifrunner.gnm2.ann1.1WCV8C	-1.2271	9.31798e-11	4.30635e-09
W1202-vs-YH15(shell45)	arahy.Tifrunner.gnm2.ann1.Q9X278	-1.3807	9.46479e-11	4.36997e-09
W1202-vs-YH15(shell45)	arahy.Tifrunner.gnm2.ann1.332M63	-3.6041	9.74575e-11	4.49536e-09
W1202-vs-YH15(shell45)	arahy.Tifrunner.gnm2.ann1.85WIHV	1.2761	1.0077e-10	4.64366e-09
W1202-vs-YH15(shell45)	arahy.Tifrunner.gnm2.ann1.6IBC5I	11.7257	1.03681e-10	4.77323e-09
W1202-vs-YH15(shell45)	arahy.Tifrunner.gnm2.ann1.708L2Y	-2.1279	1.04274e-10	4.79589e-09
W1202-vs-YH15(shell45)	arahy.Tifrunner.gnm2.ann1.I325BF	-1.3796	1.05018e-10	4.82085e-09
W1202-vs-YH15(shell45)	arahy.Tifrunner.gnm2.ann1.0EYZ3J	-5.8132	1.07488e-10	4.92952e-09
W1202-vs-YH15(shell45)	arahy.Tifrunner.gnm2.ann1.4A5SH7	-2.8156	1.10554e-10	5.06524e-09
W1202-vs-YH15(shell45)	arahy.Tifrunner.gnm2.ann1.J01V7K	1.0245	1.1087e-10	5.07486e-09
W1202-vs-YH15(shell45)	arahy.Tifrunner.gnm2.ann1.XUEC37	-1.3501	1.11292e-10	5.0893e-09
W1202-vs-YH15(shell45)	arahy.Tifrunner.gnm2.ann1.M4XJR8	7.9814	1.15784e-10	5.28632e-09
W1202-vs-YH15(shell45)	arahy.Tifrunner.gnm2.ann1.DDT19Z	-1.14	1.15821e-10	5.28632e-09
W1202-vs-YH15(shell45)	arahy.Tifrunner.gnm2.ann1.3GW1KG	-3.1511	1.17455e-10	5.3558e-09
W1202-vs-YH15(shell45)	arahy.Tifrunner.gnm2.ann1.5PG8C6	-3.1813	1.20243e-10	5.47768e-09
W1202-vs-YH15(shell45)	arahy.Tifrunner.gnm2.ann1.567U2I	-5.2959	1.22133e-10	5.55322e-09
W1202-vs-YH15(shell45)	arahy.Tifrunner.gnm2.ann1.07YFUR	-11.7185	1.23303e-10	5.60111e-09
W1202-vs-YH15(shell45)	arahy.Tifrunner.gnm2.ann1.CAI5H8	-1.2955	1.28705e-10	5.82988e-09
W1202-vs-YH15(shell45)	arahy.Tifrunner.gnm2.ann1.IY45VR	-11.744	1.30464e-10	5.89993e-09
W1202-vs-YH15(shell45)	arahy.Tifrunner.gnm2.ann1.L1DWHY	-8.0136	1.30498e-10	5.89993e-09
W1202-vs-YH15(shell45)	arahy.Tifrunner.gnm2.ann1.AZZ9A8	1.0048	1.31836e-10	5.95477e-09
W1202-vs-YH15(shell45)	arahy.Tifrunner.gnm2.ann1.35I091	-1.1354	1.32093e-10	5.96077e-09
W1202-vs-YH15(shell45)	arahy.Tifrunner.gnm2.ann1.Y2Z9LS	1.3846	1.34438e-10	6.06086e-09
W1202-vs-YH15(shell45)	arahy.Tifrunner.gnm2.ann1.33LHWC	11.6926	1.35521e-10	6.09818e-09
W1202-vs-YH15(shell45)	arahy.Tifrunner.gnm2.ann1.LH0ECB	1.5979	1.35802e-10	6.10509e-09
W1202-vs-YH15(shell45)	arahy.Tifrunner.gnm2.ann1.396QWU	7.7591	1.38859e-10	6.23664e-09
W1202-vs-YH15(shell45)	arahy.Tifrunner.gnm2.ann1.0J9HE3	-1.4114	1.39311e-10	6.25109e-09
W1202-vs-YH15(shell45)	arahy.Tifrunner.gnm2.ann1.281UCZ	11.6999	1.40517e-10	6.29928e-09
W1202-vs-YH15(shell45)	arahy.Tifrunner.gnm2.ann1.H8M3VN	-1.2317	1.41143e-10	6.32142e-09
W1202-vs-YH15(shell45)	arahy.Tifrunner.gnm2.ann1.V6K3S7	2.1797	1.43558e-10	6.42357e-09
W1202-vs-YH15(shell45)	arahy.Tifrunner.gnm2.ann1.E0JCWU	-2.5019	1.45472e-10	6.50316e-09
W1202-vs-YH15(shell45)	arahy.Tifrunner.gnm2.ann1.ZDQ75D	-3.4905	1.47287e-10	6.57812e-09
W1202-vs-YH15(shell45)	arahy.Tifrunner.gnm2.ann1.BD5KCN	1.1713	1.47768e-10	6.59347e-09
W1202-vs-YH15(shell45)	arahy.Tifrunner.gnm2.ann1.Y8UHTY	7.9625	1.4798e-10	6.59676e-09
W1202-vs-YH15(shell45)	arahy.Tifrunner.gnm2.ann1.PQG7YC	7.7423	1.51214e-10	6.73464e-09
W1202-vs-YH15(shell45)	arahy.Tifrunner.gnm2.ann1.T7TSKU	-1.0328	1.5343e-10	6.82066e-09
W1202-vs-YH15(shell45)	arahy.Tifrunner.gnm2.ann1.W3TQ7D	-11.697	1.54704e-10	6.87091e-09
W1202-vs-YH15(shell45)	arahy.Tifrunner.gnm2.ann1.16M659	-1.2052	1.57103e-10	6.97098e-09
W1202-vs-YH15(shell45)	arahy.Tifrunner.gnm2.ann1.0EHY87	7.7356	1.60488e-10	7.11236e-09
W1202-vs-YH15(shell45)	arahy.Tifrunner.gnm2.ann1.ERGP6F	-11.6795	1.60587e-10	7.11236e-09
W1202-vs-YH15(shell45)	arahy.Tifrunner.gnm2.ann1.0YJA3I	-1.0585	1.66044e-10	7.34725e-09
W1202-vs-YH15(shell45)	arahy.Tifrunner.gnm2.ann1.CXW4L0	-8.0263	1.75825e-10	7.76682e-09
W1202-vs-YH15(shell45)	arahy.Tifrunner.gnm2.ann1.JMY4T5	11.6736	1.75851e-10	7.76682e-09
W1202-vs-YH15(shell45)	arahy.Tifrunner.gnm2.ann1.PP8NAY	1.0366	1.76982e-10	7.80958e-09
W1202-vs-YH15(shell45)	arahy.Tifrunner.gnm2.ann1.RUY2TK	11.6393	1.78623e-10	7.87471e-09
W1202-vs-YH15(shell45)	arahy.Tifrunner.gnm2.ann1.0Z7D2W	1.3903	1.79771e-10	7.91805e-09
W1202-vs-YH15(shell45)	arahy.Tifrunner.gnm2.ann1.C0PD3X	-11.6573	1.8309e-10	8.05679e-09
W1202-vs-YH15(shell45)	arahy.Tifrunner.gnm2.ann1.GN2S36	1.1212	1.87228e-10	8.23133e-09
W1202-vs-YH15(shell45)	arahy.Tifrunner.gnm2.ann1.D5YLID	-1.1175	2.02505e-10	8.8948e-09
W1202-vs-YH15(shell45)	arahy.Tifrunner.gnm2.ann1.00BQAA	-5.1392	2.14738e-10	9.42347e-09
W1202-vs-YH15(shell45)	arahy.Tifrunner.gnm2.ann1.ZDS5RA	11.6424	2.1668e-10	9.49998e-09
W1202-vs-YH15(shell45)	arahy.Tifrunner.gnm2.ann1.Q8KECQ	1.9302	2.16963e-10	9.50364e-09
W1202-vs-YH15(shell45)	arahy.Tifrunner.gnm2.ann1.FAEJ2G	-13.2853	2.24881e-10	9.82352e-09
W1202-vs-YH15(shell45)	arahy.Tifrunner.gnm2.ann1.PCT7KU	-1.2445	2.28939e-10	9.99165e-09
W1202-vs-YH15(shell45)	arahy.Tifrunner.gnm2.ann1.93DW2D	4.6929	2.32581e-10	1.01321e-08
W1202-vs-YH15(shell45)	arahy.Tifrunner.gnm2.ann1.RYFJ47	-1.539	2.34142e-10	1.01908e-08
W1202-vs-YH15(shell45)	arahy.Tifrunner.gnm2.ann1.LURW66	3.2125	2.35375e-10	1.02352e-08
W1202-vs-YH15(shell45)	arahy.Tifrunner.gnm2.ann1.5WW9LS	3.4953	2.3664e-10	1.02808e-08
W1202-vs-YH15(shell45)	arahy.Tifrunner.gnm2.ann1.996DKV	11.6165	2.39122e-10	1.03792e-08
W1202-vs-YH15(shell45)	arahy.Tifrunner.gnm2.ann1.HMY8CZ	1.7737	2.414e-10	1.04686e-08
W1202-vs-YH15(shell45)	arahy.Tifrunner.gnm2.ann1.2XHF5V	1.0813	2.45867e-10	1.06354e-08
W1202-vs-YH15(shell45)	arahy.Tifrunner.gnm2.ann1.DZ7Z6Q	-7.8835	2.45879e-10	1.06354e-08
W1202-vs-YH15(shell45)	arahy.Tifrunner.gnm2.ann1.VK93QT	7.8589	2.45913e-10	1.06354e-08
W1202-vs-YH15(shell45)	arahy.Tifrunner.gnm2.ann1.MFKE4U	-1.4904	2.46587e-10	1.06549e-08
W1202-vs-YH15(shell45)	arahy.Tifrunner.gnm2.ann1.U7HMBF	-1.3588	2.52028e-10	1.08704e-08
W1202-vs-YH15(shell45)	arahy.Tifrunner.gnm2.ann1.7BP5M1	1.1153	2.53644e-10	1.09302e-08
W1202-vs-YH15(shell45)	arahy.Tifrunner.gnm2.ann1.R2I5HX	1.5304	2.64631e-10	1.13934e-08
W1202-vs-YH15(shell45)	arahy.Tifrunner.gnm2.ann1.NNH8AZ	-11.6363	2.71042e-10	1.1638e-08
W1202-vs-YH15(shell45)	arahy.Tifrunner.gnm2.ann1.D4GSYH	1.8821	2.7166e-10	1.16541e-08
W1202-vs-YH15(shell45)	arahy.Tifrunner.gnm2.ann1.A1C9BW	1.1555	2.81031e-10	1.20453e-08
W1202-vs-YH15(shell45)	arahy.Tifrunner.gnm2.ann1.B6JPF5	1.2502	2.87021e-10	1.2291e-08
W1202-vs-YH15(shell45)	arahy.Tifrunner.gnm2.ann1.PBZG4X	2.2938	2.90651e-10	1.24353e-08
W1202-vs-YH15(shell45)	arahy.Tifrunner.gnm2.ann1.XAZ91P	-11.5777	3.00782e-10	1.28573e-08
W1202-vs-YH15(shell45)	arahy.Tifrunner.gnm2.ann1.7VUN8S	-1.5042	3.04753e-10	1.30038e-08
W1202-vs-YH15(shell45)	arahy.Tifrunner.gnm2.ann1.0EBI7C	-11.5651	3.16026e-10	1.34728e-08
W1202-vs-YH15(shell45)	arahy.Tifrunner.gnm2.ann1.M5E8P8	-11.5699	3.34034e-10	1.42278e-08
W1202-vs-YH15(shell45)	arahy.Tifrunner.gnm2.ann1.HGB3TX	-11.5825	3.35587e-10	1.42813e-08
W1202-vs-YH15(shell45)	arahy.Tifrunner.gnm2.ann1.ETFP64	-1.1316	3.38283e-10	1.43832e-08
W1202-vs-YH15(shell45)	arahy.Tifrunner.gnm2.ann1.0LGZ52	11.5379	3.42504e-10	1.45497e-08
W1202-vs-YH15(shell45)	arahy.Tifrunner.gnm2.ann1.UA31PZ	2.0715	3.44749e-10	1.46321e-08
W1202-vs-YH15(shell45)	arahy.Tifrunner.gnm2.ann1.CFG5D5	1.7998	3.52194e-10	1.49348e-08
W1202-vs-YH15(shell45)	arahy.Tifrunner.gnm2.ann1.VZ85GY	-3.1686	3.58561e-10	1.51914e-08
W1202-vs-YH15(shell45)	arahy.Tifrunner.gnm2.ann1.9TSZ7Y	1.7533	4.05254e-10	1.71241e-08
W1202-vs-YH15(shell45)	arahy.Tifrunner.gnm2.ann1.WV775P	-1.3571	4.1419e-10	1.74863e-08
W1202-vs-YH15(shell45)	arahy.Tifrunner.gnm2.ann1.9W0VPA	1.1582	4.18285e-10	1.76436e-08
W1202-vs-YH15(shell45)	arahy.Tifrunner.gnm2.ann1.WJQ75P	1.1882	4.27086e-10	1.79989e-08
W1202-vs-YH15(shell45)	arahy.Tifrunner.gnm2.ann1.P92TZX	1.601	4.2789e-10	1.80169e-08
W1202-vs-YH15(shell45)	arahy.Tifrunner.gnm2.ann1.Q2VG00	1.1551	4.31467e-10	1.81516e-08
W1202-vs-YH15(shell45)	arahy.Tifrunner.gnm2.ann1.WJC7CQ	11.5134	4.36477e-10	1.83462e-08
W1202-vs-YH15(shell45)	arahy.Tifrunner.gnm2.ann1.3BHF0I	-6.7234	4.38378e-10	1.841e-08
W1202-vs-YH15(shell45)	arahy.Tifrunner.gnm2.ann1.J5JSS9	1.7657	4.61632e-10	1.93695e-08
W1202-vs-YH15(shell45)	arahy.Tifrunner.gnm2.ann1.45DTJR	-1.4237	4.68148e-10	1.96257e-08
W1202-vs-YH15(shell45)	arahy.Tifrunner.gnm2.ann1.DC9D8R	-2.7669	4.73433e-10	1.98299e-08
W1202-vs-YH15(shell45)	arahy.Tifrunner.gnm2.ann1.SEKT8Z	1.7938	4.79678e-10	2.00739e-08
W1202-vs-YH15(shell45)	arahy.Tifrunner.gnm2.ann1.RYXG2W	-2.0709	5.04211e-10	2.10821e-08
W1202-vs-YH15(shell45)	arahy.Tifrunner.gnm2.ann1.CIUY22	-1.1952	5.07174e-10	2.11875e-08
W1202-vs-YH15(shell45)	arahy.Tifrunner.gnm2.ann1.HL1WF3	-1.195	5.10644e-10	2.13138e-08
W1202-vs-YH15(shell45)	arahy.Tifrunner.gnm2.ann1.W1CJMN	-11.7099	5.15048e-10	2.14789e-08
W1202-vs-YH15(shell45)	arahy.Tifrunner.gnm2.ann1.5MB0W9	-1.1002	5.18131e-10	2.15887e-08
W1202-vs-YH15(shell45)	arahy.Tifrunner.gnm2.ann1.MGS4YL	11.4935	5.23215e-10	2.17815e-08
W1202-vs-YH15(shell45)	arahy.Tifrunner.gnm2.ann1.YAEJ5M	1.9666	5.24634e-10	2.18216e-08
W1202-vs-YH15(shell45)	arahy.Tifrunner.gnm2.ann1.7PGW8X	-7.7415	5.25119e-10	2.18228e-08
W1202-vs-YH15(shell45)	arahy.Tifrunner.gnm2.ann1.06QP13	2.2793	5.54546e-10	2.30057e-08
W1202-vs-YH15(shell45)	arahy.Tifrunner.gnm2.ann1.AUF63Q	1.1494	5.60543e-10	2.32142e-08
W1202-vs-YH15(shell45)	arahy.Tifrunner.gnm2.ann1.PDF2MW	-1.4912	5.69319e-10	2.35573e-08
W1202-vs-YH15(shell45)	arahy.Tifrunner.gnm2.ann1.40B6EU	1.926	5.76998e-10	2.38338e-08
W1202-vs-YH15(shell45)	arahy.Tifrunner.gnm2.ann1.KFV4RW	11.4683	5.82997e-10	2.40608e-08
W1202-vs-YH15(shell45)	arahy.Tifrunner.gnm2.ann1.UA0Z8F	-11.4717	5.90454e-10	2.43476e-08
W1202-vs-YH15(shell45)	arahy.Tifrunner.gnm2.ann1.A3NAV6	1.0851	6.01252e-10	2.47715e-08
W1202-vs-YH15(shell45)	arahy.Tifrunner.gnm2.ann1.SNPS34	-1.7969	6.14698e-10	2.52819e-08
W1202-vs-YH15(shell45)	arahy.Tifrunner.gnm2.ann1.VG9BQH	1.5502	6.18619e-10	2.54213e-08
W1202-vs-YH15(shell45)	arahy.Tifrunner.gnm2.ann1.63GLR8	-5.6776	6.24736e-10	2.56506e-08
W1202-vs-YH15(shell45)	arahy.Tifrunner.gnm2.ann1.AYA1A5	1.0923	6.26449e-10	2.56989e-08
W1202-vs-YH15(shell45)	arahy.Tifrunner.gnm2.ann1.QXR65D	1.2632	6.46029e-10	2.64795e-08
W1202-vs-YH15(shell45)	arahy.Tifrunner.gnm2.ann1.FW3KJF	1.817	6.52181e-10	2.67087e-08
W1202-vs-YH15(shell45)	arahy.Tifrunner.gnm2.ann1.DAK0DB	-2.0241	6.77032e-10	2.76943e-08
W1202-vs-YH15(shell45)	arahy.Tifrunner.gnm2.ann1.5H7955	-11.4426	6.77405e-10	2.76943e-08
W1202-vs-YH15(shell45)	arahy.Tifrunner.gnm2.ann1.40ZGST	-11.4546	7.16537e-10	2.92192e-08
W1202-vs-YH15(shell45)	arahy.Tifrunner.gnm2.ann1.5X9SY8	-4.1078	7.28665e-10	2.96885e-08
W1202-vs-YH15(shell45)	arahy.Tifrunner.gnm2.ann1.290HVK	1.1131	7.37538e-10	3.00244e-08
W1202-vs-YH15(shell45)	arahy.Tifrunner.gnm2.ann1.IYAJ8R	1.0929	7.4096e-10	3.0138e-08
W1202-vs-YH15(shell45)	arahy.Tifrunner.gnm2.ann1.RXPY9R	3.3707	7.46683e-10	3.0345e-08
W1202-vs-YH15(shell45)	arahy.Tifrunner.gnm2.ann1.Y03F6U	-1.0896	7.55228e-10	3.06662e-08
W1202-vs-YH15(shell45)	arahy.Tifrunner.gnm2.ann1.N8N4IS	-11.4478	7.72399e-10	3.13368e-08
W1202-vs-YH15(shell45)	arahy.Tifrunner.gnm2.ann1.PV2ISY	1.6471	7.83304e-10	3.17524e-08
W1202-vs-YH15(shell45)	arahy.Tifrunner.gnm2.ann1.BFPB6F	-7.6905	8.0182e-10	3.24754e-08
W1202-vs-YH15(shell45)	arahy.Tifrunner.gnm2.ann1.EPRD9B	-1.6705	8.14957e-10	3.29238e-08
W1202-vs-YH15(shell45)	arahy.Tifrunner.gnm2.ann1.GW3WU5	-1.1412	8.19103e-10	3.30634e-08
W1202-vs-YH15(shell45)	arahy.Tifrunner.gnm2.ann1.BP1D2E	2.535	8.25378e-10	3.32886e-08
W1202-vs-YH15(shell45)	arahy.Tifrunner.gnm2.ann1.YQG5EZ	-1.1989	8.68246e-10	3.49292e-08
W1202-vs-YH15(shell45)	arahy.Tifrunner.gnm2.ann1.SH1P3W	-1.2337	8.79428e-10	3.53493e-08
W1202-vs-YH15(shell45)	arahy.Tifrunner.gnm2.ann1.VI37WY	-11.4041	8.87705e-10	3.5652e-08
W1202-vs-YH15(shell45)	arahy.Tifrunner.gnm2.ann1.5E5ZG3	-1.3038	8.94564e-10	3.58974e-08
W1202-vs-YH15(shell45)	arahy.Tifrunner.gnm2.ann1.EAT3JU	-1.8706	9.10893e-10	3.64914e-08
W1202-vs-YH15(shell45)	arahy.Tifrunner.gnm2.ann1.RUK088	1.1336	9.17009e-10	3.67057e-08
W1202-vs-YH15(shell45)	arahy.Tifrunner.gnm2.ann1.22GNSN	1.1469	9.24986e-10	3.69631e-08
W1202-vs-YH15(shell45)	arahy.Tifrunner.gnm2.ann1.YWH2YP	-1.9618	9.35205e-10	3.73403e-08
W1202-vs-YH15(shell45)	arahy.Tifrunner.gnm2.ann1.J24SNI	-1.8372	9.42967e-10	3.76188e-08
W1202-vs-YH15(shell45)	arahy.Tifrunner.gnm2.ann1.U4BLLZ	-1.6697	9.53461e-10	3.80058e-08
W1202-vs-YH15(shell45)	arahy.Tifrunner.gnm2.ann1.XQ5CGG	-1.7376	9.67688e-10	3.85304e-08
W1202-vs-YH15(shell45)	arahy.Tifrunner.gnm2.ann1.8W099G	-2.075	9.68235e-10	3.85304e-08
W1202-vs-YH15(shell45)	arahy.Tifrunner.gnm2.ann1.1RR2VC	1.0406	9.84687e-10	3.91526e-08
W1202-vs-YH15(shell45)	arahy.Tifrunner.gnm2.ann1.E24IL6	-1.3379	1.00132e-09	3.9748e-08
W1202-vs-YH15(shell45)	arahy.Tifrunner.gnm2.ann1.TS21P9	-3.0602	1.00504e-09	3.98626e-08
W1202-vs-YH15(shell45)	arahy.Tifrunner.gnm2.ann1.X1U4MM	1.1119	1.01218e-09	4.01122e-08
W1202-vs-YH15(shell45)	arahy.Tifrunner.gnm2.ann1.TZW06C	1.588	1.04168e-09	4.12471e-08
W1202-vs-YH15(shell45)	arahy.Tifrunner.gnm2.ann1.A863J5	2.3907	1.06126e-09	4.19879e-08
W1202-vs-YH15(shell45)	arahy.Tifrunner.gnm2.ann1.AZ092E	2.2447	1.07363e-09	4.24422e-08
W1202-vs-YH15(shell45)	arahy.Tifrunner.gnm2.ann1.VNK22G	-2.0108	1.08316e-09	4.27837e-08
W1202-vs-YH15(shell45)	arahy.Tifrunner.gnm2.ann1.NG68TX	11.4147	1.09112e-09	4.30623e-08
W1202-vs-YH15(shell45)	arahy.Tifrunner.gnm2.ann1.18YCU1	-2.6237	1.09991e-09	4.33736e-08
W1202-vs-YH15(shell45)	arahy.Tifrunner.gnm2.ann1.HRS6MU	-6.5839	1.12987e-09	4.4518e-08
W1202-vs-YH15(shell45)	arahy.Tifrunner.gnm2.ann1.R5P48D	3.7348	1.134e-09	4.46441e-08
W1202-vs-YH15(shell45)	arahy.Tifrunner.gnm2.ann1.QR0ETA	-11.3645	1.13921e-09	4.48123e-08
W1202-vs-YH15(shell45)	arahy.Tifrunner.gnm2.ann1.CG1IFF	2.078	1.1472e-09	4.50894e-08
W1202-vs-YH15(shell45)	arahy.Tifrunner.gnm2.ann1.B4KLFS	-1.017	1.19702e-09	4.70089e-08
W1202-vs-YH15(shell45)	arahy.Tifrunner.gnm2.ann1.NXSQ64	1.4365	1.20546e-09	4.73015e-08
W1202-vs-YH15(shell45)	arahy.Tifrunner.gnm2.ann1.IZV6R2	1.3795	1.22792e-09	4.81435e-08
W1202-vs-YH15(shell45)	arahy.Tifrunner.gnm2.ann1.QE00FV	-2.1911	1.23795e-09	4.84573e-08
W1202-vs-YH15(shell45)	arahy.Tifrunner.gnm2.ann1.YA6PA2	2.6802	1.31716e-09	5.13897e-08
W1202-vs-YH15(shell45)	arahy.Tifrunner.gnm2.ann1.BV32DL	1.1001	1.33982e-09	5.21885e-08
W1202-vs-YH15(shell45)	arahy.Tifrunner.gnm2.ann1.Y7U2IY	3.252	1.34239e-09	5.2246e-08
W1202-vs-YH15(shell45)	arahy.Tifrunner.gnm2.ann1.8AT62F	1.428	1.35293e-09	5.26137e-08
W1202-vs-YH15(shell45)	arahy.Tifrunner.gnm2.ann1.A7US25	1.7829	1.37914e-09	5.35459e-08
W1202-vs-YH15(shell45)	arahy.Tifrunner.gnm2.ann1.A5PH64	1.5724	1.39153e-09	5.39624e-08
W1202-vs-YH15(shell45)	arahy.Tifrunner.gnm2.ann1.USF1F6	-1.3583	1.39325e-09	5.39624e-08
W1202-vs-YH15(shell45)	arahy.Tifrunner.gnm2.ann1.RPT7A5	11.3257	1.39695e-09	5.40618e-08
W1202-vs-YH15(shell45)	arahy.Tifrunner.gnm2.ann1.F3ECJ7	-1.5446	1.40433e-09	5.43035e-08
W1202-vs-YH15(shell45)	arahy.Tifrunner.gnm2.ann1.YZWE7C	-1.2447	1.4116e-09	5.45404e-08
W1202-vs-YH15(shell45)	arahy.Tifrunner.gnm2.ann1.IQP7TJ	1.2421	1.42463e-09	5.49868e-08
W1202-vs-YH15(shell45)	arahy.Tifrunner.gnm2.ann1.JU9RXL	1.1781	1.42545e-09	5.49868e-08
W1202-vs-YH15(shell45)	arahy.Tifrunner.gnm2.ann1.W5FEYZ	-5.7729	1.43675e-09	5.53778e-08
W1202-vs-YH15(shell45)	arahy.Tifrunner.gnm2.ann1.JKWL6Q	-7.6304	1.47413e-09	5.67731e-08
W1202-vs-YH15(shell45)	arahy.Tifrunner.gnm2.ann1.PK48VF	-3.6926	1.51223e-09	5.81935e-08
W1202-vs-YH15(shell45)	arahy.Tifrunner.gnm2.ann1.Z74RH1	2.2741	1.61563e-09	6.20228e-08
W1202-vs-YH15(shell45)	arahy.Tifrunner.gnm2.ann1.D0WQQS	-2.9252	1.64187e-09	6.28788e-08
W1202-vs-YH15(shell45)	arahy.Tifrunner.gnm2.ann1.DN7JE5	-1.1406	1.68619e-09	6.44729e-08
W1202-vs-YH15(shell45)	arahy.Tifrunner.gnm2.ann1.X1B64Z	-1.3347	1.69655e-09	6.48171e-08
W1202-vs-YH15(shell45)	arahy.Tifrunner.gnm2.ann1.11EUX6	1.2622	1.69861e-09	6.48441e-08
W1202-vs-YH15(shell45)	arahy.Tifrunner.gnm2.ann1.582VFN	1.1131	1.70957e-09	6.51586e-08
W1202-vs-YH15(shell45)	arahy.Tifrunner.gnm2.ann1.TKZD77	1.1837	1.71181e-09	6.5192e-08
W1202-vs-YH15(shell45)	arahy.Tifrunner.gnm2.ann1.K19J6A	11.3106	1.72388e-09	6.55863e-08
W1202-vs-YH15(shell45)	arahy.Tifrunner.gnm2.ann1.QD1ITD	11.2992	1.72491e-09	6.55863e-08
W1202-vs-YH15(shell45)	arahy.Tifrunner.gnm2.ann1.5G37N1	11.348	1.72861e-09	6.56749e-08
W1202-vs-YH15(shell45)	arahy.Tifrunner.gnm2.ann1.STW1HB	2.1425	1.74536e-09	6.62426e-08
W1202-vs-YH15(shell45)	arahy.Tifrunner.gnm2.ann1.T0D6X0	3.0973	1.74632e-09	6.62426e-08
W1202-vs-YH15(shell45)	arahy.Tifrunner.gnm2.ann1.G50W54	-1.0951	1.77629e-09	6.7326e-08
W1202-vs-YH15(shell45)	arahy.Tifrunner.gnm2.ann1.6Q5HDN	-2.0393	1.86234e-09	7.04758e-08
W1202-vs-YH15(shell45)	arahy.Tifrunner.gnm2.ann1.57IKDG	11.3011	1.87239e-09	7.08001e-08
W1202-vs-YH15(shell45)	arahy.Tifrunner.gnm2.ann1.72PEN3	7.3902	1.89122e-09	7.13991e-08
W1202-vs-YH15(shell45)	arahy.Tifrunner.gnm2.ann1.2P25JP	1.2482	1.9434e-09	7.32535e-08
W1202-vs-YH15(shell45)	arahy.Tifrunner.gnm2.ann1.N8H2I0	1.8861	1.95354e-09	7.35776e-08
W1202-vs-YH15(shell45)	arahy.Tifrunner.gnm2.ann1.CN9KST	-1.4828	1.97788e-09	7.43773e-08
W1202-vs-YH15(shell45)	arahy.Tifrunner.gnm2.ann1.DDL5N9	2.9258	1.98744e-09	7.46197e-08
W1202-vs-YH15(shell45)	arahy.Tifrunner.gnm2.ann1.CA07B7	-1.8735	2.04096e-09	7.6509e-08
W1202-vs-YH15(shell45)	arahy.Tifrunner.gnm2.ann1.F33TLL	1.048	2.04806e-09	7.6715e-08
W1202-vs-YH15(shell45)	arahy.Tifrunner.gnm2.ann1.JX177G	11.3011	2.05327e-09	7.68498e-08
W1202-vs-YH15(shell45)	arahy.Tifrunner.gnm2.ann1.72AJJX	2.0862	2.07219e-09	7.74973e-08
W1202-vs-YH15(shell45)	arahy.Tifrunner.gnm2.ann1.UR6RUF	-1.1325	2.07796e-09	7.76524e-08
W1202-vs-YH15(shell45)	arahy.Tifrunner.gnm2.ann1.SC7TJM	-2.1059	2.10194e-09	7.84871e-08
W1202-vs-YH15(shell45)	arahy.Tifrunner.gnm2.ann1.QBCT0C	11.2742	2.11113e-09	7.87688e-08
W1202-vs-YH15(shell45)	arahy.Tifrunner.gnm2.ann1.ZGTP8C	-7.5021	2.14585e-09	7.99467e-08
W1202-vs-YH15(shell45)	arahy.Tifrunner.gnm2.ann1.FP4H44	-1.9827	2.14604e-09	7.99467e-08
W1202-vs-YH15(shell45)	arahy.Tifrunner.gnm2.ann1.3PGZ0K	-11.2839	2.15854e-09	8.03499e-08
W1202-vs-YH15(shell45)	arahy.Tifrunner.gnm2.ann1.XAYS0A	-3.4521	2.20371e-09	8.19673e-08
W1202-vs-YH15(shell45)	arahy.Tifrunner.gnm2.ann1.B0KX4P	1.4396	2.22075e-09	8.25371e-08
W1202-vs-YH15(shell45)	arahy.Tifrunner.gnm2.ann1.36GBYI	2.4531	2.22488e-09	8.26263e-08
W1202-vs-YH15(shell45)	arahy.Tifrunner.gnm2.ann1.VG7HYF	-1.4987	2.23858e-09	8.30705e-08
W1202-vs-YH15(shell45)	arahy.Tifrunner.gnm2.ann1.HT9M47	1.1571	2.25507e-09	8.36175e-08
W1202-vs-YH15(shell45)	arahy.Tifrunner.gnm2.ann1.EFT9AB	-2.251	2.26116e-09	8.37783e-08
W1202-vs-YH15(shell45)	arahy.Tifrunner.gnm2.ann1.JHPI9T	-11.37	2.27551e-09	8.4245e-08
W1202-vs-YH15(shell45)	arahy.Tifrunner.gnm2.ann1.L7SRZY	1.1166	2.31652e-09	8.5697e-08
W1202-vs-YH15(shell45)	arahy.Tifrunner.gnm2.ann1.YI1B95	2.3738	2.3626e-09	8.73339e-08
W1202-vs-YH15(shell45)	arahy.Tifrunner.gnm2.ann1.C9S01M	1.4705	2.38506e-09	8.80961e-08
W1202-vs-YH15(shell45)	arahy.Tifrunner.gnm2.ann1.B62L7G	11.2408	2.40904e-09	8.89133e-08
W1202-vs-YH15(shell45)	arahy.Tifrunner.gnm2.ann1.9H9EE5	1.8332	2.50203e-09	9.22032e-08
W1202-vs-YH15(shell45)	arahy.Tifrunner.gnm2.ann1.NSK5D4	-1.64	2.52217e-09	9.28022e-08
W1202-vs-YH15(shell45)	arahy.Tifrunner.gnm2.ann1.KZ0R87	1.1396	2.57517e-09	9.46613e-08
W1202-vs-YH15(shell45)	arahy.Tifrunner.gnm2.ann1.Q5TIJ1	-11.2954	2.59766e-09	9.53597e-08
W1202-vs-YH15(shell45)	arahy.Tifrunner.gnm2.ann1.Y133TV	-1.0932	2.67124e-09	9.79108e-08
W1202-vs-YH15(shell45)	arahy.Tifrunner.gnm2.ann1.K7MEI8	11.2566	2.68197e-09	9.82288e-08
W1202-vs-YH15(shell45)	arahy.Tifrunner.gnm2.ann1.LLG5IK	-1.3076	2.78156e-09	1.01596e-07
W1202-vs-YH15(shell45)	arahy.Tifrunner.gnm2.ann1.KBV6L0	-11.2248	2.78241e-09	1.01596e-07
W1202-vs-YH15(shell45)	arahy.Tifrunner.gnm2.ann1.FU6CIC	1.1529	2.81785e-09	1.02812e-07
W1202-vs-YH15(shell45)	arahy.Tifrunner.gnm2.ann1.T5R681	-1.7231	2.85635e-09	1.04137e-07
W1202-vs-YH15(shell45)	arahy.Tifrunner.gnm2.ann1.UG1GNN	-5.5176	2.91858e-09	1.06325e-07
W1202-vs-YH15(shell45)	arahy.Tifrunner.gnm2.ann1.WMSV6U	1.7594	3.03188e-09	1.10201e-07
W1202-vs-YH15(shell45)	arahy.Tifrunner.gnm2.ann1.H635BA	-7.4618	3.04558e-09	1.10615e-07
W1202-vs-YH15(shell45)	arahy.Tifrunner.gnm2.ann1.FFGR5Q	1.3183	3.05136e-09	1.1074e-07
W1202-vs-YH15(shell45)	arahy.Tifrunner.gnm2.ann1.ARIR4Q	1.0051	3.06148e-09	1.11023e-07
W1202-vs-YH15(shell45)	arahy.Tifrunner.gnm2.ann1.KNN53R	1.7933	3.07742e-09	1.11432e-07
W1202-vs-YH15(shell45)	arahy.Tifrunner.gnm2.ann1.2TV28S	-1.3065	3.09048e-09	1.11821e-07
W1202-vs-YH15(shell45)	arahy.Tifrunner.gnm2.ann1.46VNPQ	1.3786	3.09828e-09	1.12018e-07
W1202-vs-YH15(shell45)	arahy.Tifrunner.gnm2.ann1.N816Q2	-1.0305	3.11217e-09	1.12435e-07
W1202-vs-YH15(shell45)	arahy.Tifrunner.gnm2.ann1.B7D93H	1.1003	3.16873e-09	1.14392e-07
W1202-vs-YH15(shell45)	arahy.Tifrunner.gnm2.ann1.8PHP50	1.0307	3.18818e-09	1.15008e-07
W1202-vs-YH15(shell45)	arahy.Tifrunner.gnm2.ann1.U88305	-7.4618	3.21763e-09	1.15982e-07
W1202-vs-YH15(shell45)	arahy.Tifrunner.gnm2.ann1.77BSYR	-11.2086	3.27691e-09	1.17942e-07
W1202-vs-YH15(shell45)	arahy.Tifrunner.gnm2.ann1.JW2HXV	11.184	3.41229e-09	1.22722e-07
W1202-vs-YH15(shell45)	arahy.Tifrunner.gnm2.ann1.ALL85F	-1.6873	3.41572e-09	1.22753e-07
W1202-vs-YH15(shell45)	arahy.Tifrunner.gnm2.ann1.7M6195	1.0111	3.43107e-09	1.23212e-07
W1202-vs-YH15(shell45)	arahy.Tifrunner.gnm2.ann1.TGNN96	1.2453	3.44977e-09	1.2379e-07
W1202-vs-YH15(shell45)	arahy.Tifrunner.gnm2.ann1.696ALD	11.182	3.46762e-09	1.24245e-07
W1202-vs-YH15(shell45)	arahy.Tifrunner.gnm2.ann1.KNQB38	-1.6269	3.51769e-09	1.2585e-07
W1202-vs-YH15(shell45)	arahy.Tifrunner.gnm2.ann1.C97A8U	1.808	3.52232e-09	1.25922e-07
W1202-vs-YH15(shell45)	arahy.Tifrunner.gnm2.ann1.8B3CAL	1.339	3.683e-09	1.31567e-07
W1202-vs-YH15(shell45)	arahy.Tifrunner.gnm2.ann1.M9ABLH	-1.0488	3.73476e-09	1.33317e-07
W1202-vs-YH15(shell45)	arahy.Tifrunner.gnm2.ann1.36HCF2	1.8607	3.74437e-09	1.3356e-07
W1202-vs-YH15(shell45)	arahy.Tifrunner.gnm2.ann1.523GVR	-11.1737	3.75854e-09	1.33966e-07
W1202-vs-YH15(shell45)	arahy.Tifrunner.gnm2.ann1.ZS3YFB	-11.2147	3.77484e-09	1.34447e-07
W1202-vs-YH15(shell45)	arahy.Tifrunner.gnm2.ann1.HU4QU4	-3.503	3.84644e-09	1.36895e-07
W1202-vs-YH15(shell45)	arahy.Tifrunner.gnm2.ann1.V5XFCT	-4.0031	3.86691e-09	1.37521e-07
W1202-vs-YH15(shell45)	arahy.Tifrunner.gnm2.ann1.48I8DT	-7.396	3.89641e-09	1.38467e-07
W1202-vs-YH15(shell45)	arahy.Tifrunner.gnm2.ann1.N14L91	11.1861	3.9783e-09	1.41063e-07
W1202-vs-YH15(shell45)	arahy.Tifrunner.gnm2.ann1.4GF8V7	1.8574	4.05209e-09	1.43573e-07
W1202-vs-YH15(shell45)	arahy.Tifrunner.gnm2.ann1.WG90F5	-1.5997	4.0662e-09	1.43966e-07
W1202-vs-YH15(shell45)	arahy.Tifrunner.gnm2.ann1.Y5C6DK	-1.3386	4.12169e-09	1.45823e-07
W1202-vs-YH15(shell45)	arahy.Tifrunner.gnm2.ann1.LU28DT	-11.4495	4.15917e-09	1.46932e-07
W1202-vs-YH15(shell45)	arahy.Tifrunner.gnm2.ann1.RR76TU	2.0235	4.23175e-09	1.49294e-07
W1202-vs-YH15(shell45)	arahy.Tifrunner.gnm2.ann1.2T22I7	1.3514	4.23228e-09	1.49294e-07
W1202-vs-YH15(shell45)	arahy.Tifrunner.gnm2.ann1.QVUM6X	1.2237	4.24096e-09	1.4949e-07
W1202-vs-YH15(shell45)	arahy.Tifrunner.gnm2.ann1.800HVB	11.1716	4.27231e-09	1.50484e-07
W1202-vs-YH15(shell45)	arahy.Tifrunner.gnm2.ann1.EL0VSN	-1.8084	4.41033e-09	1.54964e-07
W1202-vs-YH15(shell45)	arahy.Tifrunner.gnm2.ann1.1PW3KD	1.6766	4.41124e-09	1.54964e-07
W1202-vs-YH15(shell45)	arahy.Tifrunner.gnm2.ann1.JEZR1W	-1.2552	4.44916e-09	1.56083e-07
W1202-vs-YH15(shell45)	arahy.Tifrunner.gnm2.ann1.KB97B3	-2.8301	4.45085e-09	1.56083e-07
W1202-vs-YH15(shell45)	arahy.Tifrunner.gnm2.ann1.T4Y6AK	2.3961	4.51533e-09	1.58228e-07
W1202-vs-YH15(shell45)	arahy.Tifrunner.gnm2.ann1.F9GNLP	-1.898	4.52576e-09	1.58426e-07
W1202-vs-YH15(shell45)	arahy.Tifrunner.gnm2.ann1.HLJC29	-11.1902	4.52759e-09	1.58426e-07
W1202-vs-YH15(shell45)	arahy.Tifrunner.gnm2.ann1.FPKE8Z	-2.663	4.58053e-09	1.60161e-07
W1202-vs-YH15(shell45)	arahy.Tifrunner.gnm2.ann1.GC9D1H	-11.1464	4.84899e-09	1.69424e-07
W1202-vs-YH15(shell45)	arahy.Tifrunner.gnm2.ann1.ISYP38	-1.2618	4.88115e-09	1.70423e-07
W1202-vs-YH15(shell45)	arahy.Tifrunner.gnm2.ann1.MRFN9C	-7.3788	5.0511e-09	1.761e-07
W1202-vs-YH15(shell45)	arahy.Tifrunner.gnm2.ann1.VSRR5J	4.8197	5.05759e-09	1.76198e-07
W1202-vs-YH15(shell45)	arahy.Tifrunner.gnm2.ann1.5H5XYM	1.2498	5.18945e-09	1.8066e-07
W1202-vs-YH15(shell45)	arahy.Tifrunner.gnm2.ann1.43G8Y5	-1.3791	5.1992e-09	1.80868e-07
W1202-vs-YH15(shell45)	arahy.Tifrunner.gnm2.ann1.K88V5Z	7.3638	5.21004e-09	1.81113e-07
W1202-vs-YH15(shell45)	arahy.Tifrunner.gnm2.ann1.UCUY7J	1.0009	5.38761e-09	1.87014e-07
W1202-vs-YH15(shell45)	arahy.Tifrunner.gnm2.ann1.DST42P	1.3602	5.41245e-09	1.8774e-07
W1202-vs-YH15(shell45)	arahy.Tifrunner.gnm2.ann1.9C08TH	1.7617	5.47399e-09	1.89737e-07
W1202-vs-YH15(shell45)	arahy.Tifrunner.gnm2.ann1.S2UHMH	1.218	5.54026e-09	1.91756e-07
W1202-vs-YH15(shell45)	arahy.Tifrunner.gnm2.ann1.IR3FU7	-1.4583	5.5729e-09	1.92746e-07
W1202-vs-YH15(shell45)	arahy.Tifrunner.gnm2.ann1.782MA8	-1.1894	5.66731e-09	1.9587e-07
W1202-vs-YH15(shell45)	arahy.Tifrunner.gnm2.ann1.BD3621	1.2677	5.71671e-09	1.97435e-07
W1202-vs-YH15(shell45)	arahy.Tifrunner.gnm2.ann1.5N4UPE	1.0479	5.81293e-09	2.00469e-07
W1202-vs-YH15(shell45)	arahy.Tifrunner.gnm2.ann1.2C7MHE	6.3335	5.89534e-09	2.03018e-07
W1202-vs-YH15(shell45)	arahy.Tifrunner.gnm2.ann1.50EDPB	1.6807	5.919e-09	2.03686e-07
W1202-vs-YH15(shell45)	arahy.Tifrunner.gnm2.ann1.6X3X3D	1.1315	5.94741e-09	2.04516e-07
W1202-vs-YH15(shell45)	arahy.Tifrunner.gnm2.ann1.I7EMIF	-11.1314	5.97148e-09	2.05197e-07
W1202-vs-YH15(shell45)	arahy.Tifrunner.gnm2.ann1.ST1U5I	1.4079	6.01842e-09	2.06513e-07
W1202-vs-YH15(shell45)	arahy.Tifrunner.gnm2.ann1.DLM5V3	11.1357	6.08687e-09	2.08562e-07
W1202-vs-YH15(shell45)	arahy.Tifrunner.gnm2.ann1.USG1YY	-1.2503	6.15958e-09	2.10803e-07
W1202-vs-YH15(shell45)	arahy.Tifrunner.gnm2.ann1.4T0CVS	1.5076	6.16107e-09	2.10803e-07
W1202-vs-YH15(shell45)	arahy.Tifrunner.gnm2.ann1.J8Y94D	3.1662	6.18183e-09	2.11362e-07
W1202-vs-YH15(shell45)	arahy.Tifrunner.gnm2.ann1.NA407Z	1.101	6.21377e-09	2.12302e-07
W1202-vs-YH15(shell45)	arahy.Tifrunner.gnm2.ann1.D15G2D	-1.2449	6.35192e-09	2.16868e-07
W1202-vs-YH15(shell45)	arahy.Tifrunner.gnm2.ann1.M38AUV	-2.1736	6.49718e-09	2.21669e-07
W1202-vs-YH15(shell45)	arahy.Tifrunner.gnm2.ann1.C1UGV9	-11.1185	6.73923e-09	2.29599e-07
W1202-vs-YH15(shell45)	arahy.Tifrunner.gnm2.ann1.3M8WGZ	1.2609	6.87059e-09	2.33742e-07
W1202-vs-YH15(shell45)	arahy.Tifrunner.gnm2.ann1.K3ZWQ5	2.9863	6.89319e-09	2.34344e-07
W1202-vs-YH15(shell45)	arahy.Tifrunner.gnm2.ann1.V3UUR8	-1.0154	7.11992e-09	2.41708e-07
W1202-vs-YH15(shell45)	arahy.Tifrunner.gnm2.ann1.2QY0R3	1.5301	7.19612e-09	2.44122e-07
W1202-vs-YH15(shell45)	arahy.Tifrunner.gnm2.ann1.W4B3X0	-7.3588	7.30817e-09	2.47747e-07
W1202-vs-YH15(shell45)	arahy.Tifrunner.gnm2.ann1.32WLBW	3.1462	7.32024e-09	2.47981e-07
W1202-vs-YH15(shell45)	arahy.Tifrunner.gnm2.ann1.051ZG9	-1.0102	7.39268e-09	2.50258e-07
W1202-vs-YH15(shell45)	arahy.Tifrunner.gnm2.ann1.01BY0R	1.0583	7.4552e-09	2.52196e-07
W1202-vs-YH15(shell45)	arahy.Tifrunner.gnm2.ann1.39K2E5	-11.0634	7.50138e-09	2.53578e-07
W1202-vs-YH15(shell45)	arahy.Tifrunner.gnm2.ann1.HA1G6E	-11.079	7.53646e-09	2.54584e-07
W1202-vs-YH15(shell45)	arahy.Tifrunner.gnm2.ann1.6J5TD9	-2.3898	7.77384e-09	2.62048e-07
W1202-vs-YH15(shell45)	arahy.Tifrunner.gnm2.ann1.UYHY8X	-1.7801	8.13586e-09	2.73673e-07
W1202-vs-YH15(shell45)	arahy.Tifrunner.gnm2.ann1.3JX01Z	1.1786	8.36921e-09	2.81324e-07
W1202-vs-YH15(shell45)	arahy.Tifrunner.gnm2.ann1.JP9AM4	-2.8576	8.4247e-09	2.82991e-07
W1202-vs-YH15(shell45)	arahy.Tifrunner.gnm2.ann1.CC39BB	-1.4925	8.66161e-09	2.90744e-07
W1202-vs-YH15(shell45)	arahy.Tifrunner.gnm2.ann1.SAD4HJ	-1.1719	8.71881e-09	2.92459e-07
W1202-vs-YH15(shell45)	arahy.Tifrunner.gnm2.ann1.PHK9QW	-1.6204	8.8925e-09	2.97659e-07
W1202-vs-YH15(shell45)	arahy.Tifrunner.gnm2.ann1.UMYN8D	1.1961	8.93936e-09	2.99018e-07
W1202-vs-YH15(shell45)	arahy.Tifrunner.gnm2.ann1.8ZK91E	-6.2708	9.1265e-09	3.05065e-07
W1202-vs-YH15(shell45)	arahy.Tifrunner.gnm2.ann1.E54J1V	-1.6581	9.20321e-09	3.07414e-07
W1202-vs-YH15(shell45)	arahy.Tifrunner.gnm2.ann1.JB2HYH	11.0476	9.46444e-09	3.1526e-07
W1202-vs-YH15(shell45)	arahy.Tifrunner.gnm2.ann1.EQG5N7	1.1738	9.54063e-09	3.17576e-07
W1202-vs-YH15(shell45)	arahy.Tifrunner.gnm2.ann1.4D3EC8	-11.1378	9.67223e-09	3.21733e-07
W1202-vs-YH15(shell45)	arahy.Tifrunner.gnm2.ann1.1U19Q5	1.0498	9.70558e-09	3.22515e-07
W1202-vs-YH15(shell45)	arahy.Tifrunner.gnm2.ann1.3URM83	-1.4157	9.70924e-09	3.22515e-07
W1202-vs-YH15(shell45)	arahy.Tifrunner.gnm2.ann1.89LBMG	-11.0407	9.92178e-09	3.29347e-07
W1202-vs-YH15(shell45)	arahy.Tifrunner.gnm2.ann1.SKM2GN	1.8489	1.00237e-08	3.325e-07
W1202-vs-YH15(shell45)	arahy.Tifrunner.gnm2.ann1.IMF7SI	-11.0701	1.00341e-08	3.32614e-07
W1202-vs-YH15(shell45)	arahy.Tifrunner.gnm2.ann1.P3THXV	-1.8113	1.0097e-08	3.34466e-07
W1202-vs-YH15(shell45)	arahy.Tifrunner.gnm2.ann1.78D5FU	11.0108	1.0284e-08	3.39953e-07
W1202-vs-YH15(shell45)	arahy.Tifrunner.gnm2.ann1.9CR96V	-7.2329	1.03774e-08	3.4257e-07
W1202-vs-YH15(shell45)	arahy.Tifrunner.gnm2.ann1.5N4QY9	1.2122	1.03905e-08	3.42764e-07
W1202-vs-YH15(shell45)	arahy.Tifrunner.gnm2.ann1.614TBX	-1.7101	1.05607e-08	3.48141e-07
W1202-vs-YH15(shell45)	arahy.Tifrunner.gnm2.ann1.IBJJ46	-1.037	1.06218e-08	3.49912e-07
W1202-vs-YH15(shell45)	arahy.Tifrunner.gnm2.ann1.KX701I	-1.4613	1.10116e-08	3.6216e-07
W1202-vs-YH15(shell45)	arahy.Tifrunner.gnm2.ann1.VW3TQU	2.456	1.1017e-08	3.6216e-07
W1202-vs-YH15(shell45)	arahy.Tifrunner.gnm2.ann1.DIS46Y	1.3533	1.10239e-08	3.6216e-07
W1202-vs-YH15(shell45)	arahy.Tifrunner.gnm2.ann1.YVU30U	1.1932	1.11442e-08	3.65861e-07
W1202-vs-YH15(shell45)	arahy.Tifrunner.gnm2.ann1.74J18E	1.0621	1.12763e-08	3.69944e-07
W1202-vs-YH15(shell45)	arahy.Tifrunner.gnm2.ann1.89WMF4	1.3873	1.14377e-08	3.74727e-07
W1202-vs-YH15(shell45)	arahy.Tifrunner.gnm2.ann1.8138Y0	7.1997	1.16381e-08	3.81031e-07
W1202-vs-YH15(shell45)	arahy.Tifrunner.gnm2.ann1.QU53NP	1.6488	1.16904e-08	3.82482e-07
W1202-vs-YH15(shell45)	arahy.Tifrunner.gnm2.ann1.2I4AA8	3.041	1.16996e-08	3.82519e-07
W1202-vs-YH15(shell45)	arahy.Tifrunner.gnm2.ann1.8YH8YH	10.9967	1.17238e-08	3.83048e-07
W1202-vs-YH15(shell45)	arahy.Tifrunner.gnm2.ann1.DK6823	-1.2681	1.19872e-08	3.91122e-07
W1202-vs-YH15(shell45)	arahy.Tifrunner.gnm2.ann1.RA2IS4	-1.0094	1.20344e-08	3.92392e-07
W1202-vs-YH15(shell45)	arahy.Tifrunner.gnm2.ann1.HP5D19	1.3405	1.21314e-08	3.95288e-07
W1202-vs-YH15(shell45)	arahy.Tifrunner.gnm2.ann1.S1VZZB	10.9944	1.22125e-08	3.9766e-07
W1202-vs-YH15(shell45)	arahy.Tifrunner.gnm2.ann1.5H31LD	-1.213	1.22217e-08	3.97686e-07
W1202-vs-YH15(shell45)	arahy.Tifrunner.gnm2.ann1.ZU2PF6	-11.0177	1.23533e-08	4.01151e-07
W1202-vs-YH15(shell45)	arahy.Tifrunner.gnm2.ann1.YGE525	-7.2775	1.25957e-08	4.08747e-07
W1202-vs-YH15(shell45)	arahy.Tifrunner.gnm2.ann1.FG2BU7	-1.1956	1.26111e-08	4.08967e-07
W1202-vs-YH15(shell45)	arahy.Tifrunner.gnm2.ann1.RR24AQ	-2.8636	1.28546e-08	4.16582e-07
W1202-vs-YH15(shell45)	arahy.Tifrunner.gnm2.ann1.X30FEF	2.0405	1.29446e-08	4.19214e-07
W1202-vs-YH15(shell45)	arahy.Tifrunner.gnm2.ann1.9NB33V	-2.5202	1.31336e-08	4.25046e-07
W1202-vs-YH15(shell45)	arahy.Tifrunner.gnm2.ann1.B777LX	-4.0962	1.32549e-08	4.28682e-07
W1202-vs-YH15(shell45)	arahy.Tifrunner.gnm2.ann1.GT0Q5X	-4.8074	1.36097e-08	4.39563e-07
W1202-vs-YH15(shell45)	arahy.Tifrunner.gnm2.ann1.N7WRT5	1.1893	1.37402e-08	4.42931e-07
W1202-vs-YH15(shell45)	arahy.Tifrunner.gnm2.ann1.XR7VEH	-5.3071	1.37418e-08	4.42931e-07
W1202-vs-YH15(shell45)	arahy.Tifrunner.gnm2.ann1.UMX69X	2.1299	1.38928e-08	4.47196e-07
W1202-vs-YH15(shell45)	arahy.Tifrunner.gnm2.ann1.4I1DT6	-10.973	1.39089e-08	4.47413e-07
W1202-vs-YH15(shell45)	arahy.Tifrunner.gnm2.ann1.5GK804	-11.0316	1.4482e-08	4.64911e-07
W1202-vs-YH15(shell45)	arahy.Tifrunner.gnm2.ann1.IX888R	-1.4197	1.46494e-08	4.69969e-07
W1202-vs-YH15(shell45)	arahy.Tifrunner.gnm2.ann1.4559ZH	1.5822	1.47108e-08	4.71624e-07
W1202-vs-YH15(shell45)	arahy.Tifrunner.gnm2.ann1.NJU12A	11.0611	1.49921e-08	4.80318e-07
W1202-vs-YH15(shell45)	arahy.Tifrunner.gnm2.ann1.M6G4Q4	-1.9107	1.51289e-08	4.83731e-07
W1202-vs-YH15(shell45)	arahy.Tifrunner.gnm2.ann1.GYR78M	-1.7823	1.52376e-08	4.86729e-07
W1202-vs-YH15(shell45)	arahy.Tifrunner.gnm2.ann1.BD12A0	-7.1671	1.5243e-08	4.86729e-07
W1202-vs-YH15(shell45)	arahy.Tifrunner.gnm2.ann1.P4XZCB	1.9673	1.52926e-08	4.87985e-07
W1202-vs-YH15(shell45)	arahy.Tifrunner.gnm2.ann1.TYQ19L	-2.5829	1.54314e-08	4.92087e-07
W1202-vs-YH15(shell45)	arahy.Tifrunner.gnm2.ann1.U6ZXMA	1.781	1.54722e-08	4.92942e-07
W1202-vs-YH15(shell45)	arahy.Tifrunner.gnm2.ann1.JB8DT0	1.1818	1.54788e-08	4.92942e-07
W1202-vs-YH15(shell45)	arahy.Tifrunner.gnm2.ann1.FH2UJN	1.0143	1.55509e-08	4.94908e-07
W1202-vs-YH15(shell45)	arahy.Tifrunner.gnm2.ann1.V7QGVL	10.961	1.56181e-08	4.96715e-07
W1202-vs-YH15(shell45)	arahy.Tifrunner.gnm2.ann1.QJ0ED0	1.168	1.57787e-08	5.01156e-07
W1202-vs-YH15(shell45)	arahy.Tifrunner.gnm2.ann1.CRBY30	-1.4687	1.58064e-08	5.01371e-07
W1202-vs-YH15(shell45)	arahy.Tifrunner.gnm2.ann1.12KYVB	-2.7189	1.61285e-08	5.11248e-07
W1202-vs-YH15(shell45)	arahy.Tifrunner.gnm2.ann1.35E9MG	-7.2841	1.67101e-08	5.29333e-07
W1202-vs-YH15(shell45)	arahy.Tifrunner.gnm2.ann1.0J797U	-1.4375	1.67272e-08	5.29526e-07
W1202-vs-YH15(shell45)	arahy.Tifrunner.gnm2.ann1.E8QAF1	2.1015	1.67954e-08	5.31332e-07
W1202-vs-YH15(shell45)	arahy.Tifrunner.gnm2.ann1.0J0NIM	-11.0038	1.69454e-08	5.35171e-07
W1202-vs-YH15(shell45)	arahy.Tifrunner.gnm2.ann1.A2G3U0	-11.0701	1.69503e-08	5.35171e-07
W1202-vs-YH15(shell45)	arahy.Tifrunner.gnm2.ann1.UA577I	-1.1258	1.71755e-08	5.41565e-07
W1202-vs-YH15(shell45)	arahy.Tifrunner.gnm2.ann1.Q0W2B6	1.278	1.73691e-08	5.46951e-07
W1202-vs-YH15(shell45)	arahy.Tifrunner.gnm2.ann1.EB1W4P	-1.1233	1.78166e-08	5.59936e-07
W1202-vs-YH15(shell45)	arahy.Tifrunner.gnm2.ann1.L4CNUE	-2.1237	1.80901e-08	5.68157e-07
W1202-vs-YH15(shell45)	arahy.Tifrunner.gnm2.ann1.LW4XRE	2.5014	1.82537e-08	5.72545e-07
W1202-vs-YH15(shell45)	arahy.Tifrunner.gnm2.ann1.NK9Z7F	1.9825	1.83969e-08	5.75922e-07
W1202-vs-YH15(shell45)	arahy.Tifrunner.gnm2.ann1.UZD152	1.0616	1.83975e-08	5.75922e-07
W1202-vs-YH15(shell45)	arahy.Tifrunner.gnm2.ann1.08N3SS	-10.9415	1.84239e-08	5.7637e-07
W1202-vs-YH15(shell45)	arahy.Tifrunner.gnm2.ann1.126HVE	-2.3325	1.86517e-08	5.83116e-07
W1202-vs-YH15(shell45)	arahy.Tifrunner.gnm2.ann1.U4QIQ0	1.5112	1.8714e-08	5.8444e-07
W1202-vs-YH15(shell45)	arahy.Tifrunner.gnm2.ann1.J6Z8IZ	-1.8806	1.91931e-08	5.98477e-07
W1202-vs-YH15(shell45)	arahy.Tifrunner.gnm2.ann1.DB9XMS	1.4244	1.92448e-08	5.99699e-07
W1202-vs-YH15(shell45)	arahy.Tifrunner.gnm2.ann1.6UK9J8	11.0967	1.93572e-08	6.02709e-07
W1202-vs-YH15(shell45)	arahy.Tifrunner.gnm2.ann1.GI0X5T	-2.1109	1.93666e-08	6.02709e-07
W1202-vs-YH15(shell45)	arahy.Tifrunner.gnm2.ann1.45C8U1	2.9735	2.07938e-08	6.45444e-07
W1202-vs-YH15(shell45)	arahy.Tifrunner.gnm2.ann1.HK8QN4	1.8209	2.09277e-08	6.4918e-07
W1202-vs-YH15(shell45)	arahy.Tifrunner.gnm2.ann1.QCV352	1.5067	2.0942e-08	6.49203e-07
W1202-vs-YH15(shell45)	arahy.Tifrunner.gnm2.ann1.1EXH41	7.0935	2.10494e-08	6.5211e-07
W1202-vs-YH15(shell45)	arahy.Tifrunner.gnm2.ann1.F3KKM7	1.0133	2.14678e-08	6.64211e-07
W1202-vs-YH15(shell45)	arahy.Tifrunner.gnm2.ann1.B4CBXE	4.3623	2.15311e-08	6.65739e-07
W1202-vs-YH15(shell45)	arahy.Tifrunner.gnm2.ann1.AXQD4Y	1.9433	2.2291e-08	6.8879e-07
W1202-vs-YH15(shell45)	arahy.Tifrunner.gnm2.ann1.XJH13Y	1.7323	2.25073e-08	6.94577e-07
W1202-vs-YH15(shell45)	arahy.Tifrunner.gnm2.ann1.YET430	-1.0062	2.27665e-08	7.01668e-07
W1202-vs-YH15(shell45)	arahy.Tifrunner.gnm2.ann1.EZ0DFJ	-1.5434	2.29224e-08	7.05566e-07
W1202-vs-YH15(shell45)	arahy.Tifrunner.gnm2.ann1.XYE3G9	-10.9044	2.29502e-08	7.05967e-07
W1202-vs-YH15(shell45)	arahy.Tifrunner.gnm2.ann1.PE8RGD	2.3142	2.30478e-08	7.08511e-07
W1202-vs-YH15(shell45)	arahy.Tifrunner.gnm2.ann1.VU0ITX	-1.1915	2.31429e-08	7.10978e-07
W1202-vs-YH15(shell45)	arahy.Tifrunner.gnm2.ann1.5X9BCK	10.9366	2.32875e-08	7.1435e-07
W1202-vs-YH15(shell45)	arahy.Tifrunner.gnm2.ann1.5S4EZI	1.0291	2.32974e-08	7.1435e-07
W1202-vs-YH15(shell45)	arahy.Tifrunner.gnm2.ann1.5J1CNA	-1.2593	2.40054e-08	7.35116e-07
W1202-vs-YH15(shell45)	arahy.Tifrunner.gnm2.ann1.L1HKPT	10.8893	2.41365e-08	7.38658e-07
W1202-vs-YH15(shell45)	arahy.Tifrunner.gnm2.ann1.CP937L	1.2914	2.46941e-08	7.55239e-07
W1202-vs-YH15(shell45)	arahy.Tifrunner.gnm2.ann1.0M60B9	-2.6163	2.52919e-08	7.72039e-07
W1202-vs-YH15(shell45)	arahy.Tifrunner.gnm2.ann1.X0BQJV	-4.7549	2.55501e-08	7.79424e-07
W1202-vs-YH15(shell45)	arahy.Tifrunner.gnm2.ann1.XK4UQG	1.2144	2.58744e-08	7.87919e-07
W1202-vs-YH15(shell45)	arahy.Tifrunner.gnm2.ann1.VJM3FC	-1.3726	2.5878e-08	7.87919e-07
W1202-vs-YH15(shell45)	arahy.Tifrunner.gnm2.ann1.8BBS1S	-10.8893	2.60401e-08	7.92352e-07
W1202-vs-YH15(shell45)	arahy.Tifrunner.gnm2.ann1.192FJ1	-1.6616	2.60882e-08	7.9331e-07
W1202-vs-YH15(shell45)	arahy.Tifrunner.gnm2.ann1.P1LIF7	1.2656	2.63671e-08	8.00772e-07
W1202-vs-YH15(shell45)	arahy.Tifrunner.gnm2.ann1.06ZF6Z	1.2195	2.72887e-08	8.28235e-07
W1202-vs-YH15(shell45)	arahy.Tifrunner.gnm2.ann1.RI8FGC	-1.8667	2.74364e-08	8.32192e-07
W1202-vs-YH15(shell45)	arahy.Tifrunner.gnm2.ann1.66AX9V	1.1611	2.85674e-08	8.64255e-07
W1202-vs-YH15(shell45)	arahy.Tifrunner.gnm2.ann1.A8KD6A	10.9537	2.92558e-08	8.83455e-07
W1202-vs-YH15(shell45)	arahy.Tifrunner.gnm2.ann1.XP4IZ2	-7.5369	2.99351e-08	9.03397e-07
W1202-vs-YH15(shell45)	arahy.Tifrunner.gnm2.ann1.IHTC2G	-4.3299	2.99726e-08	9.03958e-07
W1202-vs-YH15(shell45)	arahy.Tifrunner.gnm2.ann1.QRW6GR	-10.8507	3.00426e-08	9.05499e-07
W1202-vs-YH15(shell45)	arahy.Tifrunner.gnm2.ann1.YM2442	1.4151	3.01166e-08	9.07157e-07
W1202-vs-YH15(shell45)	arahy.Tifrunner.gnm2.ann1.VS3AXM	-3.4502	3.14383e-08	9.46374e-07
W1202-vs-YH15(shell45)	arahy.Tifrunner.gnm2.ann1.FUW0JF	-1.5192	3.16298e-08	9.51541e-07
W1202-vs-YH15(shell45)	arahy.Tifrunner.gnm2.ann1.6Q641Y	-1.6768	3.27987e-08	9.85466e-07
W1202-vs-YH15(shell45)	arahy.Tifrunner.gnm2.ann1.I4DEJL	-1.3209	3.3535e-08	1.00695e-06
W1202-vs-YH15(shell45)	arahy.Tifrunner.gnm2.ann1.921FSI	10.8297	3.38261e-08	1.01506e-06
W1202-vs-YH15(shell45)	arahy.Tifrunner.gnm2.ann1.46036Y	1.8795	3.39407e-08	1.01786e-06
W1202-vs-YH15(shell45)	arahy.Tifrunner.gnm2.ann1.Z23BQJ	-1.2023	3.40862e-08	1.02158e-06
W1202-vs-YH15(shell45)	arahy.Tifrunner.gnm2.ann1.L0LQMM	-1.6614	3.42048e-08	1.0245e-06
W1202-vs-YH15(shell45)	arahy.Tifrunner.gnm2.ann1.0UMA9Y	1.2179	3.52925e-08	1.05641e-06
W1202-vs-YH15(shell45)	arahy.Tifrunner.gnm2.ann1.RPLV4X	-1.5839	3.5456e-08	1.06064e-06
W1202-vs-YH15(shell45)	arahy.Tifrunner.gnm2.ann1.I442D3	-1.0301	3.57313e-08	1.06821e-06
W1202-vs-YH15(shell45)	arahy.Tifrunner.gnm2.ann1.D1503X	1.0918	3.6441e-08	1.08874e-06
W1202-vs-YH15(shell45)	arahy.Tifrunner.gnm2.ann1.HQ405U	-3.0464	3.6623e-08	1.0935e-06
W1202-vs-YH15(shell45)	arahy.Tifrunner.gnm2.ann1.GMU3XF	-2.0718	3.81097e-08	1.13647e-06
W1202-vs-YH15(shell45)	arahy.Tifrunner.gnm2.ann1.A89EQ4	2.1693	3.89658e-08	1.16056e-06
W1202-vs-YH15(shell45)	arahy.Tifrunner.gnm2.ann1.M7A5MM	-1.0399	3.90386e-08	1.162e-06
W1202-vs-YH15(shell45)	arahy.Tifrunner.gnm2.ann1.4PJH6V	1.0221	3.9629e-08	1.17811e-06
W1202-vs-YH15(shell45)	arahy.Tifrunner.gnm2.ann1.DI5QT1	-1.5171	4.03166e-08	1.19706e-06
W1202-vs-YH15(shell45)	arahy.Tifrunner.gnm2.ann1.D4N0FV	-3.2742	4.13005e-08	1.22475e-06
W1202-vs-YH15(shell45)	arahy.Tifrunner.gnm2.ann1.CLXM2V	-1.4119	4.22719e-08	1.25123e-06
W1202-vs-YH15(shell45)	arahy.Tifrunner.gnm2.ann1.Y195CN	-1.593	4.29124e-08	1.26783e-06
W1202-vs-YH15(shell45)	arahy.Tifrunner.gnm2.ann1.SG0TIM	-6.9952	4.29385e-08	1.26783e-06
W1202-vs-YH15(shell45)	arahy.Tifrunner.gnm2.ann1.5CRU8P	1.3227	4.30303e-08	1.26975e-06
W1202-vs-YH15(shell45)	arahy.Tifrunner.gnm2.ann1.Q5RAF1	-1.1135	4.36904e-08	1.28844e-06
W1202-vs-YH15(shell45)	arahy.Tifrunner.gnm2.ann1.FYJN4C	-7.0112	4.48801e-08	1.32189e-06
W1202-vs-YH15(shell45)	arahy.Tifrunner.gnm2.ann1.TBMT6J	3.0195	4.52512e-08	1.33118e-06
W1202-vs-YH15(shell45)	arahy.Tifrunner.gnm2.ann1.H92M06	-3.9721	4.57097e-08	1.34384e-06
W1202-vs-YH15(shell45)	arahy.Tifrunner.gnm2.ann1.ZFHV8M	1.6555	4.59618e-08	1.35042e-06
W1202-vs-YH15(shell45)	arahy.Tifrunner.gnm2.ann1.4GZ83K	10.7922	4.61508e-08	1.3546e-06
W1202-vs-YH15(shell45)	arahy.Tifrunner.gnm2.ann1.L53237	-1.2225	4.61604e-08	1.3546e-06
W1202-vs-YH15(shell45)	arahy.Tifrunner.gnm2.ann1.Z5SY86	-1.9678	4.70724e-08	1.37798e-06
W1202-vs-YH15(shell45)	arahy.Tifrunner.gnm2.ann1.1U7KPM	-1.3224	4.74788e-08	1.38902e-06
W1202-vs-YH15(shell45)	arahy.Tifrunner.gnm2.ann1.WF4DDX	1.1189	4.76347e-08	1.39273e-06
W1202-vs-YH15(shell45)	arahy.Tifrunner.gnm2.ann1.YQRH3K	1.0043	4.86802e-08	1.42243e-06
W1202-vs-YH15(shell45)	arahy.Tifrunner.gnm2.ann1.1Y8NUF	-1.3868	4.91598e-08	1.43557e-06
W1202-vs-YH15(shell45)	arahy.Tifrunner.gnm2.ann1.HX0PG6	-10.8968	5.02145e-08	1.4628e-06
W1202-vs-YH15(shell45)	arahy.Tifrunner.gnm2.ann1.LX021I	1.1137	5.06488e-08	1.47455e-06
W1202-vs-YH15(shell45)	arahy.Tifrunner.gnm2.ann1.FRP7IX	1.1784	5.07876e-08	1.47679e-06
W1202-vs-YH15(shell45)	arahy.Tifrunner.gnm2.ann1.PU8GXK	1.2973	5.09184e-08	1.4797e-06
W1202-vs-YH15(shell45)	arahy.Tifrunner.gnm2.ann1.XK2NFV	1.2275	5.37316e-08	1.55955e-06
W1202-vs-YH15(shell45)	arahy.Tifrunner.gnm2.ann1.KDEH1Y	5.4728	5.41236e-08	1.56903e-06
W1202-vs-YH15(shell45)	arahy.Tifrunner.gnm2.ann1.T8LA17	3.2338	5.42833e-08	1.5727e-06
W1202-vs-YH15(shell45)	arahy.Tifrunner.gnm2.ann1.LQNM08	1.9486	5.46016e-08	1.58001e-06
W1202-vs-YH15(shell45)	arahy.Tifrunner.gnm2.ann1.Z1X8E4	-2.9813	5.51068e-08	1.59363e-06
W1202-vs-YH15(shell45)	arahy.Tifrunner.gnm2.ann1.P6IVR8	10.7313	5.5139e-08	1.59363e-06
W1202-vs-YH15(shell45)	arahy.Tifrunner.gnm2.ann1.MZSV4J	10.7895	5.52555e-08	1.59604e-06
W1202-vs-YH15(shell45)	arahy.Tifrunner.gnm2.ann1.9HBE4Z	-1.1253	5.59716e-08	1.61575e-06
W1202-vs-YH15(shell45)	arahy.Tifrunner.gnm2.ann1.C2L54K	3.1394	5.64195e-08	1.62671e-06
W1202-vs-YH15(shell45)	arahy.Tifrunner.gnm2.ann1.QYG581	1.2822	5.68813e-08	1.63805e-06
W1202-vs-YH15(shell45)	arahy.Tifrunner.gnm2.ann1.D0BYI1	-1.9949	5.74361e-08	1.65303e-06
W1202-vs-YH15(shell45)	arahy.Tifrunner.gnm2.ann1.MK5STQ	-3.5868	5.78166e-08	1.66298e-06
W1202-vs-YH15(shell45)	arahy.Tifrunner.gnm2.ann1.L20P4L	1.8608	5.79613e-08	1.66614e-06
W1202-vs-YH15(shell45)	arahy.Tifrunner.gnm2.ann1.649KNP	1.1582	5.83425e-08	1.67609e-06
W1202-vs-YH15(shell45)	arahy.Tifrunner.gnm2.ann1.V5CRDX	-2.8619	5.87636e-08	1.68499e-06
W1202-vs-YH15(shell45)	arahy.Tifrunner.gnm2.ann1.R0SBDQ	-1.999	5.92633e-08	1.69745e-06
W1202-vs-YH15(shell45)	arahy.Tifrunner.gnm2.ann1.0525TE	-1.2659	5.99128e-08	1.71503e-06
W1202-vs-YH15(shell45)	arahy.Tifrunner.gnm2.ann1.PT4YLR	-1.9881	6.03359e-08	1.72404e-06
W1202-vs-YH15(shell45)	arahy.Tifrunner.gnm2.ann1.5B5NV8	1.1741	6.06269e-08	1.73029e-06
W1202-vs-YH15(shell45)	arahy.Tifrunner.gnm2.ann1.K9CZVJ	1.2506	6.08561e-08	1.7358e-06
W1202-vs-YH15(shell45)	arahy.Tifrunner.gnm2.ann1.060TK3	-4.297	6.19503e-08	1.76595e-06
W1202-vs-YH15(shell45)	arahy.Tifrunner.gnm2.ann1.Q4S157	-1.6243	6.30674e-08	1.79459e-06
W1202-vs-YH15(shell45)	arahy.Tifrunner.gnm2.ann1.B2PA1P	-1.5409	6.36517e-08	1.81014e-06
W1202-vs-YH15(shell45)	arahy.Tifrunner.gnm2.ann1.MK6WNS	1.8065	6.38492e-08	1.81378e-06
W1202-vs-YH15(shell45)	arahy.Tifrunner.gnm2.ann1.NTI4MN	-1.1834	6.38557e-08	1.81378e-06
W1202-vs-YH15(shell45)	arahy.Tifrunner.gnm2.ann1.WB0D1L	-1.0994	6.45794e-08	1.83325e-06
W1202-vs-YH15(shell45)	arahy.Tifrunner.gnm2.ann1.N991H8	1.8492	6.78623e-08	1.92416e-06
W1202-vs-YH15(shell45)	arahy.Tifrunner.gnm2.ann1.QD4C18	2.5943	6.91013e-08	1.95813e-06
W1202-vs-YH15(shell45)	arahy.Tifrunner.gnm2.ann1.I16N60	-1.237	7.01433e-08	1.9853e-06
W1202-vs-YH15(shell45)	arahy.Tifrunner.gnm2.ann1.BD3DHQ	4.5298	7.07658e-08	2.00174e-06
W1202-vs-YH15(shell45)	arahy.Tifrunner.gnm2.ann1.HA647U	1.0269	7.21096e-08	2.03734e-06
W1202-vs-YH15(shell45)	arahy.Tifrunner.gnm2.ann1.H1080P	-1.7358	7.24974e-08	2.04709e-06
W1202-vs-YH15(shell45)	arahy.Tifrunner.gnm2.ann1.W5W2QE	-1.363	7.30651e-08	2.06149e-06
W1202-vs-YH15(shell45)	arahy.Tifrunner.gnm2.ann1.I4ZJJV	1.4458	7.30935e-08	2.06149e-06
W1202-vs-YH15(shell45)	arahy.Tifrunner.gnm2.ann1.TKN2M5	-2.1915	7.67963e-08	2.15828e-06
W1202-vs-YH15(shell45)	arahy.Tifrunner.gnm2.ann1.SC2RCC	1.0285	7.81648e-08	2.19417e-06
W1202-vs-YH15(shell45)	arahy.Tifrunner.gnm2.ann1.5N5SZU	-1.0379	7.88545e-08	2.21223e-06
W1202-vs-YH15(shell45)	arahy.Tifrunner.gnm2.ann1.LSW4XK	-1.1224	8.11391e-08	2.27099e-06
W1202-vs-YH15(shell45)	arahy.Tifrunner.gnm2.ann1.K1LFJJ	1.0689	8.13207e-08	2.27474e-06
W1202-vs-YH15(shell45)	arahy.Tifrunner.gnm2.ann1.4H8VJF	-10.737	8.13873e-08	2.27528e-06
W1202-vs-YH15(shell45)	arahy.Tifrunner.gnm2.ann1.2Q6FKK	-10.697	8.16977e-08	2.28262e-06
W1202-vs-YH15(shell45)	arahy.Tifrunner.gnm2.ann1.PYJ41C	1.633	8.21251e-08	2.29322e-06
W1202-vs-YH15(shell45)	arahy.Tifrunner.gnm2.ann1.28CQXC	-1.2558	8.32076e-08	2.32209e-06
W1202-vs-YH15(shell45)	arahy.Tifrunner.gnm2.ann1.EZQ64B	2.4126	8.33396e-08	2.32442e-06
W1202-vs-YH15(shell45)	arahy.Tifrunner.gnm2.ann1.6MIB10	2.923	8.40282e-08	2.34226e-06
W1202-vs-YH15(shell45)	arahy.Tifrunner.gnm2.ann1.M4JWEG	1.0405	8.44053e-08	2.3514e-06
W1202-vs-YH15(shell45)	arahy.Tifrunner.gnm2.ann1.FDM1EJ	1.15	8.71612e-08	2.42676e-06
W1202-vs-YH15(shell45)	arahy.Tifrunner.gnm2.ann1.M2ISSC	1.8122	8.79766e-08	2.44662e-06
W1202-vs-YH15(shell45)	arahy.Tifrunner.gnm2.ann1.04C23Q	-1.986	8.87026e-08	2.46538e-06
W1202-vs-YH15(shell45)	arahy.Tifrunner.gnm2.ann1.P9FNJN	-5.3629	9.00684e-08	2.50043e-06
W1202-vs-YH15(shell45)	arahy.Tifrunner.gnm2.ann1.V9MVEL	-1.1078	9.07141e-08	2.5169e-06
W1202-vs-YH15(shell45)	arahy.Tifrunner.gnm2.ann1.VSK83B	1.1841	9.10587e-08	2.52499e-06
W1202-vs-YH15(shell45)	arahy.Tifrunner.gnm2.ann1.74QZJ8	-1.2429	9.27404e-08	2.57013e-06
W1202-vs-YH15(shell45)	arahy.Tifrunner.gnm2.ann1.BYQL86	1.8518	9.34012e-08	2.58695e-06
W1202-vs-YH15(shell45)	arahy.Tifrunner.gnm2.ann1.03Q7VJ	-3.0356	9.53689e-08	2.63839e-06
W1202-vs-YH15(shell45)	arahy.Tifrunner.gnm2.ann1.JV3LD5	5.8142	9.58187e-08	2.6493e-06
W1202-vs-YH15(shell45)	arahy.Tifrunner.gnm2.ann1.73EWJC	-1.9426	9.64809e-08	2.66607e-06
W1202-vs-YH15(shell45)	arahy.Tifrunner.gnm2.ann1.NSN8SG	1.5185	9.74061e-08	2.69008e-06
W1202-vs-YH15(shell45)	arahy.Tifrunner.gnm2.ann1.50R0Y8	-1.7349	9.82181e-08	2.70938e-06
W1202-vs-YH15(shell45)	arahy.Tifrunner.gnm2.ann1.YJUR3Z	-1.1047	9.86941e-08	2.71995e-06
W1202-vs-YH15(shell45)	arahy.Tifrunner.gnm2.ann1.I3116U	1.2971	9.94017e-08	2.73572e-06
W1202-vs-YH15(shell45)	arahy.Tifrunner.gnm2.ann1.VR99FN	-2.8074	9.9713e-08	2.74271e-06
W1202-vs-YH15(shell45)	arahy.Tifrunner.gnm2.ann1.1QTR5T	6.8329	1.01126e-07	2.77838e-06
W1202-vs-YH15(shell45)	arahy.Tifrunner.gnm2.ann1.6GA0DJ	1.0379	1.03954e-07	2.85116e-06
W1202-vs-YH15(shell45)	arahy.Tifrunner.gnm2.ann1.F5ML4Q	1.6792	1.07143e-07	2.93358e-06
W1202-vs-YH15(shell45)	arahy.Tifrunner.gnm2.ann1.W1RKBH	1.048	1.09117e-07	2.98591e-06
W1202-vs-YH15(shell45)	arahy.Tifrunner.gnm2.ann1.DM8NJM	-2.7225	1.1162e-07	3.0515e-06
W1202-vs-YH15(shell45)	arahy.Tifrunner.gnm2.ann1.FJ0G75	1.6031	1.13126e-07	3.09032e-06
W1202-vs-YH15(shell45)	arahy.Tifrunner.gnm2.ann1.4DSA35	1.161	1.14936e-07	3.13439e-06
W1202-vs-YH15(shell45)	arahy.Tifrunner.gnm2.ann1.DLXF41	-1.076	1.16887e-07	3.18398e-06
W1202-vs-YH15(shell45)	arahy.Tifrunner.gnm2.ann1.XG11M2	1.8531	1.21389e-07	3.30097e-06
W1202-vs-YH15(shell45)	arahy.Tifrunner.gnm2.ann1.0V6YW0	-1.2373	1.22796e-07	3.33354e-06
W1202-vs-YH15(shell45)	arahy.Tifrunner.gnm2.ann1.R4EZU5	-2.702	1.23062e-07	3.33888e-06
W1202-vs-YH15(shell45)	arahy.Tifrunner.gnm2.ann1.DN52HN	1.4017	1.23218e-07	3.3412e-06
W1202-vs-YH15(shell45)	arahy.Tifrunner.gnm2.ann1.DHJ1PX	1.8838	1.24873e-07	3.38033e-06
W1202-vs-YH15(shell45)	arahy.Tifrunner.gnm2.ann1.RJRI99	-10.6104	1.28283e-07	3.4684e-06
W1202-vs-YH15(shell45)	arahy.Tifrunner.gnm2.ann1.CAC4Q6	1.1102	1.30373e-07	3.51727e-06
W1202-vs-YH15(shell45)	arahy.Tifrunner.gnm2.ann1.JX1FK0	1.9923	1.33318e-07	3.59267e-06
W1202-vs-YH15(shell45)	arahy.Tifrunner.gnm2.ann1.JAH0YS	6.7795	1.35348e-07	3.64533e-06
W1202-vs-YH15(shell45)	arahy.Tifrunner.gnm2.ann1.2MM3YT	1.3128	1.36743e-07	3.68082e-06
W1202-vs-YH15(shell45)	arahy.Tifrunner.gnm2.ann1.64BLAQ	-1.0756	1.37203e-07	3.69112e-06
W1202-vs-YH15(shell45)	arahy.Tifrunner.gnm2.ann1.5N15IE	3.9511	1.38932e-07	3.73277e-06
W1202-vs-YH15(shell45)	arahy.Tifrunner.gnm2.ann1.RUJ0QA	-2.5914	1.38985e-07	3.73277e-06
W1202-vs-YH15(shell45)	arahy.Tifrunner.gnm2.ann1.T449ZD	-1.6202	1.40277e-07	3.76535e-06
W1202-vs-YH15(shell45)	arahy.Tifrunner.gnm2.ann1.31KTN8	-1.9009	1.45829e-07	3.90782e-06
W1202-vs-YH15(shell45)	arahy.Tifrunner.gnm2.ann1.GJ0FTP	1.2468	1.4686e-07	3.93322e-06
W1202-vs-YH15(shell45)	arahy.Tifrunner.gnm2.ann1.L26R3M	-1.0266	1.4697e-07	3.93397e-06
W1202-vs-YH15(shell45)	arahy.Tifrunner.gnm2.ann1.YVA47Q	-1.3971	1.48883e-07	3.98295e-06
W1202-vs-YH15(shell45)	arahy.Tifrunner.gnm2.ann1.FAMU12	1.1533	1.50516e-07	4.02214e-06
W1202-vs-YH15(shell45)	arahy.Tifrunner.gnm2.ann1.VX5XH5	1.3238	1.5228e-07	4.05795e-06
W1202-vs-YH15(shell45)	arahy.Tifrunner.gnm2.ann1.Q37FSL	-1.8625	1.52898e-07	4.07214e-06
W1202-vs-YH15(shell45)	arahy.Tifrunner.gnm2.ann1.I8PQ41	-6.7357	1.56037e-07	4.14539e-06
W1202-vs-YH15(shell45)	arahy.Tifrunner.gnm2.ann1.9JP5BV	-1.1252	1.56297e-07	4.14882e-06
W1202-vs-YH15(shell45)	arahy.Tifrunner.gnm2.ann1.WAC0Q0	-3.7355	1.58492e-07	4.2024e-06
W1202-vs-YH15(shell45)	arahy.Tifrunner.gnm2.ann1.9KYY6V	2.2251	1.61639e-07	4.28112e-06
W1202-vs-YH15(shell45)	arahy.Tifrunner.gnm2.ann1.7S2LJQ	10.5825	1.62083e-07	4.2905e-06
W1202-vs-YH15(shell45)	arahy.Tifrunner.gnm2.ann1.31J2YT	3.2105	1.6338e-07	4.32005e-06
W1202-vs-YH15(shell45)	arahy.Tifrunner.gnm2.ann1.4T3VLP	-10.5699	1.67755e-07	4.43326e-06
W1202-vs-YH15(shell45)	arahy.Tifrunner.gnm2.ann1.D6VJF6	-1.0462	1.68975e-07	4.46304e-06
W1202-vs-YH15(shell45)	arahy.Tifrunner.gnm2.ann1.68ECIB	2.1527	1.69172e-07	4.46579e-06
W1202-vs-YH15(shell45)	arahy.Tifrunner.gnm2.ann1.4SLH2G	1.1178	1.70405e-07	4.49586e-06
W1202-vs-YH15(shell45)	arahy.Tifrunner.gnm2.ann1.ELW4ST	1.0928	1.71586e-07	4.52451e-06
W1202-vs-YH15(shell45)	arahy.Tifrunner.gnm2.ann1.35ICEA	3.5378	1.77862e-07	4.68484e-06
W1202-vs-YH15(shell45)	arahy.Tifrunner.gnm2.ann1.PUJ8NP	10.5667	1.79689e-07	4.73036e-06
W1202-vs-YH15(shell45)	arahy.Tifrunner.gnm2.ann1.V43J5N	-1.5292	1.82493e-07	4.80153e-06
W1202-vs-YH15(shell45)	arahy.Tifrunner.gnm2.ann1.Q570SP	1.7098	1.84285e-07	4.84602e-06
W1202-vs-YH15(shell45)	arahy.Tifrunner.gnm2.ann1.FD0XM2	1.1675	1.86315e-07	4.8967e-06
W1202-vs-YH15(shell45)	arahy.Tifrunner.gnm2.ann1.Y24I4W	1.1618	1.88384e-07	4.94565e-06
W1202-vs-YH15(shell45)	arahy.Tifrunner.gnm2.ann1.5F9GBV	-1.3697	1.91742e-07	5.03105e-06
W1202-vs-YH15(shell45)	arahy.Tifrunner.gnm2.ann1.7MB425	-1.7614	1.92767e-07	5.05518e-06
W1202-vs-YH15(shell45)	arahy.Tifrunner.gnm2.ann1.3MSB0H	2.0011	1.93775e-07	5.07883e-06
W1202-vs-YH15(shell45)	arahy.Tifrunner.gnm2.ann1.XVN3NL	-2.6882	1.97472e-07	5.17005e-06
W1202-vs-YH15(shell45)	arahy.Tifrunner.gnm2.ann1.W3QJXS	-1.8607	2.011e-07	5.2564e-06
W1202-vs-YH15(shell45)	arahy.Tifrunner.gnm2.ann1.U5ECQ6	1.0565	2.03457e-07	5.3122e-06
W1202-vs-YH15(shell45)	arahy.Tifrunner.gnm2.ann1.60JIWZ	1.4257	2.04802e-07	5.3415e-06
W1202-vs-YH15(shell45)	arahy.Tifrunner.gnm2.ann1.H7AU2Q	-6.7511	2.07432e-07	5.40124e-06
W1202-vs-YH15(shell45)	arahy.Tifrunner.gnm2.ann1.5BTP04	1.4612	2.09442e-07	5.44765e-06
W1202-vs-YH15(shell45)	arahy.Tifrunner.gnm2.ann1.KXIJ9T	10.515	2.11896e-07	5.50848e-06
W1202-vs-YH15(shell45)	arahy.Tifrunner.gnm2.ann1.0753T9	1.8381	2.14893e-07	5.58337e-06
W1202-vs-YH15(shell45)	arahy.Tifrunner.gnm2.ann1.F2WGDS	-1.9555	2.17056e-07	5.63345e-06
W1202-vs-YH15(shell45)	arahy.Tifrunner.gnm2.ann1.YPGZ9D	3.2748	2.19703e-07	5.69596e-06
W1202-vs-YH15(shell45)	arahy.Tifrunner.gnm2.ann1.PNM9T4	3.055	2.25102e-07	5.83277e-06
W1202-vs-YH15(shell45)	arahy.Tifrunner.gnm2.ann1.N89UES	1.9317	2.30607e-07	5.96895e-06
W1202-vs-YH15(shell45)	arahy.Tifrunner.gnm2.ann1.B128UN	1.0082	2.31795e-07	5.99647e-06
W1202-vs-YH15(shell45)	arahy.Tifrunner.gnm2.ann1.GJEV7L	-1.0239	2.35713e-07	6.08464e-06
W1202-vs-YH15(shell45)	arahy.Tifrunner.gnm2.ann1.4TVW2I	-1.3328	2.41618e-07	6.22701e-06
W1202-vs-YH15(shell45)	arahy.Tifrunner.gnm2.ann1.73CNQS	-1.8045	2.42096e-07	6.23596e-06
W1202-vs-YH15(shell45)	arahy.Tifrunner.gnm2.ann1.UR15NY	1.0686	2.44606e-07	6.29626e-06
W1202-vs-YH15(shell45)	arahy.Tifrunner.gnm2.ann1.XRS16L	1.0415	2.447e-07	6.29626e-06
W1202-vs-YH15(shell45)	arahy.Tifrunner.gnm2.ann1.Z306F9	-1.5519	2.47284e-07	6.35249e-06
W1202-vs-YH15(shell45)	arahy.Tifrunner.gnm2.ann1.VFYD46	1.3167	2.5014e-07	6.4121e-06
W1202-vs-YH15(shell45)	arahy.Tifrunner.gnm2.ann1.3E45N9	-1.0389	2.50638e-07	6.42142e-06
W1202-vs-YH15(shell45)	arahy.Tifrunner.gnm2.ann1.UB8PEP	-1.0289	2.58612e-07	6.61153e-06
W1202-vs-YH15(shell45)	arahy.Tifrunner.gnm2.ann1.3NQ7J1	-1.9549	2.60543e-07	6.65734e-06
W1202-vs-YH15(shell45)	arahy.Tifrunner.gnm2.ann1.9G7IH4	-1.1364	2.63081e-07	6.71861e-06
W1202-vs-YH15(shell45)	arahy.Tifrunner.gnm2.ann1.3IB3IU	-1.5378	2.66053e-07	6.78726e-06
W1202-vs-YH15(shell45)	arahy.Tifrunner.gnm2.ann1.XF4FYP	1.2105	2.692e-07	6.86388e-06
W1202-vs-YH15(shell45)	arahy.Tifrunner.gnm2.ann1.047JWD	4.8625	2.71095e-07	6.90483e-06
W1202-vs-YH15(shell45)	arahy.Tifrunner.gnm2.ann1.LP3XDL	-5.3415	2.79618e-07	7.11813e-06
W1202-vs-YH15(shell45)	arahy.Tifrunner.gnm2.ann1.AQXS59	1.1106	2.80713e-07	7.14222e-06
W1202-vs-YH15(shell45)	arahy.Tifrunner.gnm2.ann1.VP531Q	2.2016	2.8642e-07	7.27968e-06
W1202-vs-YH15(shell45)	arahy.Tifrunner.gnm2.ann1.03GTJI	10.5085	2.87311e-07	7.29844e-06
W1202-vs-YH15(shell45)	arahy.Tifrunner.gnm2.ann1.S5L34I	1.5073	2.88959e-07	7.3364e-06
W1202-vs-YH15(shell45)	arahy.Tifrunner.gnm2.ann1.ERE2QZ	1.3073	3.0038e-07	7.62233e-06
W1202-vs-YH15(shell45)	arahy.Tifrunner.gnm2.ann1.S1742J	-6.6623	3.09381e-07	7.83826e-06
W1202-vs-YH15(shell45)	arahy.Tifrunner.gnm2.ann1.T1082P	3.7843	3.09655e-07	7.84104e-06
W1202-vs-YH15(shell45)	arahy.Tifrunner.gnm2.ann1.JNVS5M	-1.824	3.1014e-07	7.84502e-06
W1202-vs-YH15(shell45)	arahy.Tifrunner.gnm2.ann1.XH95LH	1.701	3.1282e-07	7.90444e-06
W1202-vs-YH15(shell45)	arahy.Tifrunner.gnm2.ann1.ZINR5T	-1.7521	3.1365e-07	7.92123e-06
W1202-vs-YH15(shell45)	arahy.Tifrunner.gnm2.ann1.6J2YJR	-1.2194	3.14075e-07	7.92779e-06
W1202-vs-YH15(shell45)	arahy.Tifrunner.gnm2.ann1.657AS3	1.3677	3.14644e-07	7.93795e-06
W1202-vs-YH15(shell45)	arahy.Tifrunner.gnm2.ann1.8Q6BIU	-1.8132	3.16838e-07	7.9891e-06
W1202-vs-YH15(shell45)	arahy.Tifrunner.gnm2.ann1.IT7QFA	-1.5376	3.17611e-07	8.00435e-06
W1202-vs-YH15(shell45)	arahy.Tifrunner.gnm2.ann1.KU1XN4	-1.7467	3.20414e-07	8.07074e-06
W1202-vs-YH15(shell45)	arahy.Tifrunner.gnm2.ann1.WTED67	1.4844	3.20634e-07	8.07204e-06
W1202-vs-YH15(shell45)	arahy.Tifrunner.gnm2.ann1.MEA9U7	-2.1474	3.26456e-07	8.2129e-06
W1202-vs-YH15(shell45)	arahy.Tifrunner.gnm2.ann1.GQ1BIK	-2.1405	3.26572e-07	8.2129e-06
W1202-vs-YH15(shell45)	arahy.Tifrunner.gnm2.ann1.KMWM4V	-1.3306	3.29815e-07	8.28573e-06
W1202-vs-YH15(shell45)	arahy.Tifrunner.gnm2.ann1.LSU1R7	-6.6147	3.37151e-07	8.46558e-06
W1202-vs-YH15(shell45)	arahy.Tifrunner.gnm2.ann1.KLQ4Y1	-1.0572	3.38472e-07	8.48983e-06
W1202-vs-YH15(shell45)	arahy.Tifrunner.gnm2.ann1.X9ULGB	10.4443	3.41948e-07	8.56804e-06
W1202-vs-YH15(shell45)	arahy.Tifrunner.gnm2.ann1.M58F5L	-2.7562	3.42787e-07	8.58456e-06
W1202-vs-YH15(shell45)	arahy.Tifrunner.gnm2.ann1.K5EEF8	-4.0322	3.50163e-07	8.75555e-06
W1202-vs-YH15(shell45)	arahy.Tifrunner.gnm2.ann1.EUG4LP	1.2371	3.52937e-07	8.82029e-06
W1202-vs-YH15(shell45)	arahy.Tifrunner.gnm2.ann1.Q1PQJC	1.4496	3.53423e-07	8.82782e-06
W1202-vs-YH15(shell45)	arahy.Tifrunner.gnm2.ann1.81Z5PH	-1.311	3.53676e-07	8.82954e-06
W1202-vs-YH15(shell45)	arahy.Tifrunner.gnm2.ann1.NX31P6	2.2383	3.59256e-07	8.95015e-06
W1202-vs-YH15(shell45)	arahy.Tifrunner.gnm2.ann1.33QXTL	-1.3716	3.61841e-07	9.00048e-06
W1202-vs-YH15(shell45)	arahy.Tifrunner.gnm2.ann1.D2WYYW	1.5763	3.72755e-07	9.26234e-06
W1202-vs-YH15(shell45)	arahy.Tifrunner.gnm2.ann1.V8YXJU	-3.4473	3.79059e-07	9.40432e-06
W1202-vs-YH15(shell45)	arahy.Tifrunner.gnm2.ann1.0U8PS9	-1.4422	3.84158e-07	9.52589e-06
W1202-vs-YH15(shell45)	arahy.Tifrunner.gnm2.ann1.04DKNA	10.4478	3.84406e-07	9.5271e-06
W1202-vs-YH15(shell45)	arahy.Tifrunner.gnm2.ann1.T38HF5	1.8006	3.86125e-07	9.56474e-06
W1202-vs-YH15(shell45)	arahy.Tifrunner.gnm2.ann1.LGQQ8W	-1.3564	3.88031e-07	9.602e-06
W1202-vs-YH15(shell45)	arahy.Tifrunner.gnm2.ann1.LJQ8FI	10.42	3.96491e-07	9.7911e-06
W1202-vs-YH15(shell45)	arahy.Tifrunner.gnm2.ann1.5C9IB2	2.8049	3.97943e-07	9.81681e-06
W1202-vs-YH15(shell45)	arahy.Tifrunner.gnm2.ann1.XHST8G	1.5135	4.09624e-07	1.00946e-05
W1202-vs-YH15(shell45)	arahy.Tifrunner.gnm2.ann1.28J7Y2	2.5258	4.10296e-07	1.01059e-05
W1202-vs-YH15(shell45)	arahy.Tifrunner.gnm2.ann1.R5ZI8K	-1.1055	4.13971e-07	1.01912e-05
W1202-vs-YH15(shell45)	arahy.Tifrunner.gnm2.ann1.Q8USHK	1.4975	4.14752e-07	1.02052e-05
W1202-vs-YH15(shell45)	arahy.Tifrunner.gnm2.ann1.Y2W1T6	-1.4776	4.15393e-07	1.02157e-05
W1202-vs-YH15(shell45)	arahy.Tifrunner.gnm2.ann1.GQJ42M	1.2207	4.16404e-07	1.02334e-05
W1202-vs-YH15(shell45)	arahy.Tifrunner.gnm2.ann1.66J229	-2.6	4.16543e-07	1.02334e-05
W1202-vs-YH15(shell45)	arahy.Tifrunner.gnm2.ann1.ASR65M	-10.4164	4.33166e-07	1.06255e-05
W1202-vs-YH15(shell45)	arahy.Tifrunner.gnm2.ann1.UI155H	1.6856	4.34555e-07	1.06541e-05
W1202-vs-YH15(shell45)	arahy.Tifrunner.gnm2.ann1.BP98XH	2.4049	4.37648e-07	1.07244e-05
W1202-vs-YH15(shell45)	arahy.Tifrunner.gnm2.ann1.LD8LM0	1.5469	4.38619e-07	1.07427e-05
W1202-vs-YH15(shell45)	arahy.Tifrunner.gnm2.ann1.AT9VNX	1.1278	4.47602e-07	1.09571e-05
W1202-vs-YH15(shell45)	arahy.Tifrunner.gnm2.ann1.7585ZU	1.1931	4.56748e-07	1.11581e-05
W1202-vs-YH15(shell45)	arahy.Tifrunner.gnm2.ann1.6D0QG7	-3.2699	4.60042e-07	1.12214e-05
W1202-vs-YH15(shell45)	arahy.Tifrunner.gnm2.ann1.MYRR9C	-1.9101	4.6958e-07	1.14424e-05
W1202-vs-YH15(shell45)	arahy.Tifrunner.gnm2.ann1.XX1T89	-1.0068	4.718e-07	1.14906e-05
W1202-vs-YH15(shell45)	arahy.Tifrunner.gnm2.ann1.4H9MWH	-1.4824	4.76162e-07	1.15792e-05
W1202-vs-YH15(shell45)	arahy.Tifrunner.gnm2.ann1.T8XW04	-1.3244	4.77091e-07	1.15959e-05
W1202-vs-YH15(shell45)	arahy.Tifrunner.gnm2.ann1.5M2FQR	-2.4913	4.90846e-07	1.19241e-05
W1202-vs-YH15(shell45)	arahy.Tifrunner.gnm2.ann1.VNJF7M	-5.6439	4.94398e-07	1.20043e-05
W1202-vs-YH15(shell45)	arahy.Tifrunner.gnm2.ann1.C3U068	-4.0565	5.08405e-07	1.23194e-05
W1202-vs-YH15(shell45)	arahy.Tifrunner.gnm2.ann1.2UMJ73	-1.1686	5.10036e-07	1.23527e-05
W1202-vs-YH15(shell45)	arahy.Tifrunner.gnm2.ann1.U2GM3Q	-1.4602	5.11688e-07	1.23864e-05
W1202-vs-YH15(shell45)	arahy.Tifrunner.gnm2.ann1.P7ITSZ	1.0637	5.17683e-07	1.25126e-05
W1202-vs-YH15(shell45)	arahy.Tifrunner.gnm2.ann1.6X6LEW	10.3663	5.21115e-07	1.25891e-05
W1202-vs-YH15(shell45)	arahy.Tifrunner.gnm2.ann1.ZBN808	10.42	5.27865e-07	1.27393e-05
W1202-vs-YH15(shell45)	arahy.Tifrunner.gnm2.ann1.WH2MYH	1.1241	5.28847e-07	1.27566e-05
W1202-vs-YH15(shell45)	arahy.Tifrunner.gnm2.ann1.MJ9A6B	10.3663	5.32286e-07	1.28266e-05
W1202-vs-YH15(shell45)	arahy.Tifrunner.gnm2.ann1.CWZU13	3.6806	5.355e-07	1.28867e-05
W1202-vs-YH15(shell45)	arahy.Tifrunner.gnm2.ann1.M6RMKN	-5.5729	5.42462e-07	1.30324e-05
W1202-vs-YH15(shell45)	arahy.Tifrunner.gnm2.ann1.A49LR8	-5.6724	5.48243e-07	1.31567e-05
W1202-vs-YH15(shell45)	arahy.Tifrunner.gnm2.ann1.W7Q4YE	-1.2044	5.48458e-07	1.31567e-05
W1202-vs-YH15(shell45)	arahy.Tifrunner.gnm2.ann1.D8H3GK	-1.1445	5.50199e-07	1.31918e-05
W1202-vs-YH15(shell45)	arahy.Tifrunner.gnm2.ann1.R82CC3	1.1925	5.50569e-07	1.31941e-05
W1202-vs-YH15(shell45)	arahy.Tifrunner.gnm2.ann1.I3Z6BS	-1.0898	5.51519e-07	1.32102e-05
W1202-vs-YH15(shell45)	arahy.Tifrunner.gnm2.ann1.M0HELP	1.3193	5.54494e-07	1.32748e-05
W1202-vs-YH15(shell45)	arahy.Tifrunner.gnm2.ann1.I6UTLU	2.4662	5.55933e-07	1.33026e-05
W1202-vs-YH15(shell45)	arahy.Tifrunner.gnm2.ann1.4X96Y3	-10.4818	5.60795e-07	1.34123e-05
W1202-vs-YH15(shell45)	arahy.Tifrunner.gnm2.ann1.ADQ5P4	-1.0687	5.62003e-07	1.34344e-05
W1202-vs-YH15(shell45)	arahy.Tifrunner.gnm2.ann1.8D3DC2	1.4122	5.69613e-07	1.35892e-05
W1202-vs-YH15(shell45)	arahy.Tifrunner.gnm2.ann1.903WAW	3.1102	5.85033e-07	1.39362e-05
W1202-vs-YH15(shell45)	arahy.Tifrunner.gnm2.ann1.G9Q9GY	-10.6408	5.93912e-07	1.41266e-05
W1202-vs-YH15(shell45)	arahy.Tifrunner.gnm2.ann1.037YNN	1.7427	5.96227e-07	1.41746e-05
W1202-vs-YH15(shell45)	arahy.Tifrunner.gnm2.ann1.677PQ2	-1.706	5.96599e-07	1.41764e-05
W1202-vs-YH15(shell45)	arahy.Tifrunner.gnm2.ann1.LS67LH	-1.0011	5.98409e-07	1.42053e-05
W1202-vs-YH15(shell45)	arahy.Tifrunner.gnm2.ann1.R2NPVK	-1.3863	6.00483e-07	1.42475e-05
W1202-vs-YH15(shell45)	arahy.Tifrunner.gnm2.ann1.BDU77R	3.6152	6.02855e-07	1.42896e-05
W1202-vs-YH15(shell45)	arahy.Tifrunner.gnm2.ann1.68YCJI	2.8944	6.05474e-07	1.43374e-05
W1202-vs-YH15(shell45)	arahy.Tifrunner.gnm2.ann1.HIUE3G	-1.1564	6.13643e-07	1.45022e-05
W1202-vs-YH15(shell45)	arahy.Tifrunner.gnm2.ann1.PZSL5Y	-1.5098	6.14694e-07	1.45198e-05
W1202-vs-YH15(shell45)	arahy.Tifrunner.gnm2.ann1.YI11AC	1.942	6.19561e-07	1.46276e-05
W1202-vs-YH15(shell45)	arahy.Tifrunner.gnm2.ann1.T7PCV6	-10.3916	6.2422e-07	1.4723e-05
W1202-vs-YH15(shell45)	arahy.Tifrunner.gnm2.ann1.3LG0D6	-1.3962	6.29122e-07	1.48313e-05
W1202-vs-YH15(shell45)	arahy.Tifrunner.gnm2.ann1.R4CPVK	-1.1262	6.32501e-07	1.49036e-05
W1202-vs-YH15(shell45)	arahy.Tifrunner.gnm2.ann1.8X1M4H	1.0023	6.54627e-07	1.53947e-05
W1202-vs-YH15(shell45)	arahy.Tifrunner.gnm2.ann1.369VWG	-1.1781	6.59125e-07	1.54928e-05
W1202-vs-YH15(shell45)	arahy.Tifrunner.gnm2.ann1.E4I9E7	-1.5385	6.63765e-07	1.55866e-05
W1202-vs-YH15(shell45)	arahy.Tifrunner.gnm2.ann1.106C79	1.9878	6.65961e-07	1.56271e-05
W1202-vs-YH15(shell45)	arahy.Tifrunner.gnm2.ann1.CZPU8Y	-1.1351	6.66146e-07	1.56271e-05
W1202-vs-YH15(shell45)	arahy.Tifrunner.gnm2.ann1.LZY7X8	6.4688	6.77745e-07	1.58915e-05
W1202-vs-YH15(shell45)	arahy.Tifrunner.gnm2.ann1.YZ4W3R	-10.3844	6.84707e-07	1.60468e-05
W1202-vs-YH15(shell45)	arahy.Tifrunner.gnm2.ann1.FT3874	1.6087	6.92814e-07	1.62209e-05
W1202-vs-YH15(shell45)	arahy.Tifrunner.gnm2.ann1.PT6J7Z	-1.1962	6.97998e-07	1.63343e-05
W1202-vs-YH15(shell45)	arahy.Tifrunner.gnm2.ann1.RQ1G66	-1.8589	6.98351e-07	1.63346e-05
W1202-vs-YH15(shell45)	arahy.Tifrunner.gnm2.ann1.GW438E	1.1326	7.06229e-07	1.65034e-05
W1202-vs-YH15(shell45)	arahy.Tifrunner.gnm2.ann1.C42E7X	2.0802	7.0626e-07	1.65034e-05
W1202-vs-YH15(shell45)	arahy.Tifrunner.gnm2.ann1.5IPV2R	1.8502	7.23025e-07	1.68869e-05
W1202-vs-YH15(shell45)	arahy.Tifrunner.gnm2.ann1.F74L81	-1.5142	7.34512e-07	1.71469e-05
W1202-vs-YH15(shell45)	arahy.Tifrunner.gnm2.ann1.W7IYQP	-10.3294	7.44072e-07	1.73616e-05
W1202-vs-YH15(shell45)	arahy.Tifrunner.gnm2.ann1.6DHK77	1.1596	7.46776e-07	1.74162e-05
W1202-vs-YH15(shell45)	arahy.Tifrunner.gnm2.ann1.QBM7RU	1.8447	7.51457e-07	1.75168e-05
W1202-vs-YH15(shell45)	arahy.Tifrunner.gnm2.ann1.C92MA9	3.4725	7.7284e-07	1.79714e-05
W1202-vs-YH15(shell45)	arahy.Tifrunner.gnm2.ann1.H5B7RS	-1.7762	7.74523e-07	1.80018e-05
W1202-vs-YH15(shell45)	arahy.Tifrunner.gnm2.ann1.GN7FJD	-1.4579	7.87614e-07	1.82972e-05
W1202-vs-YH15(shell45)	arahy.Tifrunner.gnm2.ann1.4QZ7HL	1.3609	7.90554e-07	1.83566e-05
W1202-vs-YH15(shell45)	arahy.Tifrunner.gnm2.ann1.4BR0CS	1.3503	7.97495e-07	1.84998e-05
W1202-vs-YH15(shell45)	arahy.Tifrunner.gnm2.ann1.ZFC6QQ	2.4837	8.2015e-07	1.90161e-05
W1202-vs-YH15(shell45)	arahy.Tifrunner.gnm2.ann1.F1CH2T	-2.9272	8.2672e-07	1.91313e-05
W1202-vs-YH15(shell45)	arahy.Tifrunner.gnm2.ann1.H9TV53	-1.0256	8.44592e-07	1.95331e-05
W1202-vs-YH15(shell45)	arahy.Tifrunner.gnm2.ann1.W35MPH	1.0314	8.44898e-07	1.95331e-05
W1202-vs-YH15(shell45)	arahy.Tifrunner.gnm2.ann1.EQHI8V	6.431	8.47297e-07	1.95791e-05
W1202-vs-YH15(shell45)	arahy.Tifrunner.gnm2.ann1.L1SL6E	10.2527	8.66477e-07	2.0003e-05
W1202-vs-YH15(shell45)	arahy.Tifrunner.gnm2.ann1.A56JHD	1.0943	8.74508e-07	2.01786e-05
W1202-vs-YH15(shell45)	arahy.Tifrunner.gnm2.ann1.VI6I29	-1.0317	8.83902e-07	2.03856e-05
W1202-vs-YH15(shell45)	arahy.Tifrunner.gnm2.ann1.7Y8XE1	-1.7806	8.87308e-07	2.04444e-05
W1202-vs-YH15(shell45)	arahy.Tifrunner.gnm2.ann1.AU9Y8G	1.5011	8.92613e-07	2.05567e-05
W1202-vs-YH15(shell45)	arahy.Tifrunner.gnm2.ann1.IT2EAD	-1.5475	9.14441e-07	2.10493e-05
W1202-vs-YH15(shell45)	arahy.Tifrunner.gnm2.ann1.UTRD0U	-1.3091	9.22413e-07	2.12124e-05
W1202-vs-YH15(shell45)	arahy.Tifrunner.gnm2.ann1.V2535H	-10.2487	9.2809e-07	2.13327e-05
W1202-vs-YH15(shell45)	arahy.Tifrunner.gnm2.ann1.X885L6	-10.303	9.39513e-07	2.15745e-05
W1202-vs-YH15(shell45)	arahy.Tifrunner.gnm2.ann1.RQ5X65	2.0176	9.53739e-07	2.18802e-05
W1202-vs-YH15(shell45)	arahy.Tifrunner.gnm2.ann1.5NP45Y	-3.5993	9.6232e-07	2.20665e-05
W1202-vs-YH15(shell45)	arahy.Tifrunner.gnm2.ann1.1QME1M	-1.9723	9.6914e-07	2.22122e-05
W1202-vs-YH15(shell45)	arahy.Tifrunner.gnm2.ann1.1LF0YV	-1.3566	9.70029e-07	2.22122e-05
W1202-vs-YH15(shell45)	arahy.Tifrunner.gnm2.ann1.X3ZDBL	-4.2713	9.70069e-07	2.22122e-05
W1202-vs-YH15(shell45)	arahy.Tifrunner.gnm2.ann1.KIJ6SB	-1.1512	9.79125e-07	2.23981e-05
W1202-vs-YH15(shell45)	arahy.Tifrunner.gnm2.ann1.SWF8K2	-1.0953	1.0003e-06	2.28608e-05
W1202-vs-YH15(shell45)	arahy.Tifrunner.gnm2.ann1.WKF5J8	-1.0382	1.00189e-06	2.28844e-05
W1202-vs-YH15(shell45)	arahy.Tifrunner.gnm2.ann1.487MWI	1.4781	1.04046e-06	2.37105e-05
W1202-vs-YH15(shell45)	arahy.Tifrunner.gnm2.ann1.25U7NT	-2.1241	1.07479e-06	2.44579e-05
W1202-vs-YH15(shell45)	arahy.Tifrunner.gnm2.ann1.I18EKR	-1.2288	1.07822e-06	2.45243e-05
W1202-vs-YH15(shell45)	arahy.Tifrunner.gnm2.ann1.6VNW8E	-1.5391	1.08356e-06	2.4634e-05
W1202-vs-YH15(shell45)	arahy.Tifrunner.gnm2.ann1.DK2LRN	1.3295	1.12531e-06	2.55468e-05
W1202-vs-YH15(shell45)	arahy.Tifrunner.gnm2.ann1.KHB6Q9	-10.3068	1.1269e-06	2.55706e-05
W1202-vs-YH15(shell45)	arahy.Tifrunner.gnm2.ann1.9FHF97	1.3569	1.13234e-06	2.56607e-05
W1202-vs-YH15(shell45)	arahy.Tifrunner.gnm2.ann1.ZGF4SU	-1.8345	1.13248e-06	2.56607e-05
W1202-vs-YH15(shell45)	arahy.Tifrunner.gnm2.ann1.MV2SR8	-1.1048	1.13386e-06	2.56799e-05
W1202-vs-YH15(shell45)	arahy.Tifrunner.gnm2.ann1.6766IL	-1.9043	1.13876e-06	2.57787e-05
W1202-vs-YH15(shell45)	arahy.Tifrunner.gnm2.ann1.92LKH3	-1.5619	1.15036e-06	2.60043e-05
W1202-vs-YH15(shell45)	arahy.Tifrunner.gnm2.ann1.B0SCIB	1.9643	1.18034e-06	2.66318e-05
W1202-vs-YH15(shell45)	arahy.Tifrunner.gnm2.ann1.86V3X8	-1.4371	1.2004e-06	2.70588e-05
W1202-vs-YH15(shell45)	arahy.Tifrunner.gnm2.ann1.T6L3DL	1.3589	1.2081e-06	2.72196e-05
W1202-vs-YH15(shell45)	arahy.Tifrunner.gnm2.ann1.T15HZA	6.3424	1.21477e-06	2.7344e-05
W1202-vs-YH15(shell45)	arahy.Tifrunner.gnm2.ann1.STCN49	1.452	1.22233e-06	2.75013e-05
W1202-vs-YH15(shell45)	arahy.Tifrunner.gnm2.ann1.ZAM17D	1.1524	1.24906e-06	2.79972e-05
W1202-vs-YH15(shell45)	arahy.Tifrunner.gnm2.ann1.Z6EAYS	-2.1003	1.28993e-06	2.88324e-05
W1202-vs-YH15(shell45)	arahy.Tifrunner.gnm2.ann1.KXJ4AK	-2.9291	1.29745e-06	2.89869e-05
W1202-vs-YH15(shell45)	arahy.Tifrunner.gnm2.ann1.QR1WVV	1.8555	1.31503e-06	2.93385e-05
W1202-vs-YH15(shell45)	arahy.Tifrunner.gnm2.ann1.ZT6JLG	2.2341	1.32067e-06	2.94369e-05
W1202-vs-YH15(shell45)	arahy.Tifrunner.gnm2.ann1.SJTD5W	-1.7591	1.32067e-06	2.94369e-05
W1202-vs-YH15(shell45)	arahy.Tifrunner.gnm2.ann1.SXMW95	1.3602	1.34874e-06	2.99927e-05
W1202-vs-YH15(shell45)	arahy.Tifrunner.gnm2.ann1.J6PND3	1.2067	1.35253e-06	3.00472e-05
W1202-vs-YH15(shell45)	arahy.Tifrunner.gnm2.ann1.U9954S	1.8337	1.35307e-06	3.00472e-05
W1202-vs-YH15(shell45)	arahy.Tifrunner.gnm2.ann1.HEKJ34	3.4185	1.37351e-06	3.04867e-05
W1202-vs-YH15(shell45)	arahy.Tifrunner.gnm2.ann1.V45V7K	1.0857	1.38349e-06	3.06658e-05
W1202-vs-YH15(shell45)	arahy.Tifrunner.gnm2.ann1.SHSL16	10.1716	1.40299e-06	3.10691e-05
W1202-vs-YH15(shell45)	arahy.Tifrunner.gnm2.ann1.FYG8ST	-1.4863	1.40808e-06	3.11675e-05
W1202-vs-YH15(shell45)	arahy.Tifrunner.gnm2.ann1.H1FZKX	1.7663	1.41916e-06	3.13981e-05
W1202-vs-YH15(shell45)	arahy.Tifrunner.gnm2.ann1.E8V5JF	-1.6041	1.44409e-06	3.19201e-05
W1202-vs-YH15(shell45)	arahy.Tifrunner.gnm2.ann1.PN2V7H	1.234	1.45999e-06	3.22566e-05
W1202-vs-YH15(shell45)	arahy.Tifrunner.gnm2.ann1.NASX6J	1.5979	1.46152e-06	3.22756e-05
W1202-vs-YH15(shell45)	arahy.Tifrunner.gnm2.ann1.HQGJ2Y	-1.0318	1.47173e-06	3.2471e-05
W1202-vs-YH15(shell45)	arahy.Tifrunner.gnm2.ann1.NFT2PX	-1.3122	1.47445e-06	3.2516e-05
W1202-vs-YH15(shell45)	arahy.Tifrunner.gnm2.ann1.1WY37S	3.7982	1.48991e-06	3.28266e-05
W1202-vs-YH15(shell45)	arahy.Tifrunner.gnm2.ann1.BRV8TD	6.1724	1.52425e-06	3.35524e-05
W1202-vs-YH15(shell45)	arahy.Tifrunner.gnm2.ann1.J1W7N5	10.2248	1.57037e-06	3.44876e-05
W1202-vs-YH15(shell45)	arahy.Tifrunner.gnm2.ann1.R5YX1M	1.0847	1.57956e-06	3.46425e-05
W1202-vs-YH15(shell45)	arahy.Tifrunner.gnm2.ann1.NV1IU0	1.8926	1.58965e-06	3.48477e-05
W1202-vs-YH15(shell45)	arahy.Tifrunner.gnm2.ann1.BLY3DW	-10.1882	1.60199e-06	3.51022e-05
W1202-vs-YH15(shell45)	arahy.Tifrunner.gnm2.ann1.Q84S9S	-3.936	1.60306e-06	3.51096e-05
W1202-vs-YH15(shell45)	arahy.Tifrunner.gnm2.ann1.6Y33PI	-1.6307	1.60547e-06	3.51461e-05
W1202-vs-YH15(shell45)	arahy.Tifrunner.gnm2.ann1.372SCG	-1.251	1.61349e-06	3.52896e-05
W1202-vs-YH15(shell45)	arahy.Tifrunner.gnm2.ann1.R5RNX8	-1.1103	1.61749e-06	3.53433e-05
W1202-vs-YH15(shell45)	arahy.Tifrunner.gnm2.ann1.J9WPR7	1.8609	1.61786e-06	3.53433e-05
W1202-vs-YH15(shell45)	arahy.Tifrunner.gnm2.ann1.0W95S5	10.1716	1.62729e-06	3.55263e-05
W1202-vs-YH15(shell45)	arahy.Tifrunner.gnm2.ann1.PBF5HM	-1.4013	1.6456e-06	3.58934e-05
W1202-vs-YH15(shell45)	arahy.Tifrunner.gnm2.ann1.RR4AU3	-1.8675	1.64757e-06	3.59199e-05
W1202-vs-YH15(shell45)	arahy.Tifrunner.gnm2.ann1.797BBR	5.3669	1.68879e-06	3.67849e-05
W1202-vs-YH15(shell45)	arahy.Tifrunner.gnm2.ann1.H626TW	1.4256	1.69164e-06	3.68303e-05
W1202-vs-YH15(shell45)	arahy.Tifrunner.gnm2.ann1.JPR404	1.6816	1.69914e-06	3.6938e-05
W1202-vs-YH15(shell45)	arahy.Tifrunner.gnm2.ann1.356JQC	-2.5182	1.71727e-06	3.72865e-05
W1202-vs-YH15(shell45)	arahy.Tifrunner.gnm2.ann1.C0VXQN	2.5714	1.75225e-06	3.79942e-05
W1202-vs-YH15(shell45)	arahy.Tifrunner.gnm2.ann1.JUDK08	-1.5198	1.75636e-06	3.80489e-05
W1202-vs-YH15(shell45)	arahy.Tifrunner.gnm2.ann1.MAIH3N	1.9223	1.75759e-06	3.80583e-05
W1202-vs-YH15(shell45)	arahy.Tifrunner.gnm2.ann1.C06U18	2.5377	1.78711e-06	3.86224e-05
W1202-vs-YH15(shell45)	arahy.Tifrunner.gnm2.ann1.P974E5	1.2819	1.81096e-06	3.90902e-05
W1202-vs-YH15(shell45)	arahy.Tifrunner.gnm2.ann1.W0U6J5	-1.0497	1.81788e-06	3.92217e-05
W1202-vs-YH15(shell45)	arahy.Tifrunner.gnm2.ann1.352PWL	-2.2145	1.82354e-06	3.93262e-05
W1202-vs-YH15(shell45)	arahy.Tifrunner.gnm2.ann1.T8IHE2	-10.1293	1.84027e-06	3.96691e-05
W1202-vs-YH15(shell45)	arahy.Tifrunner.gnm2.ann1.WULW7H	-1.1555	1.87747e-06	4.04408e-05
W1202-vs-YH15(shell45)	arahy.Tifrunner.gnm2.ann1.B0CFPV	3.24	1.88838e-06	4.06475e-05
W1202-vs-YH15(shell45)	arahy.Tifrunner.gnm2.ann1.KHQI9Q	-1.0536	1.88906e-06	4.06475e-05
W1202-vs-YH15(shell45)	arahy.Tifrunner.gnm2.ann1.G8QR09	-1.4568	1.95725e-06	4.20392e-05
W1202-vs-YH15(shell45)	arahy.Tifrunner.gnm2.ann1.BAIH62	-1.3078	1.98425e-06	4.25809e-05
W1202-vs-YH15(shell45)	arahy.Tifrunner.gnm2.ann1.PBP9SE	-3.5904	1.9915e-06	4.27173e-05
W1202-vs-YH15(shell45)	arahy.Tifrunner.gnm2.ann1.BE5MC1	-1.56	1.99276e-06	4.27252e-05
W1202-vs-YH15(shell45)	arahy.Tifrunner.gnm2.ann1.RY1LQQ	10.112	2.02121e-06	4.32963e-05
W1202-vs-YH15(shell45)	arahy.Tifrunner.gnm2.ann1.IEZ0A8	1.0627	2.06473e-06	4.4189e-05
W1202-vs-YH15(shell45)	arahy.Tifrunner.gnm2.ann1.7BZT72	-2.4358	2.06964e-06	4.42741e-05
W1202-vs-YH15(shell45)	arahy.Tifrunner.gnm2.ann1.TDVE3D	1.2821	2.07175e-06	4.42995e-05
W1202-vs-YH15(shell45)	arahy.Tifrunner.gnm2.ann1.7V9HWT	1.1736	2.07386e-06	4.43248e-05
W1202-vs-YH15(shell45)	arahy.Tifrunner.gnm2.ann1.XF1RPZ	-1.176	2.10066e-06	4.48375e-05
W1202-vs-YH15(shell45)	arahy.Tifrunner.gnm2.ann1.UF7VZS	-1.0824	2.10754e-06	4.49644e-05
W1202-vs-YH15(shell45)	arahy.Tifrunner.gnm2.ann1.130PY3	-1.3786	2.11152e-06	4.50292e-05
W1202-vs-YH15(shell45)	arahy.Tifrunner.gnm2.ann1.22MEII	-1.0242	2.13662e-06	4.55238e-05
W1202-vs-YH15(shell45)	arahy.Tifrunner.gnm2.ann1.Z42RJD	1.5034	2.14286e-06	4.56365e-05
W1202-vs-YH15(shell45)	arahy.Tifrunner.gnm2.ann1.A0WXBW	1.1369	2.14514e-06	4.56646e-05
W1202-vs-YH15(shell45)	arahy.Tifrunner.gnm2.ann1.X0JG6N	-1.5428	2.15067e-06	4.57619e-05
W1202-vs-YH15(shell45)	arahy.Tifrunner.gnm2.ann1.FI2WQ3	6.2261	2.17386e-06	4.62144e-05
W1202-vs-YH15(shell45)	arahy.Tifrunner.gnm2.ann1.23HYFJ	-1.3423	2.17672e-06	4.62547e-05
W1202-vs-YH15(shell45)	arahy.Tifrunner.gnm2.ann1.UR9BCX	1.1725	2.20708e-06	4.68166e-05
W1202-vs-YH15(shell45)	arahy.Tifrunner.gnm2.ann1.6M74BY	-1.625	2.21644e-06	4.69943e-05
W1202-vs-YH15(shell45)	arahy.Tifrunner.gnm2.ann1.2KXT4E	-1.63	2.24995e-06	4.76414e-05
W1202-vs-YH15(shell45)	arahy.Tifrunner.gnm2.ann1.27E6QC	6.1486	2.27589e-06	4.81266e-05
W1202-vs-YH15(shell45)	arahy.Tifrunner.gnm2.ann1.MSI4RQ	-1.0024	2.32978e-06	4.92011e-05
W1202-vs-YH15(shell45)	arahy.Tifrunner.gnm2.ann1.EXJ5K8	-1.0025	2.33425e-06	4.92736e-05
W1202-vs-YH15(shell45)	arahy.Tifrunner.gnm2.ann1.TWQ0V4	1.0333	2.34119e-06	4.93766e-05
W1202-vs-YH15(shell45)	arahy.Tifrunner.gnm2.ann1.0E1AJJ	-1.4517	2.38608e-06	5.02348e-05
W1202-vs-YH15(shell45)	arahy.Tifrunner.gnm2.ann1.WU9C10	10.1674	2.39183e-06	5.03337e-05
W1202-vs-YH15(shell45)	arahy.Tifrunner.gnm2.ann1.LFQD4L	1.1791	2.45677e-06	5.16321e-05
W1202-vs-YH15(shell45)	arahy.Tifrunner.gnm2.ann1.EUH4MM	-1.05	2.46234e-06	5.17265e-05
W1202-vs-YH15(shell45)	arahy.Tifrunner.gnm2.ann1.6CD4KH	-1.1521	2.472e-06	5.19065e-05
W1202-vs-YH15(shell45)	arahy.Tifrunner.gnm2.ann1.FSAK9D	-1.2696	2.49554e-06	5.23778e-05
W1202-vs-YH15(shell45)	arahy.Tifrunner.gnm2.ann1.6NL4FR	2.2101	2.4973e-06	5.23919e-05
W1202-vs-YH15(shell45)	arahy.Tifrunner.gnm2.ann1.TQC7PL	-1.8396	2.50229e-06	5.24734e-05
W1202-vs-YH15(shell45)	arahy.Tifrunner.gnm2.ann1.NI0LJQ	1.0204	2.50696e-06	5.25484e-05
W1202-vs-YH15(shell45)	arahy.Tifrunner.gnm2.ann1.340SK8	10.0724	2.51378e-06	5.26682e-05
W1202-vs-YH15(shell45)	arahy.Tifrunner.gnm2.ann1.BXRJ0F	-1.1304	2.53134e-06	5.30129e-05
W1202-vs-YH15(shell45)	arahy.Tifrunner.gnm2.ann1.032U0L	3.4028	2.55346e-06	5.34293e-05
W1202-vs-YH15(shell45)	arahy.Tifrunner.gnm2.ann1.J79AGK	-1.0035	2.57835e-06	5.3903e-05
W1202-vs-YH15(shell45)	arahy.Tifrunner.gnm2.ann1.CT9XRW	1.8049	2.58303e-06	5.39773e-05
W1202-vs-YH15(shell45)	arahy.Tifrunner.gnm2.ann1.LRN7UR	1.8058	2.60444e-06	5.4401e-05
W1202-vs-YH15(shell45)	arahy.Tifrunner.gnm2.ann1.5R2T74	-5.375	2.67122e-06	5.57228e-05
W1202-vs-YH15(shell45)	arahy.Tifrunner.gnm2.ann1.R41K8Z	-1.5035	2.69201e-06	5.61076e-05
W1202-vs-YH15(shell45)	arahy.Tifrunner.gnm2.ann1.SY4M5M	-1.8338	2.71952e-06	5.66316e-05
W1202-vs-YH15(shell45)	arahy.Tifrunner.gnm2.ann1.10QB4Z	-1.3213	2.73789e-06	5.69894e-05
W1202-vs-YH15(shell45)	arahy.Tifrunner.gnm2.ann1.EBII3K	-1.6645	2.76826e-06	5.75963e-05
W1202-vs-YH15(shell45)	arahy.Tifrunner.gnm2.ann1.I2ECPT	1.3115	2.77547e-06	5.77214e-05
W1202-vs-YH15(shell45)	arahy.Tifrunner.gnm2.ann1.06ADV2	-1.4656	2.7888e-06	5.79733e-05
W1202-vs-YH15(shell45)	arahy.Tifrunner.gnm2.ann1.J63RNJ	10.0407	2.79251e-06	5.80252e-05
W1202-vs-YH15(shell45)	arahy.Tifrunner.gnm2.ann1.GT2ITI	10.112	2.79555e-06	5.8028e-05
W1202-vs-YH15(shell45)	arahy.Tifrunner.gnm2.ann1.H8Q38Y	-1.8142	2.7956e-06	5.8028e-05
W1202-vs-YH15(shell45)	arahy.Tifrunner.gnm2.ann1.35SLR1	-1.0252	2.84868e-06	5.90642e-05
W1202-vs-YH15(shell45)	arahy.Tifrunner.gnm2.ann1.43HVBR	-1.3301	2.85997e-06	5.92469e-05
W1202-vs-YH15(shell45)	arahy.Tifrunner.gnm2.ann1.3Q5GH0	-2.6005	2.88603e-06	5.97608e-05
W1202-vs-YH15(shell45)	arahy.Tifrunner.gnm2.ann1.CA04QB	2.3311	2.91275e-06	6.02359e-05
W1202-vs-YH15(shell45)	arahy.Tifrunner.gnm2.ann1.PH6RD8	1.415	2.9147e-06	6.02502e-05
W1202-vs-YH15(shell45)	arahy.Tifrunner.gnm2.ann1.9Q97AW	-1.5463	2.95041e-06	6.09356e-05
W1202-vs-YH15(shell45)	arahy.Tifrunner.gnm2.ann1.7YRF18	2.0232	2.96527e-06	6.12058e-05
W1202-vs-YH15(shell45)	arahy.Tifrunner.gnm2.ann1.JR24WJ	10.1923	2.96605e-06	6.12058e-05
W1202-vs-YH15(shell45)	arahy.Tifrunner.gnm2.ann1.392SEK	3.4733	2.98038e-06	6.1475e-05
W1202-vs-YH15(shell45)	arahy.Tifrunner.gnm2.ann1.D0AYNK	2.8326	2.98323e-06	6.15072e-05
W1202-vs-YH15(shell45)	arahy.Tifrunner.gnm2.ann1.11K8WE	1.025	2.98558e-06	6.15075e-05
W1202-vs-YH15(shell45)	arahy.Tifrunner.gnm2.ann1.UYW4TV	6.1898	2.98582e-06	6.15075e-05
W1202-vs-YH15(shell45)	arahy.Tifrunner.gnm2.ann1.2X7CZB	-1.5236	3.00612e-06	6.18726e-05
W1202-vs-YH15(shell45)	arahy.Tifrunner.gnm2.ann1.CJ5KJ7	3.4185	3.01552e-06	6.20393e-05
W1202-vs-YH15(shell45)	arahy.Tifrunner.gnm2.ann1.2B0QBD	-10.0945	3.12106e-06	6.41287e-05
W1202-vs-YH15(shell45)	arahy.Tifrunner.gnm2.ann1.606BFT	2.3272	3.1211e-06	6.41287e-05
W1202-vs-YH15(shell45)	arahy.Tifrunner.gnm2.ann1.R8LTT2	1.7701	3.12945e-06	6.42727e-05
W1202-vs-YH15(shell45)	arahy.Tifrunner.gnm2.ann1.CT3EY6	-10.0316	3.14428e-06	6.45219e-05
W1202-vs-YH15(shell45)	arahy.Tifrunner.gnm2.ann1.UF4W9S	-10.0544	3.19511e-06	6.54806e-05
W1202-vs-YH15(shell45)	arahy.Tifrunner.gnm2.ann1.KS94ZA	1.9039	3.19842e-06	6.55204e-05
W1202-vs-YH15(shell45)	arahy.Tifrunner.gnm2.ann1.PUCN24	-2.1119	3.23167e-06	6.61448e-05
W1202-vs-YH15(shell45)	arahy.Tifrunner.gnm2.ann1.AAI9J8	-1.2158	3.26715e-06	6.68005e-05
W1202-vs-YH15(shell45)	arahy.Tifrunner.gnm2.ann1.LMI6R7	5.3245	3.26789e-06	6.68005e-05
W1202-vs-YH15(shell45)	arahy.Tifrunner.gnm2.ann1.UAZR0X	3.5498	3.28867e-06	6.71421e-05
W1202-vs-YH15(shell45)	arahy.Tifrunner.gnm2.ann1.NLE5K3	3.1237	3.29032e-06	6.71442e-05
W1202-vs-YH15(shell45)	arahy.Tifrunner.gnm2.ann1.IM2DA2	1.0223	3.29273e-06	6.71647e-05
W1202-vs-YH15(shell45)	arahy.Tifrunner.gnm2.ann1.F1H6I3	-1.0337	3.33022e-06	6.78137e-05
W1202-vs-YH15(shell45)	arahy.Tifrunner.gnm2.ann1.DD88BD	10.0131	3.34443e-06	6.80741e-05
W1202-vs-YH15(shell45)	arahy.Tifrunner.gnm2.ann1.00XFQD	-1.0982	3.38461e-06	6.88627e-05
W1202-vs-YH15(shell45)	arahy.Tifrunner.gnm2.ann1.U66G4I	1.1682	3.38741e-06	6.88902e-05
W1202-vs-YH15(shell45)	arahy.Tifrunner.gnm2.ann1.B0RIN7	-1.3462	3.39902e-06	6.90971e-05
W1202-vs-YH15(shell45)	arahy.Tifrunner.gnm2.ann1.VZ3R83	-3.9149	3.43033e-06	6.96744e-05
W1202-vs-YH15(shell45)	arahy.Tifrunner.gnm2.ann1.Z1V2E3	1.141	3.50218e-06	7.10431e-05
W1202-vs-YH15(shell45)	arahy.Tifrunner.gnm2.ann1.N8FZH3	-1.8859	3.52897e-06	7.14956e-05
W1202-vs-YH15(shell45)	arahy.Tifrunner.gnm2.ann1.IF3X13	1.0311	3.53626e-06	7.16131e-05
W1202-vs-YH15(shell45)	arahy.Tifrunner.gnm2.ann1.K6T9FH	1.037	3.58808e-06	7.25702e-05
W1202-vs-YH15(shell45)	arahy.Tifrunner.gnm2.ann1.I0UEI5	-1.4781	3.59364e-06	7.26521e-05
W1202-vs-YH15(shell45)	arahy.Tifrunner.gnm2.ann1.KJLF7A	-1.8409	3.75833e-06	7.57893e-05
W1202-vs-YH15(shell45)	arahy.Tifrunner.gnm2.ann1.WE5WNX	-1.0594	3.78044e-06	7.61389e-05
W1202-vs-YH15(shell45)	arahy.Tifrunner.gnm2.ann1.LLQ4PS	-4.0845	3.79357e-06	7.63391e-05
W1202-vs-YH15(shell45)	arahy.Tifrunner.gnm2.ann1.7J7LQN	-1.082	3.88242e-06	7.78649e-05
W1202-vs-YH15(shell45)	arahy.Tifrunner.gnm2.ann1.S747I7	-1.4399	3.91079e-06	7.8401e-05
W1202-vs-YH15(shell45)	arahy.Tifrunner.gnm2.ann1.35AM97	-5.6945	3.93374e-06	7.88281e-05
W1202-vs-YH15(shell45)	arahy.Tifrunner.gnm2.ann1.GU0LJX	-1.7584	4.04118e-06	8.0778e-05
W1202-vs-YH15(shell45)	arahy.Tifrunner.gnm2.ann1.2XQ85E	-1.0292	4.04813e-06	8.08831e-05
W1202-vs-YH15(shell45)	arahy.Tifrunner.gnm2.ann1.V14B4E	-1.0386	4.05096e-06	8.09058e-05
W1202-vs-YH15(shell45)	arahy.Tifrunner.gnm2.ann1.Q6N5X0	1.124	4.08864e-06	8.16243e-05
W1202-vs-YH15(shell45)	arahy.Tifrunner.gnm2.ann1.8VW9F3	4.1127	4.12471e-06	8.23101e-05
W1202-vs-YH15(shell45)	arahy.Tifrunner.gnm2.ann1.T63ME6	-9.9896	4.18619e-06	8.34674e-05
W1202-vs-YH15(shell45)	arahy.Tifrunner.gnm2.ann1.LSM77P	1.2372	4.19627e-06	8.35986e-05
W1202-vs-YH15(shell45)	arahy.Tifrunner.gnm2.ann1.Q8L9VW	1.5664	4.22072e-06	8.40506e-05
W1202-vs-YH15(shell45)	arahy.Tifrunner.gnm2.ann1.UWF28E	-1.7751	4.23067e-06	8.42138e-05
W1202-vs-YH15(shell45)	arahy.Tifrunner.gnm2.ann1.FZMU71	-1.3317	4.29596e-06	8.54271e-05
W1202-vs-YH15(shell45)	arahy.Tifrunner.gnm2.ann1.LXAL56	-1.0796	4.29698e-06	8.54271e-05
W1202-vs-YH15(shell45)	arahy.Tifrunner.gnm2.ann1.57BZA4	-1.5706	4.33219e-06	8.60912e-05
W1202-vs-YH15(shell45)	arahy.Tifrunner.gnm2.ann1.3ZDQ4J	1.328	4.36952e-06	8.6761e-05
W1202-vs-YH15(shell45)	arahy.Tifrunner.gnm2.ann1.SS96TB	-1.4868	4.41063e-06	8.74684e-05
W1202-vs-YH15(shell45)	arahy.Tifrunner.gnm2.ann1.K64R7P	-1.1925	4.49221e-06	8.89756e-05
W1202-vs-YH15(shell45)	arahy.Tifrunner.gnm2.ann1.234KWJ	1.0084	4.56872e-06	9.03786e-05
W1202-vs-YH15(shell45)	arahy.Tifrunner.gnm2.ann1.PJ1Z6Q	-1.1911	4.61455e-06	9.11346e-05
W1202-vs-YH15(shell45)	arahy.Tifrunner.gnm2.ann1.BHH580	1.4115	4.64343e-06	9.16671e-05
W1202-vs-YH15(shell45)	arahy.Tifrunner.gnm2.ann1.A8QM82	-1.5653	4.68972e-06	9.24664e-05
W1202-vs-YH15(shell45)	arahy.Tifrunner.gnm2.ann1.9P6YIX	1.3298	4.70271e-06	9.26191e-05
W1202-vs-YH15(shell45)	arahy.Tifrunner.gnm2.ann1.QAUQ3D	1.2263	4.70327e-06	9.26191e-05
W1202-vs-YH15(shell45)	arahy.Tifrunner.gnm2.ann1.0A9D4I	-1.8816	4.75024e-06	9.35054e-05
W1202-vs-YH15(shell45)	arahy.Tifrunner.gnm2.ann1.XPP88F	1.0704	4.82028e-06	9.48451e-05
W1202-vs-YH15(shell45)	arahy.Tifrunner.gnm2.ann1.XA63TZ	-1.1455	4.9052e-06	9.6397e-05
W1202-vs-YH15(shell45)	arahy.Tifrunner.gnm2.ann1.4HBL4W	1.5747	4.91765e-06	9.65624e-05
W1202-vs-YH15(shell45)	arahy.Tifrunner.gnm2.ann1.AYL6ZU	-5.2425	5.01878e-06	9.84063e-05
W1202-vs-YH15(shell45)	arahy.Tifrunner.gnm2.ann1.UKF2DL	1.2443	5.01978e-06	9.84063e-05
W1202-vs-YH15(shell45)	arahy.Tifrunner.gnm2.ann1.58NQ7F	-1.0439	5.0683e-06	9.9276e-05
W1202-vs-YH15(shell45)	arahy.Tifrunner.gnm2.ann1.3CSG3S	3.9604	5.08249e-06	9.95132e-05
W1202-vs-YH15(shell45)	arahy.Tifrunner.gnm2.ann1.QB26WD	1.9933	5.11352e-06	9.9998e-05
W1202-vs-YH15(shell45)	arahy.Tifrunner.gnm2.ann1.YDA518	-2.235	5.13523e-06	0.00010034
W1202-vs-YH15(shell45)	arahy.Tifrunner.gnm2.ann1.N2YSCM	-1.0441	5.19259e-06	0.00010142
W1202-vs-YH15(shell45)	arahy.Tifrunner.gnm2.ann1.JT5ALL	1.8409	5.2157e-06	0.00010183
W1202-vs-YH15(shell45)	arahy.Tifrunner.gnm2.ann1.C1I278	-1.0648	5.2338e-06	0.0001021
W1202-vs-YH15(shell45)	arahy.Tifrunner.gnm2.ann1.QZ4EVV	1.841	5.28928e-06	0.000103014
W1202-vs-YH15(shell45)	arahy.Tifrunner.gnm2.ann1.41S86B	-1.0431	5.31259e-06	0.000103426
W1202-vs-YH15(shell45)	arahy.Tifrunner.gnm2.ann1.R2NHXZ	1.1396	5.33082e-06	0.000103696
W1202-vs-YH15(shell45)	arahy.Tifrunner.gnm2.ann1.2100HK	1.5572	5.51605e-06	0.000107125
W1202-vs-YH15(shell45)	arahy.Tifrunner.gnm2.ann1.M4TVLK	-1.8745	5.54156e-06	0.000107577
W1202-vs-YH15(shell45)	arahy.Tifrunner.gnm2.ann1.GNTH39	-1.315	5.59205e-06	0.000108381
W1202-vs-YH15(shell45)	arahy.Tifrunner.gnm2.ann1.Y1UXXN	-2.0017	5.6019e-06	0.000108528
W1202-vs-YH15(shell45)	arahy.Tifrunner.gnm2.ann1.T7DX97	-4.0661	5.63927e-06	0.000109208
W1202-vs-YH15(shell45)	arahy.Tifrunner.gnm2.ann1.YN6DAV	-1.3313	5.64789e-06	0.00010933
W1202-vs-YH15(shell45)	arahy.Tifrunner.gnm2.ann1.IAG7Q0	-2.3243	5.69505e-06	0.000110199
W1202-vs-YH15(shell45)	arahy.Tifrunner.gnm2.ann1.JNL70L	-6.0224	5.92388e-06	0.000114395
W1202-vs-YH15(shell45)	arahy.Tifrunner.gnm2.ann1.PN9ZPA	1.008	6.00552e-06	0.000115831
W1202-vs-YH15(shell45)	arahy.Tifrunner.gnm2.ann1.EU9JMW	9.9069	6.08358e-06	0.000117148
W1202-vs-YH15(shell45)	arahy.Tifrunner.gnm2.ann1.4NI07Q	9.9415	6.11424e-06	0.000117596
W1202-vs-YH15(shell45)	arahy.Tifrunner.gnm2.ann1.6A53IY	-1.1517	6.24941e-06	0.000119955
W1202-vs-YH15(shell45)	arahy.Tifrunner.gnm2.ann1.L0AIUK	-1.0804	6.27172e-06	0.000120287
W1202-vs-YH15(shell45)	arahy.Tifrunner.gnm2.ann1.TNL2KY	1.4625	6.31071e-06	0.000120841
W1202-vs-YH15(shell45)	arahy.Tifrunner.gnm2.ann1.N5P3C8	1.2393	6.32769e-06	0.000121023
W1202-vs-YH15(shell45)	arahy.Tifrunner.gnm2.ann1.WX6VKA	1.0842	6.33216e-06	0.000121058
W1202-vs-YH15(shell45)	arahy.Tifrunner.gnm2.ann1.QH4I6C	1.2162	6.34141e-06	0.000121186
W1202-vs-YH15(shell45)	arahy.Tifrunner.gnm2.ann1.6VUR5K	3.2465	6.38927e-06	0.000122003
W1202-vs-YH15(shell45)	arahy.Tifrunner.gnm2.ann1.3LM9N0	2.2131	6.40195e-06	0.000122197
W1202-vs-YH15(shell45)	arahy.Tifrunner.gnm2.ann1.L8N3TB	-10.3952	6.49278e-06	0.000123831
W1202-vs-YH15(shell45)	arahy.Tifrunner.gnm2.ann1.Q1TRXT	-1.4113	6.5211e-06	0.000124272
W1202-vs-YH15(shell45)	arahy.Tifrunner.gnm2.ann1.I2M58K	1.0673	6.5479e-06	0.000124733
W1202-vs-YH15(shell45)	arahy.Tifrunner.gnm2.ann1.DZ16HD	-1.159	6.64356e-06	0.000126455
W1202-vs-YH15(shell45)	arahy.Tifrunner.gnm2.ann1.5HS8E4	-1.3321	6.82594e-06	0.000129772
W1202-vs-YH15(shell45)	arahy.Tifrunner.gnm2.ann1.PA77S2	1.1558	6.89267e-06	0.000130936
W1202-vs-YH15(shell45)	arahy.Tifrunner.gnm2.ann1.P9GJ6G	-3.0741	7.04685e-06	0.000133653
W1202-vs-YH15(shell45)	arahy.Tifrunner.gnm2.ann1.HHCD19	-1.5974	7.32003e-06	0.00013845
W1202-vs-YH15(shell45)	arahy.Tifrunner.gnm2.ann1.L7V4PR	-1.0339	7.32342e-06	0.000138459
W1202-vs-YH15(shell45)	arahy.Tifrunner.gnm2.ann1.Y4PZEG	-5.9773	7.46943e-06	0.00014083
W1202-vs-YH15(shell45)	arahy.Tifrunner.gnm2.ann1.43YBTN	-1.2464	7.47806e-06	0.000140937
W1202-vs-YH15(shell45)	arahy.Tifrunner.gnm2.ann1.CV28ZI	-4.0224	7.66295e-06	0.000144308
W1202-vs-YH15(shell45)	arahy.Tifrunner.gnm2.ann1.HR1U72	-4.5236	7.7165e-06	0.000145259
W1202-vs-YH15(shell45)	arahy.Tifrunner.gnm2.ann1.T8LEA1	2.0883	7.73973e-06	0.000145639
W1202-vs-YH15(shell45)	arahy.Tifrunner.gnm2.ann1.P5XJ25	-2.9334	7.80184e-06	0.00014675
W1202-vs-YH15(shell45)	arahy.Tifrunner.gnm2.ann1.TC5M0Q	-9.8816	7.9705e-06	0.000149746
W1202-vs-YH15(shell45)	arahy.Tifrunner.gnm2.ann1.EBZQ4K	9.2129	8.0539e-06	0.000151194
W1202-vs-YH15(shell45)	arahy.Tifrunner.gnm2.ann1.AG833H	-1.2947	8.20172e-06	0.000153667
W1202-vs-YH15(shell45)	arahy.Tifrunner.gnm2.ann1.N7QM32	1.4698	8.34628e-06	0.00015607
W1202-vs-YH15(shell45)	arahy.Tifrunner.gnm2.ann1.1XTR65	-1.0626	8.40203e-06	0.000156929
W1202-vs-YH15(shell45)	arahy.Tifrunner.gnm2.ann1.9N50L0	1.1322	8.43357e-06	0.000157456
W1202-vs-YH15(shell45)	arahy.Tifrunner.gnm2.ann1.U84WIL	5.0473	8.48163e-06	0.000158107
W1202-vs-YH15(shell45)	arahy.Tifrunner.gnm2.ann1.YW2RJ0	-1.0475	8.66802e-06	0.00016133
W1202-vs-YH15(shell45)	arahy.Tifrunner.gnm2.ann1.W5Z95J	9.8403	8.70819e-06	0.000162013
W1202-vs-YH15(shell45)	arahy.Tifrunner.gnm2.ann1.IZD333	9.8297	8.71248e-06	0.000162013
W1202-vs-YH15(shell45)	arahy.Tifrunner.gnm2.ann1.36SWVI	-5.974	8.7149e-06	0.000162013
W1202-vs-YH15(shell45)	arahy.Tifrunner.gnm2.ann1.5BTH38	-5.1322	8.84715e-06	0.000164314
W1202-vs-YH15(shell45)	arahy.Tifrunner.gnm2.ann1.35IWU0	-1.8025	8.84898e-06	0.000164314
W1202-vs-YH15(shell45)	arahy.Tifrunner.gnm2.ann1.D2JIWD	-5.1584	8.9404e-06	0.000165883
W1202-vs-YH15(shell45)	arahy.Tifrunner.gnm2.ann1.7W72E0	-1.7422	8.98985e-06	0.000166736
W1202-vs-YH15(shell45)	arahy.Tifrunner.gnm2.ann1.KM9ELV	-1.1382	9.02429e-06	0.000167245
W1202-vs-YH15(shell45)	arahy.Tifrunner.gnm2.ann1.D4BTID	1.0293	9.0348e-06	0.000167375
W1202-vs-YH15(shell45)	arahy.Tifrunner.gnm2.ann1.TP1YNP	-2.5441	9.07487e-06	0.000167987
W1202-vs-YH15(shell45)	arahy.Tifrunner.gnm2.ann1.QE0IQ6	1.083	9.09492e-06	0.000168225
W1202-vs-YH15(shell45)	arahy.Tifrunner.gnm2.ann1.7Z6R16	1.2626	9.09829e-06	0.000168225
W1202-vs-YH15(shell45)	arahy.Tifrunner.gnm2.ann1.77JLPP	1.8086	9.13397e-06	0.00016882
W1202-vs-YH15(shell45)	arahy.Tifrunner.gnm2.ann1.00W0BQ	1.9551	9.28192e-06	0.000171223
W1202-vs-YH15(shell45)	arahy.Tifrunner.gnm2.ann1.X7K798	1.4518	9.63372e-06	0.000177033
W1202-vs-YH15(shell45)	arahy.Tifrunner.gnm2.ann1.J75ZHQ	-3.6603	9.63386e-06	0.000177033
W1202-vs-YH15(shell45)	arahy.Tifrunner.gnm2.ann1.HA71N0	-1.3449	9.70034e-06	0.000178118
W1202-vs-YH15(shell45)	arahy.Tifrunner.gnm2.ann1.63P8XR	1.7162	9.76336e-06	0.000179
W1202-vs-YH15(shell45)	arahy.Tifrunner.gnm2.ann1.64V7P3	2.1619	9.83747e-06	0.000180221
W1202-vs-YH15(shell45)	arahy.Tifrunner.gnm2.ann1.DXZI51	-1.1431	9.85896e-06	0.000180545
W1202-vs-YH15(shell45)	arahy.Tifrunner.gnm2.ann1.W4PN6B	-1.6231	9.8796e-06	0.000180854
W1202-vs-YH15(shell45)	arahy.Tifrunner.gnm2.ann1.QC0RE8	-5.924	9.99005e-06	0.000182806
W1202-vs-YH15(shell45)	arahy.Tifrunner.gnm2.ann1.MZF9QJ	-1.406	1.00094e-05	0.000183067
W1202-vs-YH15(shell45)	arahy.Tifrunner.gnm2.ann1.DD5QG4	-1.1096	1.01103e-05	0.000184724
W1202-vs-YH15(shell45)	arahy.Tifrunner.gnm2.ann1.0BLG9X	3.7584	1.04136e-05	0.000189903
W1202-vs-YH15(shell45)	arahy.Tifrunner.gnm2.ann1.PFQ67U	1.0113	1.044e-05	0.000190312
W1202-vs-YH15(shell45)	arahy.Tifrunner.gnm2.ann1.R57CE7	-9.8031	1.04554e-05	0.00019052
W1202-vs-YH15(shell45)	arahy.Tifrunner.gnm2.ann1.SYKA4L	2.2975	1.04667e-05	0.000190579
W1202-vs-YH15(shell45)	arahy.Tifrunner.gnm2.ann1.K59KPA	1.312	1.08474e-05	0.000197211
W1202-vs-YH15(shell45)	arahy.Tifrunner.gnm2.ann1.7KC9B9	1.2748	1.08783e-05	0.000197698
W1202-vs-YH15(shell45)	arahy.Tifrunner.gnm2.ann1.ZL8YIT	1.4144	1.09282e-05	0.000198304
W1202-vs-YH15(shell45)	arahy.Tifrunner.gnm2.ann1.K8VZS6	-1.0133	1.09715e-05	0.000198939
W1202-vs-YH15(shell45)	arahy.Tifrunner.gnm2.ann1.029YZL	5.1025	1.0996e-05	0.000199307
W1202-vs-YH15(shell45)	arahy.Tifrunner.gnm2.ann1.BJ441X	9.9415	1.11199e-05	0.000201401
W1202-vs-YH15(shell45)	arahy.Tifrunner.gnm2.ann1.I95G4B	-5.9	1.11284e-05	0.000201478
W1202-vs-YH15(shell45)	arahy.Tifrunner.gnm2.ann1.N80N6E	-1.904	1.11822e-05	0.000202299
W1202-vs-YH15(shell45)	arahy.Tifrunner.gnm2.ann1.2C1SEX	2.6406	1.12037e-05	0.000202611
W1202-vs-YH15(shell45)	arahy.Tifrunner.gnm2.ann1.N08USM	-1.4868	1.14317e-05	0.000206266
W1202-vs-YH15(shell45)	arahy.Tifrunner.gnm2.ann1.X05KEZ	-1.2533	1.15914e-05	0.000208686
W1202-vs-YH15(shell45)	arahy.Tifrunner.gnm2.ann1.WZFE91	-4.4354	1.17111e-05	0.000210434
W1202-vs-YH15(shell45)	arahy.Tifrunner.gnm2.ann1.IVX6HA	-1.0361	1.1735e-05	0.000210719
W1202-vs-YH15(shell45)	arahy.Tifrunner.gnm2.ann1.DGFR3Y	-1.1674	1.17357e-05	0.000210719
W1202-vs-YH15(shell45)	arahy.Tifrunner.gnm2.ann1.IZ2YN8	-1.7806	1.20604e-05	0.000216142
W1202-vs-YH15(shell45)	arahy.Tifrunner.gnm2.ann1.AJ2ENL	1.4828	1.2178e-05	0.000218005
W1202-vs-YH15(shell45)	arahy.Tifrunner.gnm2.ann1.JB773H	-4.3659	1.21894e-05	0.000218127
W1202-vs-YH15(shell45)	arahy.Tifrunner.gnm2.ann1.5K9QCS	-1.3467	1.23056e-05	0.000219713
W1202-vs-YH15(shell45)	arahy.Tifrunner.gnm2.ann1.BJC82C	-1.1609	1.23853e-05	0.000220972
W1202-vs-YH15(shell45)	arahy.Tifrunner.gnm2.ann1.0RHC7T	1.1039	1.24334e-05	0.000221747
W1202-vs-YH15(shell45)	arahy.Tifrunner.gnm2.ann1.96EPTX	-1.3359	1.2505e-05	0.000222941
W1202-vs-YH15(shell45)	arahy.Tifrunner.gnm2.ann1.1GM637	-1.8161	1.26215e-05	0.00022485
W1202-vs-YH15(shell45)	arahy.Tifrunner.gnm2.ann1.B11B4G	1.1723	1.26955e-05	0.000226084
W1202-vs-YH15(shell45)	arahy.Tifrunner.gnm2.ann1.XUU1M8	-1.0944	1.27285e-05	0.000226588
W1202-vs-YH15(shell45)	arahy.Tifrunner.gnm2.ann1.45XZWW	-1.2338	1.28782e-05	0.000228912
W1202-vs-YH15(shell45)	arahy.Tifrunner.gnm2.ann1.RBAX1J	1.3498	1.29074e-05	0.000229345
W1202-vs-YH15(shell45)	arahy.Tifrunner.gnm2.ann1.C5EP31	-1.7212	1.30089e-05	0.000231065
W1202-vs-YH15(shell45)	arahy.Tifrunner.gnm2.ann1.7XHH75	1.6331	1.30952e-05	0.000232425
W1202-vs-YH15(shell45)	arahy.Tifrunner.gnm2.ann1.R3U3HJ	-9.7649	1.32054e-05	0.000234294
[truncated: 36,632 more rows]

## Sheet: Table S4
Table S4. GO terms significantly enriched DEGs for Shell-45, Shell-35, Pod-25, Seed-35, and Seed-45 in YH15, W1202, S181523, and S181517.
Period	id	num	pvalue	per	ratio	class	ID	Descrption	Pvalue	Qvalue
shell45	GO:0030312 external encapsulating structure	25	6.83836e-17	10.776	0.126	Cellular Component	GO:0030312	external encapsulating structure	6.83836e-17	9.36855e-15
shell45	GO:0005618 cell wall	21	6.40626e-15	9.052	0.134	Cellular Component	GO:0005618	cell wall	6.40626e-15	4.38829e-13
shell45	GO:0071554 cell wall organization or biogenesis	33	2.52423e-14	17.46	0.071	Biological Process	GO:0071554	cell wall organization or biogenesis	2.52423e-14	1.50949e-11
shell45	GO:0071944 cell periphery	49	5.89388e-11	21.121	0.039	Cellular Component	GO:0071944	cell periphery	5.89388e-11	2.69154e-09
shell45	GO:0005576 extracellular region	24	1.05985e-10	10.345	0.07	Cellular Component	GO:0005576	extracellular region	1.05985e-10	3.62999e-09
shell45	GO:0045229 external encapsulating structure organization	24	3.7698e-10	12.698	0.067	Biological Process	GO:0045229	external encapsulating structure organization	3.7698e-10	1.12717e-07
shell45	GO:0071555 cell wall organization	21	1.11967e-09	11.111	0.073	Biological Process	GO:0071555	cell wall organization	1.11967e-09	2.23187e-07
shell45	GO:0005976 polysaccharide metabolic process	27	2.6019e-09	14.286	0.055	Biological Process	GO:0005976	polysaccharide metabolic process	2.6019e-09	3.88985e-07
shell45	GO:0009505 plant-type cell wall	8	2.99544e-08	3.448	0.222	Cellular Component	GO:0009505	plant-type cell wall	2.99544e-08	8.2075e-07
shell45	GO:0044036 cell wall macromolecule metabolic process	13	6.04369e-08	6.878	0.098	Biological Process	GO:0044036	cell wall macromolecule metabolic process	6.04369e-08	6.30737e-06
shell45	GO:0071669 plant-type cell wall organization or biogenesis	12	6.32847e-08	6.349	0.109	Biological Process	GO:0071669	plant-type cell wall organization or biogenesis	6.32847e-08	6.30737e-06
shell45	GO:0097599 xylanase activity	5	8.16379e-08	1.852	0.5	Molecular Function	GO:0097599	xylanase activity	8.16379e-08	2.57976e-05
shell45	GO:0010383 cell wall polysaccharide metabolic process	11	1.69568e-07	5.82	0.112	Biological Process	GO:0010383	cell wall polysaccharide metabolic process	1.69568e-07	1.4486e-05
shell45	GO:0004601 peroxidase activity	11	3.14203e-07	4.074	0.095	Molecular Function	GO:0004601	peroxidase activity	3.14203e-07	4.96441e-05
shell45	GO:0016798 hydrolase activity, acting on glycosyl bonds	24	1.25227e-06	8.889	0.04	Molecular Function	GO:0016798	hydrolase activity, acting on glycosyl bonds	1.25227e-06	0.000126964
shell45	GO:0031221 arabinan metabolic process	4	1.45914e-06	2.116	0.571	Biological Process	GO:0031221	arabinan metabolic process	1.45914e-06	0.000108957
shell45	GO:0016684 oxidoreductase activity, acting on peroxide as acceptor	12	1.60714e-06	4.444	0.073	Molecular Function	GO:0016684	oxidoreductase activity, acting on peroxide as acceptor	1.60714e-06	0.000126964
shell45	GO:0010410 hemicellulose metabolic process	9	1.63982e-06	4.762	0.117	Biological Process	GO:0010410	hemicellulose metabolic process	1.63982e-06	0.000108957
shell45	GO:0042737 drug catabolic process	13	2.19351e-06	6.878	0.072	Biological Process	GO:0042737	drug catabolic process	2.19351e-06	0.000131172
shell45	GO:0042743 hydrogen peroxide metabolic process	10	2.87959e-06	5.291	0.095	Biological Process	GO:0042743	hydrogen peroxide metabolic process	2.87959e-06	0.000156545
shell45	GO:0016209 antioxidant activity	12	5.58782e-06	4.444	0.065	Molecular Function	GO:0016209	antioxidant activity	5.58782e-06	0.000318054
shell45	GO:0004553 hydrolase activity, hydrolyzing O-glycosyl compounds	20	6.039e-06	7.407	0.041	Molecular Function	GO:0004553	hydrolase activity, hydrolyzing O-glycosyl compounds	6.039e-06	0.000318054
shell45	GO:0010393 galacturonan metabolic process	12	7.32355e-06	6.349	0.07	Biological Process	GO:0010393	galacturonan metabolic process	7.32355e-06	0.000364701
shell45	GO:0072593 reactive oxygen species metabolic process	11	7.92828e-06	5.82	0.076	Biological Process	GO:0072593	reactive oxygen species metabolic process	7.92828e-06	0.000364701
shell45	GO:0016052 carbohydrate catabolic process	16	1.0837e-05	8.466	0.052	Biological Process	GO:0016052	carbohydrate catabolic process	1.0837e-05	0.000462896
shell45	GO:0045488 pectin metabolic process	11	1.32721e-05	5.82	0.072	Biological Process	GO:0045488	pectin metabolic process	1.32721e-05	0.000529116
shell45	GO:0005975 carbohydrate metabolic process	38	1.44508e-05	20.106	0.03	Biological Process	GO:0005975	carbohydrate metabolic process	1.44508e-05	0.000540097
shell45	GO:0000272 polysaccharide catabolic process	12	1.71749e-05	6.349	0.065	Biological Process	GO:0000272	polysaccharide catabolic process	1.71749e-05	0.000604153
shell45	GO:0046556 alpha-L-arabinofuranosidase activity	3	4.10602e-05	1.111	0.5	Molecular Function	GO:0046556	alpha-L-arabinofuranosidase activity	4.10602e-05	0.00185358
shell45	GO:0031222 arabinan catabolic process	3	5.8428e-05	1.587	0.5	Biological Process	GO:0031222	arabinan catabolic process	5.8428e-05	0.00194111
shell45	GO:0042546 cell wall biogenesis	8	8.1984e-05	4.233	0.082	Biological Process	GO:0042546	cell wall biogenesis	8.1984e-05	0.00258034
shell45	GO:0017144 drug metabolic process	22	9.6575e-05	11.64	0.035	Biological Process	GO:0017144	drug metabolic process	9.6575e-05	0.00288729
shell45	GO:0009664 plant-type cell wall organization	6	0.000101393	3.175	0.115	Biological Process	GO:0009664	plant-type cell wall organization	0.000101393	0.00288729
shell45	GO:0042744 hydrogen peroxide catabolic process	7	0.000114592	3.704	0.092	Biological Process	GO:0042744	hydrogen peroxide catabolic process	0.000114592	0.00311482
shell45	GO:0006979 response to oxidative stress	9	0.000182299	4.762	0.065	Biological Process	GO:0006979	response to oxidative stress	0.000182299	0.00473978
shell45	GO:0045491 xylan metabolic process	4	0.000257046	2.116	0.182	Biological Process	GO:0045491	xylan metabolic process	0.000257046	0.00640472
shell45	GO:0016837 carbon-oxygen lyase activity, acting on polysaccharides	4	0.000321764	1.481	0.154	Molecular Function	GO:0016837	carbon-oxygen lyase activity, acting on polysaccharides	0.000321764	0.0127097
shell45	GO:0009056 catabolic process	37	0.00032787	19.577	0.026	Biological Process	GO:0009056	catabolic process	0.00032787	0.00772371
shell45	GO:0045493 xylan catabolic process	3	0.000335813	1.587	0.3	Biological Process	GO:0045493	xylan catabolic process	0.000335813	0.00772371
shell45	GO:0048046 apoplast	6	0.000359755	2.586	0.09	Cellular Component	GO:0048046	apoplast	0.000359755	0.0082144
shell45	GO:0015926 glucosidase activity	6	0.000443897	2.222	0.079	Molecular Function	GO:0015926	glucosidase activity	0.000443897	0.0146649
shell45	GO:0005094 Rho GDP-dissociation inhibitor activity	2	0.000491578	0.741	0.667	Molecular Function	GO:0005094	Rho GDP-dissociation inhibitor activity	0.000491578	0.0146649
shell45	GO:0016679 oxidoreductase activity, acting on diphenols and related substances as donors	6	0.000510486	2.222	0.077	Molecular Function	GO:0016679	oxidoreductase activity, acting on diphenols and related substances as donors	0.000510486	0.0146649
shell45	GO:0016682 oxidoreductase activity, acting on diphenols and related substances as donors, oxygen as acceptor	5	0.000591476	1.852	0.094	Molecular Function	GO:0016682	oxidoreductase activity, acting on diphenols and related substances as donors, oxygen as acceptor	0.000591476	0.0155755
shell45	GO:0017001 antibiotic catabolic process	6	0.00100164	3.175	0.076	Biological Process	GO:0017001	antibiotic catabolic process	0.00100164	0.0221845
shell45	GO:0016043 cellular component organization	40	0.00145958	21.164	0.023	Biological Process	GO:0016043	cellular component organization	0.00145958	0.0311725
shell45	GO:0009044 xylan 1,4-beta-xylosidase activity	2	0.00161082	0.741	0.4	Molecular Function	GO:0009044	xylan 1,4-beta-xylosidase activity	0.00161082	0.0391554
shell45	GO:0016491 oxidoreductase activity	46	0.00189943	17.037	0.02	Molecular Function	GO:0016491	oxidoreductase activity	0.00189943	0.0428728
shell45	GO:0030570 pectate lyase activity	3	0.00236643	1.111	0.143	Molecular Function	GO:0030570	pectate lyase activity	0.00236643	0.0473151
shell45	GO:0016724 oxidoreductase activity, oxidizing metal ions, oxygen as acceptor	2	0.0023957	0.741	0.333	Molecular Function	GO:0016724	oxidoreductase activity, oxidizing metal ions, oxygen as acceptor	0.0023957	0.0473151
shell45	GO:0016999 antibiotic metabolic process	8	0.00271926	4.233	0.049	Biological Process	GO:0016999	antibiotic metabolic process	0.00271926	0.056073
shell45	GO:0046906 tetrapyrrole binding	14	0.00314998	5.185	0.03	Molecular Function	GO:0046906	tetrapyrrole binding	0.00314998	0.0583813
shell45	GO:0052793 pectin acetylesterase activity	2	0.00332552	0.741	0.286	Molecular Function	GO:0052793	pectin acetylesterase activity	0.00332552	0.0583813
shell45	GO:0020037 heme binding	9	0.00555655	3.333	0.036	Molecular Function	GO:0020037	heme binding	0.00555655	0.0924142
shell45	GO:0045490 pectin catabolic process	5	0.00612158	2.646	0.062	Biological Process	GO:0045490	pectin catabolic process	0.00612158	0.118317
shell45	GO:0045489 pectin biosynthetic process	3	0.00613348	1.587	0.115	Biological Process	GO:0045489	pectin biosynthetic process	0.00613348	0.118317
shell45	GO:0044264 cellular polysaccharide metabolic process	10	0.0069345	5.291	0.036	Biological Process	GO:0044264	cellular polysaccharide metabolic process	0.0069345	0.129589
shell45	GO:0008447 L-ascorbate oxidase activity	2	0.00694656	0.741	0.2	Molecular Function	GO:0008447	L-ascorbate oxidase activity	0.00694656	0.109756
shell45	GO:0045330 aspartyl esterase activity	4	0.00745921	1.481	0.067	Molecular Function	GO:0045330	aspartyl esterase activity	0.00745921	0.112243
shell45	GO:0071840 cellular component organization or biogenesis	41	0.00810406	21.693	0.021	Biological Process	GO:0071840	cellular component organization or biogenesis	0.00810406	0.144858
shell45	GO:0044248 cellular catabolic process	27	0.00823609	14.286	0.024	Biological Process	GO:0044248	cellular catabolic process	0.00823609	0.144858
shell45	GO:0009832 plant-type cell wall biogenesis	4	0.0087985	2.116	0.071	Biological Process	GO:0009832	plant-type cell wall biogenesis	0.0087985	0.150329
shell45	GO:0051187 cofactor catabolic process	5	0.00996934	2.646	0.056	Biological Process	GO:0051187	cofactor catabolic process	0.00996934	0.165602
shell45	GO:0005092 GDP-dissociation inhibitor activity	2	0.0100169	0.741	0.167	Molecular Function	GO:0005092	GDP-dissociation inhibitor activity	0.0100169	0.141217
shell45	GO:0046527 glucosyltransferase activity	7	0.0102784	2.593	0.038	Molecular Function	GO:0046527	glucosyltransferase activity	0.0102784	0.141217
shell45	GO:0004338 glucan exo-1,3-beta-glucosidase activity	1	0.0128792	0.37	1	Molecular Function	GO:0004338	glucan exo-1,3-beta-glucosidase activity	0.0128792	0.154026
shell45	GO:0008353 RNA polymerase II carboxy-terminal domain kinase activity	1	0.0128792	0.37	1	Molecular Function	GO:0008353	RNA polymerase II carboxy-terminal domain kinase activity	0.0128792	0.154026
shell45	GO:0036009 protein-glutamine N-methyltransferase activity	1	0.0128792	0.37	1	Molecular Function	GO:0036009	protein-glutamine N-methyltransferase activity	0.0128792	0.154026
shell45	GO:0080044 quercetin 7-O-glucosyltransferase activity	2	0.0135793	0.741	0.143	Molecular Function	GO:0080044	quercetin 7-O-glucosyltransferase activity	0.0135793	0.154026
shell45	GO:0030054 cell junction	5	0.0136457	2.155	0.05	Cellular Component	GO:0030054	cell junction	0.0136457	0.267066
shell45	GO:0004857 enzyme inhibitor activity	6	0.0136479	2.222	0.04	Molecular Function	GO:0004857	enzyme inhibitor activity	0.0136479	0.154026
shell45	GO:0009057 macromolecule catabolic process	18	0.0138853	9.524	0.026	Biological Process	GO:0009057	macromolecule catabolic process	0.0138853	0.222735
shell45	GO:0006880 intracellular sequestering of iron ion	1	0.0145262	0.529	1	Biological Process	GO:0006880	intracellular sequestering of iron ion	0.0145262	0.222735
shell45	GO:1990258 histone glutamine methylation	1	0.0145262	0.529	1	Biological Process	GO:1990258	histone glutamine methylation	0.0145262	0.222735
shell45	GO:0004033 aldo-keto reductase (NADP) activity	2	0.0155366	0.741	0.133	Molecular Function	GO:0004033	aldo-keto reductase (NADP) activity	0.0155366	0.163652
shell45	GO:0016722 oxidoreductase activity, oxidizing metal ions	2	0.0155366	0.741	0.133	Molecular Function	GO:0016722	oxidoreductase activity, oxidizing metal ions	0.0155366	0.163652
shell45	GO:0008422 beta-glucosidase activity	3	0.0178452	1.111	0.07	Molecular Function	GO:0008422	beta-glucosidase activity	0.0178452	0.181906
shell45	GO:0010215 cellulose microfibril organization	2	0.0194642	1.058	0.133	Biological Process	GO:0010215	cellulose microfibril organization	0.0194642	0.29099
shell45	GO:0090599 alpha-glucosidase activity	2	0.0197868	0.741	0.118	Molecular Function	GO:0090599	alpha-glucosidase activity	0.0197868	0.195395
shell45	GO:0006879 cellular iron ion homeostasis	2	0.0247374	1.058	0.118	Biological Process	GO:0006879	cellular iron ion homeostasis	0.0247374	0.344023
shell45	GO:0046274 lignin catabolic process	2	0.0247374	1.058	0.118	Biological Process	GO:0046274	lignin catabolic process	0.0247374	0.344023
shell45	GO:0071668 plant-type cell wall assembly	2	0.0247374	1.058	0.118	Biological Process	GO:0071668	plant-type cell wall assembly	0.0247374	0.344023
shell45	GO:0016851 magnesium chelatase activity	1	0.0255932	0.37	0.5	Molecular Function	GO:0016851	magnesium chelatase activity	0.0255932	0.228554
shell45	GO:0045544 gibberellin 20-oxidase activity	1	0.0255932	0.37	0.5	Molecular Function	GO:0045544	gibberellin 20-oxidase activity	0.0255932	0.228554
shell45	GO:0047230 flavonol-3-O-glucoside L-rhamnosyltransferase activity	1	0.0255932	0.37	0.5	Molecular Function	GO:0047230	flavonol-3-O-glucoside L-rhamnosyltransferase activity	0.0255932	0.228554
shell45	GO:0003824 catalytic activity	183	0.0260378	67.778	0.014	Molecular Function	GO:0003824	catalytic activity	0.0260378	0.228554
shell45	GO:0010158 abaxial cell fate specification	1	0.0288424	0.529	0.5	Biological Process	GO:0010158	abaxial cell fate specification	0.0288424	0.359329
shell45	GO:0018364 peptidyl-glutamine methylation	1	0.0288424	0.529	0.5	Biological Process	GO:0018364	peptidyl-glutamine methylation	0.0288424	0.359329
shell45	GO:0033967 box C/D snoRNA metabolic process	1	0.0288424	0.529	0.5	Biological Process	GO:0033967	box C/D snoRNA metabolic process	0.0288424	0.359329
shell45	GO:0034963 box C/D snoRNA processing	1	0.0288424	0.529	0.5	Biological Process	GO:0034963	box C/D snoRNA processing	0.0288424	0.359329
shell45	GO:0042981 regulation of apoptotic process	1	0.0288424	0.529	0.5	Biological Process	GO:0042981	regulation of apoptotic process	0.0288424	0.359329
shell45	GO:0052689 carboxylic ester hydrolase activity	6	0.0300871	2.222	0.033	Molecular Function	GO:0052689	carboxylic ester hydrolase activity	0.0300871	0.256961
shell45	GO:0016571 histone methylation	2	0.0305211	1.058	0.105	Biological Process	GO:0016571	histone methylation	0.0305211	0.365032
shell45	GO:0070726 cell wall assembly	2	0.0305211	1.058	0.105	Biological Process	GO:0070726	cell wall assembly	0.0305211	0.365032
shell45	GO:0044042 glucan metabolic process	8	0.0341418	4.233	0.031	Biological Process	GO:0044042	glucan metabolic process	0.0341418	0.400329
shell45	GO:0052716 hydroquinone:oxygen oxidoreductase activity	2	0.0349998	0.741	0.087	Molecular Function	GO:0052716	hydroquinone:oxygen oxidoreductase activity	0.0349998	0.291051
shell45	GO:0004558 alpha-1,4-glucosidase activity	1	0.038144	0.37	0.333	Molecular Function	GO:0004558	alpha-1,4-glucosidase activity	0.038144	0.291946
shell45	GO:0051003 ligase activity, forming nitrogen-metal bonds, forming coordination complexes	1	0.038144	0.37	0.333	Molecular Function	GO:0051003	ligase activity, forming nitrogen-metal bonds, forming coordination complexes	0.038144	0.291946
shell45	GO:0001071 nucleic acid binding transcription factor activity	9	0.0388029	3.333	0.026	Molecular Function	GO:0001071	nucleic acid binding transcription factor activity	0.0388029	0.291946
shell45	GO:0003700 transcription factor activity, sequence-specific DNA binding	9	0.0388029	3.333	0.026	Molecular Function	GO:0003700	transcription factor activity, sequence-specific DNA binding	0.0388029	0.291946
shell45	GO:0030234 enzyme regulator activity	9	0.0399887	3.333	0.025	Molecular Function	GO:0030234	enzyme regulator activity	0.0399887	0.29387
shell45	GO:0042644 chloroplast nucleoid	1	0.0417336	0.431	0.333	Cellular Component	GO:0042644	chloroplast nucleoid	0.0417336	0.714688
shell45	GO:0006915 apoptotic process	1	0.0429518	0.529	0.333	Biological Process	GO:0006915	apoptotic process	0.0429518	0.433423
shell45	GO:0009051 pentose-phosphate shunt, oxidative branch	1	0.0429518	0.529	0.333	Biological Process	GO:0009051	pentose-phosphate shunt, oxidative branch	0.0429518	0.433423
shell45	GO:0052325 cell wall pectin biosynthetic process	1	0.0429518	0.529	0.333	Biological Process	GO:0052325	cell wall pectin biosynthetic process	0.0429518	0.433423
shell45	GO:0055129 L-proline biosynthetic process	1	0.0429518	0.529	0.333	Biological Process	GO:0055129	L-proline biosynthetic process	0.0429518	0.433423
shell45	GO:0097577 sequestering of iron ion	1	0.0429518	0.529	0.333	Biological Process	GO:0097577	sequestering of iron ion	0.0429518	0.433423
shell45	GO:0046677 response to antibiotic	2	0.0434873	1.058	0.087	Biological Process	GO:0046677	response to antibiotic	0.0434873	0.433423
shell45	GO:0046916 cellular transition metal ion homeostasis	2	0.0434873	1.058	0.087	Biological Process	GO:0046916	cellular transition metal ion homeostasis	0.0434873	0.433423
shell45	GO:0051085 chaperone mediated protein folding requiring cofactor	2	0.0434873	1.058	0.087	Biological Process	GO:0051085	chaperone mediated protein folding requiring cofactor	0.0434873	0.433423
shell45	GO:0055072 iron ion homeostasis	2	0.0434873	1.058	0.087	Biological Process	GO:0055072	iron ion homeostasis	0.0434873	0.433423
shell45	GO:0005507 copper ion binding	3	0.0458335	1.111	0.048	Molecular Function	GO:0005507	copper ion binding	0.0458335	0.313111
shell45	GO:0044262 cellular carbohydrate metabolic process	10	0.045846	5.291	0.027	Biological Process	GO:0044262	cellular carbohydrate metabolic process	0.045846	0.449441
shell45	GO:0016787 hydrolase activity	68	0.0498871	25.185	0.016	Molecular Function	GO:0016787	hydrolase activity	0.0498871	0.313111
shell35	GO:0030312 external encapsulating structure	38	1.18225e-18	6.972	0.191	Cellular Component	GO:0030312	external encapsulating structure	1.18225e-18	2.38814e-16
shell35	GO:0005618 cell wall	29	3.9047e-14	5.321	0.185	Cellular Component	GO:0005618	cell wall	3.9047e-14	3.94375e-12
shell35	GO:0071669 plant-type cell wall organization or biogenesis	24	4.4144e-13	5.252	0.218	Biological Process	GO:0071669	plant-type cell wall organization or biogenesis	4.4144e-13	4.43648e-10
shell35	GO:0071944 cell periphery	90	2.60721e-12	16.514	0.071	Cellular Component	GO:0071944	cell periphery	2.60721e-12	1.75552e-10
shell35	GO:0071554 cell wall organization or biogenesis	49	4.25873e-12	10.722	0.106	Biological Process	GO:0071554	cell wall organization or biogenesis	4.25873e-12	2.14001e-09
shell35	GO:0071555 cell wall organization	36	2.80611e-11	7.877	0.125	Biological Process	GO:0071555	cell wall organization	2.80611e-11	9.40048e-09
shell35	GO:0045229 external encapsulating structure organization	39	2.77054e-10	8.534	0.109	Biological Process	GO:0045229	external encapsulating structure organization	2.77054e-10	6.96099e-08
shell35	GO:0016837 carbon-oxygen lyase activity, acting on polysaccharides	10	6.39353e-09	1.401	0.385	Molecular Function	GO:0016837	carbon-oxygen lyase activity, acting on polysaccharides	6.39353e-09	3.32464e-06
shell35	GO:0005976 polysaccharide metabolic process	43	3.35496e-08	9.409	0.087	Biological Process	GO:0005976	polysaccharide metabolic process	3.35496e-08	6.74346e-06
shell35	GO:0005975 carbohydrate metabolic process	82	4.57357e-08	17.943	0.064	Biological Process	GO:0005975	carbohydrate metabolic process	4.57357e-08	7.66073e-06
shell35	GO:0030570 pectate lyase activity	8	2.39076e-07	1.12	0.381	Molecular Function	GO:0030570	pectate lyase activity	2.39076e-07	5.06678e-05
shell35	GO:0016679 oxidoreductase activity, acting on diphenols and related substances as donors	14	3.38873e-07	1.961	0.179	Molecular Function	GO:0016679	oxidoreductase activity, acting on diphenols and related substances as donors	3.38873e-07	5.06678e-05
shell35	GO:0016798 hydrolase activity, acting on glycosyl bonds	46	3.89752e-07	6.443	0.076	Molecular Function	GO:0016798	hydrolase activity, acting on glycosyl bonds	3.89752e-07	5.06678e-05
shell35	GO:0016052 carbohydrate catabolic process	30	4.32122e-07	6.565	0.097	Biological Process	GO:0016052	carbohydrate catabolic process	4.32122e-07	6.20403e-05
shell35	GO:0000272 polysaccharide catabolic process	22	6.11181e-07	4.814	0.118	Biological Process	GO:0000272	polysaccharide catabolic process	6.11181e-07	7.67796e-05
shell35	GO:0005576 extracellular region	30	1.28388e-06	5.505	0.088	Cellular Component	GO:0005576	extracellular region	1.28388e-06	6.4836e-05
shell35	GO:0016682 oxidoreductase activity, acting on diphenols and related substances as donors, oxygen as acceptor	11	1.36946e-06	1.541	0.208	Molecular Function	GO:0016682	oxidoreductase activity, acting on diphenols and related substances as donors, oxygen as acceptor	1.36946e-06	0.000142424
shell35	GO:0042737 drug catabolic process	21	1.38084e-06	4.595	0.117	Biological Process	GO:0042737	drug catabolic process	1.38084e-06	0.000146911
shell35	GO:0009664 plant-type cell wall organization	11	1.4618e-06	2.407	0.212	Biological Process	GO:0009664	plant-type cell wall organization	1.4618e-06	0.000146911
shell35	GO:0004553 hydrolase activity, hydrolyzing O-glycosyl compounds	37	5.58368e-06	5.182	0.076	Molecular Function	GO:0004553	hydrolase activity, hydrolyzing O-glycosyl compounds	5.58368e-06	0.000483919
shell35	GO:0008447 L-ascorbate oxidase activity	5	9.87733e-06	0.7	0.5	Molecular Function	GO:0008447	L-ascorbate oxidase activity	9.87733e-06	0.000733744
shell35	GO:0003824 catalytic activity	495	1.62163e-05	69.328	0.038	Molecular Function	GO:0003824	catalytic activity	1.62163e-05	0.00105406
shell35	GO:0010393 galacturonan metabolic process	18	3.22269e-05	3.939	0.105	Biological Process	GO:0010393	galacturonan metabolic process	3.22269e-05	0.00294436
shell35	GO:0004672 protein kinase activity	62	6.00374e-05	8.683	0.057	Molecular Function	GO:0004672	protein kinase activity	6.00374e-05	0.00346883
shell35	GO:0045488 pectin metabolic process	16	8.77312e-05	3.501	0.105	Biological Process	GO:0045488	pectin metabolic process	8.77312e-05	0.00726479
shell35	GO:0019932 second-messenger-mediated signaling	4	9.39724e-05	0.875	0.5	Biological Process	GO:0019932	second-messenger-mediated signaling	9.39724e-05	0.00726479
shell35	GO:0004601 peroxidase activity	13	0.000162967	1.821	0.112	Molecular Function	GO:0004601	peroxidase activity	0.000162967	0.00801892
shell35	GO:0031225 anchored component of membrane	9	0.00016855	1.651	0.148	Cellular Component	GO:0031225	anchored component of membrane	0.00016855	0.00680942
shell35	GO:0016684 oxidoreductase activity, acting on peroxide as acceptor	16	0.000169631	2.241	0.097	Molecular Function	GO:0016684	oxidoreductase activity, acting on peroxide as acceptor	0.000169631	0.00801892
shell35	GO:0009056 catabolic process	75	0.000224844	16.411	0.052	Biological Process	GO:0009056	catabolic process	0.000224844	0.015275
shell35	GO:0006270 DNA replication initiation	5	0.000227984	1.094	0.294	Biological Process	GO:0006270	DNA replication initiation	0.000227984	0.015275
shell35	GO:0016835 carbon-oxygen lyase activity	15	0.000386265	2.101	0.094	Molecular Function	GO:0016835	carbon-oxygen lyase activity	0.000386265	0.0167382
shell35	GO:0016773 phosphotransferase activity, alcohol group as acceptor	76	0.000459936	10.644	0.05	Molecular Function	GO:0016773	phosphotransferase activity, alcohol group as acceptor	0.000459936	0.0183974
shell35	GO:0045490 pectin catabolic process	10	0.000471505	2.188	0.125	Biological Process	GO:0045490	pectin catabolic process	0.000471505	0.0296164
shell35	GO:0038023 signaling receptor activity	15	0.000502278	2.101	0.091	Molecular Function	GO:0038023	signaling receptor activity	0.000502278	0.0185655
shell35	GO:0004872 receptor activity	15	0.000535543	2.101	0.091	Molecular Function	GO:0004872	receptor activity	0.000535543	0.0185655
shell35	GO:0072593 reactive oxygen species metabolic process	14	0.000542663	3.063	0.097	Biological Process	GO:0072593	reactive oxygen species metabolic process	0.000542663	0.0309501
shell35	GO:0042546 cell wall biogenesis	11	0.000581819	2.407	0.113	Biological Process	GO:0042546	cell wall biogenesis	0.000581819	0.0309501
shell35	GO:0009251 glucan catabolic process	7	0.000585127	1.532	0.167	Biological Process	GO:0009251	glucan catabolic process	0.000585127	0.0309501
shell35	GO:1902554 serine/threonine protein kinase complex	5	0.000647301	0.917	0.227	Cellular Component	GO:1902554	serine/threonine protein kinase complex	0.000647301	0.0203204
shell35	GO:0016209 antioxidant activity	16	0.000652056	2.241	0.086	Molecular Function	GO:0016209	antioxidant activity	0.000652056	0.0211918
shell35	GO:0044264 cellular polysaccharide metabolic process	21	0.000716774	4.595	0.076	Biological Process	GO:0044264	cellular polysaccharide metabolic process	0.000716774	0.0334393
shell35	GO:0031226 intrinsic component of plasma membrane	14	0.000742363	2.569	0.089	Cellular Component	GO:0031226	intrinsic component of plasma membrane	0.000742363	0.0203204
shell35	GO:0044036 cell wall macromolecule metabolic process	13	0.000751009	2.845	0.098	Biological Process	GO:0044036	cell wall macromolecule metabolic process	0.000751009	0.0334393
shell35	GO:0060089 molecular transducer activity	16	0.000775275	2.241	0.085	Molecular Function	GO:0060089	molecular transducer activity	0.000775275	0.0237143
shell35	GO:1902911 protein kinase complex	5	0.00080477	0.917	0.217	Cellular Component	GO:1902911	protein kinase complex	0.00080477	0.0203204
shell35	GO:0044247 cellular polysaccharide catabolic process	7	0.000898957	1.532	0.156	Biological Process	GO:0044247	cellular polysaccharide catabolic process	0.000898957	0.0334393
shell35	GO:0004714 transmembrane receptor protein tyrosine kinase activity	5	0.000912515	0.7	0.217	Molecular Function	GO:0004714	transmembrane receptor protein tyrosine kinase activity	0.000912515	0.0263615
shell35	GO:0044038 cell wall macromolecule biosynthetic process	5	0.00104154	1.094	0.217	Biological Process	GO:0044038	cell wall macromolecule biosynthetic process	0.00104154	0.0334393
shell35	GO:0046658 anchored component of plasma membrane	6	0.00107654	1.101	0.167	Cellular Component	GO:0046658	anchored component of plasma membrane	0.00107654	0.0241624
shell35	GO:0015926 glucosidase activity	9	0.00108909	1.261	0.118	Molecular Function	GO:0015926	glucosidase activity	0.00108909	0.0298067
shell35	GO:0042743 hydrogen peroxide metabolic process	11	0.00113412	2.407	0.105	Biological Process	GO:0042743	hydrogen peroxide metabolic process	0.00113412	0.0334393
shell35	GO:0004097 catechol oxidase activity	2	0.0011584	0.28	1	Molecular Function	GO:0004097	catechol oxidase activity	0.0011584	0.0301185
shell35	GO:0007143 female meiotic division	2	0.0012311	0.438	1	Biological Process	GO:0007143	female meiotic division	0.0012311	0.0334393
shell35	GO:0010359 regulation of anion channel activity	2	0.0012311	0.438	1	Biological Process	GO:0010359	regulation of anion channel activity	0.0012311	0.0334393
shell35	GO:0010360 negative regulation of anion channel activity	2	0.0012311	0.438	1	Biological Process	GO:0010360	negative regulation of anion channel activity	0.0012311	0.0334393
shell35	GO:0010361 regulation of anion channel activity by blue light	2	0.0012311	0.438	1	Biological Process	GO:0010361	regulation of anion channel activity by blue light	0.0012311	0.0334393
shell35	GO:0010362 negative regulation of anion channel activity by blue light	2	0.0012311	0.438	1	Biological Process	GO:0010362	negative regulation of anion channel activity by blue light	0.0012311	0.0334393
shell35	GO:0032410 negative regulation of transporter activity	2	0.0012311	0.438	1	Biological Process	GO:0032410	negative regulation of transporter activity	0.0012311	0.0334393
shell35	GO:0032413 negative regulation of ion transmembrane transporter activity	2	0.0012311	0.438	1	Biological Process	GO:0032413	negative regulation of ion transmembrane transporter activity	0.0012311	0.0334393
shell35	GO:0034763 negative regulation of transmembrane transport	2	0.0012311	0.438	1	Biological Process	GO:0034763	negative regulation of transmembrane transport	0.0012311	0.0334393
shell35	GO:0034766 negative regulation of ion transmembrane transport	2	0.0012311	0.438	1	Biological Process	GO:0034766	negative regulation of ion transmembrane transport	0.0012311	0.0334393
shell35	GO:0043271 negative regulation of ion transport	2	0.0012311	0.438	1	Biological Process	GO:0043271	negative regulation of ion transport	0.0012311	0.0334393
shell35	GO:0051051 negative regulation of transport	2	0.0012311	0.438	1	Biological Process	GO:0051051	negative regulation of transport	0.0012311	0.0334393
shell35	GO:1903792 negative regulation of anion transport	2	0.0012311	0.438	1	Biological Process	GO:1903792	negative regulation of anion transport	0.0012311	0.0334393
shell35	GO:1903960 negative regulation of anion transmembrane transport	2	0.0012311	0.438	1	Biological Process	GO:1903960	negative regulation of anion transmembrane transport	0.0012311	0.0334393
shell35	GO:0070589 cellular component macromolecule biosynthetic process	5	0.0012781	1.094	0.208	Biological Process	GO:0070589	cellular component macromolecule biosynthetic process	0.0012781	0.0338023
shell35	GO:0004888 transmembrane signaling receptor activity	11	0.00142886	1.541	0.099	Molecular Function	GO:0004888	transmembrane signaling receptor activity	0.00142886	0.0337731
shell35	GO:0099600 transmembrane receptor activity	11	0.00142886	1.541	0.099	Molecular Function	GO:0099600	transmembrane receptor activity	0.00142886	0.0337731
shell35	GO:0043620 regulation of DNA-templated transcription in response to stress	4	0.00150604	0.875	0.267	Biological Process	GO:0043620	regulation of DNA-templated transcription in response to stress	0.00150604	0.0386479
shell35	GO:0044262 cellular carbohydrate metabolic process	25	0.00153822	5.47	0.067	Biological Process	GO:0044262	cellular carbohydrate metabolic process	0.00153822	0.0386479
shell35	GO:0006468 protein phosphorylation	17	0.0016237	3.72	0.079	Biological Process	GO:0006468	protein phosphorylation	0.0016237	0.0398005
shell35	GO:0044275 cellular carbohydrate catabolic process	9	0.00174951	1.969	0.114	Biological Process	GO:0044275	cellular carbohydrate catabolic process	0.00174951	0.0418633
shell35	GO:0005886 plasma membrane	41	0.00192236	7.523	0.053	Cellular Component	GO:0005886	plasma membrane	0.00192236	0.0388317
shell35	GO:0008284 positive regulation of cell proliferation	3	0.00211278	0.656	0.375	Biological Process	GO:0008284	positive regulation of cell proliferation	0.00211278	0.04938
shell35	GO:0016021 integral component of membrane	183	0.00213155	33.578	0.04	Cellular Component	GO:0016021	integral component of membrane	0.00213155	0.0391429
shell35	GO:0007049 cell cycle	19	0.00229254	4.158	0.073	Biological Process	GO:0007049	cell cycle	0.00229254	0.0514496
shell35	GO:0008202 steroid metabolic process	8	0.00230861	1.751	0.119	Biological Process	GO:0008202	steroid metabolic process	0.00230861	0.0514496
shell35	GO:0000278 mitotic cell cycle	12	0.00235491	2.626	0.091	Biological Process	GO:0000278	mitotic cell cycle	0.00235491	0.0514496
shell35	GO:0044459 plasma membrane part	17	0.0031225	3.119	0.07	Cellular Component	GO:0044459	plasma membrane part	0.0031225	0.0525621
shell35	GO:0006261 DNA-dependent DNA replication	7	0.00329975	1.532	0.125	Biological Process	GO:0006261	DNA-dependent DNA replication	0.00329975	0.0705584
shell35	GO:0047526 2'-hydroxyisoflavone reductase activity	2	0.00339652	0.28	0.667	Molecular Function	GO:0047526	2'-hydroxyisoflavone reductase activity	0.00339652	0.0767909
shell35	GO:0030246 carbohydrate binding	15	0.00363727	2.101	0.075	Molecular Function	GO:0030246	carbohydrate binding	0.00363727	0.0788074
shell35	GO:0017144 drug metabolic process	35	0.00382368	7.659	0.056	Biological Process	GO:0017144	drug metabolic process	0.00382368	0.0800582
shell35	GO:0015020 glucuronosyltransferase activity	3	0.00394601	0.42	0.3	Molecular Function	GO:0015020	glucuronosyltransferase activity	0.00394601	0.0820769
shell35	GO:0044042 glucan metabolic process	18	0.00426993	3.939	0.07	Biological Process	GO:0044042	glucan metabolic process	0.00426993	0.0875771
shell35	GO:0019199 transmembrane receptor protein kinase activity	8	0.00427336	1.12	0.105	Molecular Function	GO:0019199	transmembrane receptor protein kinase activity	0.00427336	0.0853526
shell35	GO:0016301 kinase activity	78	0.00443177	10.924	0.046	Molecular Function	GO:0016301	kinase activity	0.00443177	0.0853526
shell35	GO:0044248 cellular catabolic process	57	0.00448626	12.473	0.05	Biological Process	GO:0044248	cellular catabolic process	0.00448626	0.0901738
shell35	GO:0051302 regulation of cell division	6	0.00463167	1.313	0.133	Biological Process	GO:0051302	regulation of cell division	0.00463167	0.0912711
shell35	GO:0016491 oxidoreductase activity	101	0.00539567	14.146	0.044	Molecular Function	GO:0016491	oxidoreductase activity	0.00539567	0.100205
shell35	GO:0006541 glutamine metabolic process	5	0.00550683	1.094	0.152	Biological Process	GO:0006541	glutamine metabolic process	0.00550683	0.105978
shell35	GO:0006022 aminoglycan metabolic process	4	0.00558887	0.875	0.19	Biological Process	GO:0006022	aminoglycan metabolic process	0.00558887	0.105978
shell35	GO:0042127 regulation of cell proliferation	3	0.00575388	0.656	0.273	Biological Process	GO:0042127	regulation of cell proliferation	0.00575388	0.107086
shell35	GO:0008810 cellulase activity	4	0.00598355	0.56	0.182	Molecular Function	GO:0008810	cellulase activity	0.00598355	0.106234
shell35	GO:0035032 phosphatidylinositol 3-kinase complex, class III	2	0.00629286	0.367	0.5	Cellular Component	GO:0035032	phosphatidylinositol 3-kinase complex, class III	0.00629286	0.0911075
shell35	GO:0000307 cyclin-dependent protein kinase holoenzyme complex	3	0.00636912	0.55	0.25	Cellular Component	GO:0000307	cyclin-dependent protein kinase holoenzyme complex	0.00636912	0.0911075
shell35	GO:0000097 sulfur amino acid biosynthetic process	6	0.00638948	1.313	0.125	Biological Process	GO:0000097	sulfur amino acid biosynthetic process	0.00638948	0.114224
shell35	GO:0004301 epoxide hydrolase activity	2	0.00663966	0.28	0.5	Molecular Function	GO:0004301	epoxide hydrolase activity	0.00663966	0.106234
shell35	GO:0004506 squalene monooxygenase activity	2	0.00663966	0.28	0.5	Molecular Function	GO:0004506	squalene monooxygenase activity	0.00663966	0.106234
shell35	GO:0035004 phosphatidylinositol 3-kinase activity	2	0.00663966	0.28	0.5	Molecular Function	GO:0035004	phosphatidylinositol 3-kinase activity	0.00663966	0.106234
shell35	GO:0016020 membrane	336	0.00696121	61.651	0.036	Cellular Component	GO:0016020	membrane	0.00696121	0.0911075
shell35	GO:0006656 phosphatidylcholine biosynthetic process	2	0.00704663	0.438	0.5	Biological Process	GO:0006656	phosphatidylcholine biosynthetic process	0.00704663	0.114224
shell35	GO:0007292 female gamete generation	2	0.00704663	0.438	0.5	Biological Process	GO:0007292	female gamete generation	0.00704663	0.114224
shell35	GO:0009395 phospholipid catabolic process	2	0.00704663	0.438	0.5	Biological Process	GO:0009395	phospholipid catabolic process	0.00704663	0.114224
shell35	GO:0022898 regulation of transmembrane transporter activity	2	0.00704663	0.438	0.5	Biological Process	GO:0022898	regulation of transmembrane transporter activity	0.00704663	0.114224
shell35	GO:0032409 regulation of transporter activity	2	0.00704663	0.438	0.5	Biological Process	GO:0032409	regulation of transporter activity	0.00704663	0.114224
shell35	GO:0032412 regulation of ion transmembrane transporter activity	2	0.00704663	0.438	0.5	Biological Process	GO:0032412	regulation of ion transmembrane transporter activity	0.00704663	0.114224
shell35	GO:1903959 regulation of anion transmembrane transport	2	0.00704663	0.438	0.5	Biological Process	GO:1903959	regulation of anion transmembrane transport	0.00704663	0.114224
shell35	GO:0015238 drug transmembrane transporter activity	7	0.00704726	0.98	0.106	Molecular Function	GO:0015238	drug transmembrane transporter activity	0.00704726	0.106234
shell35	GO:0090484 drug transporter activity	7	0.00704726	0.98	0.106	Molecular Function	GO:0090484	drug transporter activity	0.00704726	0.106234
shell35	GO:0031224 intrinsic component of membrane	253	0.00721643	46.422	0.037	Cellular Component	GO:0031224	intrinsic component of membrane	0.00721643	0.0911075
shell35	GO:0004871 signal transducer activity	15	0.00733008	2.101	0.069	Molecular Function	GO:0004871	signal transducer activity	0.00733008	0.106234
shell35	GO:0045787 positive regulation of cell cycle	3	0.00747386	0.656	0.25	Biological Process	GO:0045787	positive regulation of cell cycle	0.00747386	0.119226
shell35	GO:0015925 galactosidase activity	6	0.00747965	0.84	0.118	Molecular Function	GO:0015925	galactosidase activity	0.00747965	0.106234
shell35	GO:0003774 motor activity	9	0.00755896	1.261	0.089	Molecular Function	GO:0003774	motor activity	0.00755896	0.106234
shell35	GO:0051301 cell division	10	0.00765105	2.188	0.086	Biological Process	GO:0051301	cell division	0.00765105	0.120145
shell35	GO:0019900 kinase binding	5	0.00798847	0.7	0.135	Molecular Function	GO:0019900	kinase binding	0.00798847	0.109316
shell35	GO:0006694 steroid biosynthetic process	6	0.00858779	1.313	0.118	Biological Process	GO:0006694	steroid biosynthetic process	0.00858779	0.13278
shell35	GO:0006030 chitin metabolic process	3	0.00946575	0.656	0.231	Biological Process	GO:0006030	chitin metabolic process	0.00946575	0.144138
shell35	GO:0000975 regulatory region DNA binding	11	0.00987594	1.541	0.077	Molecular Function	GO:0000975	regulatory region DNA binding	0.00987594	0.126594
shell35	GO:0044212 transcription regulatory region DNA binding	11	0.00987594	1.541	0.077	Molecular Function	GO:0044212	transcription regulatory region DNA binding	0.00987594	0.126594
shell35	GO:0006073 cellular glucan metabolic process	16	0.00995723	3.501	0.067	Biological Process	GO:0006073	cellular glucan metabolic process	0.00995723	0.149358
shell35	GO:0005402 cation:sugar symporter activity	5	0.00998145	0.7	0.128	Molecular Function	GO:0005402	cation:sugar symporter activity	0.00998145	0.126594
shell35	GO:0015294 solute:cation symporter activity	8	0.0102318	1.12	0.091	Molecular Function	GO:0015294	solute:cation symporter activity	0.0102318	0.12668
shell35	GO:0005942 phosphatidylinositol 3-kinase complex	2	0.0102585	0.367	0.4	Cellular Component	GO:0005942	phosphatidylinositol 3-kinase complex	0.0102585	0.121895
shell35	GO:0008725 DNA-3-methyladenine glycosylase activity	2	0.0108169	0.28	0.4	Molecular Function	GO:0008725	DNA-3-methyladenine glycosylase activity	0.0108169	0.127837
shell35	GO:0052742 phosphatidylinositol kinase activity	2	0.0108169	0.28	0.4	Molecular Function	GO:0052742	phosphatidylinositol kinase activity	0.0108169	0.127837
shell35	GO:0016125 sterol metabolic process	5	0.0112527	1.094	0.128	Biological Process	GO:0016125	sterol metabolic process	0.0112527	0.166145
shell35	GO:0051781 positive regulation of cell division	2	0.0114722	0.438	0.4	Biological Process	GO:0051781	positive regulation of cell division	0.0114722	0.166145
shell35	GO:0036003 positive regulation of transcription from RNA polymerase II promoter in response to stress	3	0.0117376	0.656	0.214	Biological Process	GO:0036003	positive regulation of transcription from RNA polymerase II promoter in response to stress	0.0117376	0.166145
shell35	GO:0043618 regulation of transcription from RNA polymerase II promoter in response to stress	3	0.0117376	0.656	0.214	Biological Process	GO:0043618	regulation of transcription from RNA polymerase II promoter in response to stress	0.0117376	0.166145
shell35	GO:0004565 beta-galactosidase activity	4	0.0125546	0.56	0.148	Molecular Function	GO:0004565	beta-galactosidase activity	0.0125546	0.142527
shell35	GO:0001067 regulatory region nucleic acid binding	12	0.0126082	1.681	0.071	Molecular Function	GO:0001067	regulatory region nucleic acid binding	0.0126082	0.142527
shell35	GO:0006066 alcohol metabolic process	10	0.0132886	2.188	0.079	Biological Process	GO:0006066	alcohol metabolic process	0.0132886	0.184181
shell35	GO:0009832 plant-type cell wall biogenesis	6	0.0133783	1.313	0.107	Biological Process	GO:0009832	plant-type cell wall biogenesis	0.0133783	0.184181
shell35	GO:0030243 cellulose metabolic process	7	0.0139616	1.532	0.096	Biological Process	GO:0030243	cellulose metabolic process	0.0139616	0.189613
shell35	GO:0006026 aminoglycan catabolic process	3	0.0142955	0.656	0.2	Biological Process	GO:0006026	aminoglycan catabolic process	0.0142955	0.191559
shell35	GO:0009057 macromolecule catabolic process	36	0.0147952	7.877	0.051	Biological Process	GO:0009057	macromolecule catabolic process	0.0147952	0.195647
shell35	GO:0015293 symporter activity	8	0.0148636	1.12	0.085	Molecular Function	GO:0015293	symporter activity	0.0148636	0.149523
shell35	GO:0008422 beta-glucosidase activity	5	0.0149381	0.7	0.116	Molecular Function	GO:0008422	beta-glucosidase activity	0.0149381	0.149523
shell35	GO:0008622 epsilon DNA polymerase complex	2	0.0150517	0.367	0.333	Cellular Component	GO:0008622	epsilon DNA polymerase complex	0.0150517	0.168914
shell35	GO:0016787 hydrolase activity	173	0.0157031	24.23	0.039	Molecular Function	GO:0016787	hydrolase activity	0.0157031	0.149523
shell35	GO:0003905 alkylbase DNA N-glycosylase activity	2	0.0158612	0.28	0.333	Molecular Function	GO:0003905	alkylbase DNA N-glycosylase activity	0.0158612	0.149523
shell35	GO:0004066 asparagine synthase (glutamine-hydrolyzing) activity	2	0.0158612	0.28	0.333	Molecular Function	GO:0004066	asparagine synthase (glutamine-hydrolyzing) activity	0.0158612	0.149523
shell35	GO:0015112 nitrate transmembrane transporter activity	2	0.0158612	0.28	0.333	Molecular Function	GO:0015112	nitrate transmembrane transporter activity	0.0158612	0.149523
shell35	GO:0016803 ether hydrolase activity	2	0.0158612	0.28	0.333	Molecular Function	GO:0016803	ether hydrolase activity	0.0158612	0.149523
shell35	GO:0035250 UDP-galactosyltransferase activity	2	0.0158612	0.28	0.333	Molecular Function	GO:0035250	UDP-galactosyltransferase activity	0.0158612	0.149523
shell35	GO:0043733 DNA-3-methylbase glycosylase activity	2	0.0158612	0.28	0.333	Molecular Function	GO:0043733	DNA-3-methylbase glycosylase activity	0.0158612	0.149523
shell35	GO:0003777 microtubule motor activity	6	0.0161025	0.84	0.1	Molecular Function	GO:0003777	microtubule motor activity	0.0161025	0.149523
shell35	GO:0044070 regulation of anion transport	2	0.0168105	0.438	0.333	Biological Process	GO:0044070	regulation of anion transport	0.0168105	0.21271
shell35	GO:0045492 xylan biosynthetic process	2	0.0168105	0.438	0.333	Biological Process	GO:0045492	xylan biosynthetic process	0.0168105	0.21271
shell35	GO:0048232 male gamete generation	2	0.0168105	0.438	0.333	Biological Process	GO:0048232	male gamete generation	0.0168105	0.21271
shell35	GO:0016616 oxidoreductase activity, acting on the CH-OH group of donors, NAD or NADP as acceptor	14	0.0169776	1.961	0.065	Molecular Function	GO:0016616	oxidoreductase activity, acting on the CH-OH group of donors, NAD or NADP as acceptor	0.0169776	0.154884
shell35	GO:0042744 hydrogen peroxide catabolic process	7	0.0171396	1.532	0.092	Biological Process	GO:0042744	hydrogen peroxide catabolic process	0.0171396	0.21271
shell35	GO:0070592 cell wall polysaccharide biosynthetic process	3	0.0171438	0.656	0.188	Biological Process	GO:0070592	cell wall polysaccharide biosynthetic process	0.0171438	0.21271
shell35	GO:0005507 copper ion binding	6	0.0186856	0.84	0.097	Molecular Function	GO:0005507	copper ion binding	0.0186856	0.165077
shell35	GO:0090599 alpha-glucosidase activity	3	0.0187298	0.42	0.176	Molecular Function	GO:0090599	alpha-glucosidase activity	0.0187298	0.165077
shell35	GO:1901575 organic substance catabolic process	56	0.0190467	12.254	0.046	Biological Process	GO:1901575	organic substance catabolic process	0.0190467	0.233439
shell35	GO:0015291 secondary active transmembrane transporter activity	19	0.0197413	2.661	0.057	Molecular Function	GO:0015291	secondary active transmembrane transporter activity	0.0197413	0.171091
shell35	GO:0019887 protein kinase regulator activity	4	0.0202329	0.56	0.129	Molecular Function	GO:0019887	protein kinase regulator activity	0.0202329	0.172477
shell35	GO:0043601 nuclear replisome	2	0.0206137	0.367	0.286	Cellular Component	GO:0043601	nuclear replisome	0.0206137	0.219156
shell35	GO:0017001 antibiotic catabolic process	7	0.0207968	1.532	0.089	Biological Process	GO:0017001	antibiotic catabolic process	0.0207968	0.248818
shell35	GO:0045017 glycerolipid biosynthetic process	7	0.0207968	1.532	0.089	Biological Process	GO:0045017	glycerolipid biosynthetic process	0.0207968	0.248818
shell35	GO:0008172 S-methyltransferase activity	2	0.0217086	0.28	0.286	Molecular Function	GO:0008172	S-methyltransferase activity	0.0217086	0.176383
shell35	GO:0016621 cinnamoyl-CoA reductase activity	2	0.0217086	0.28	0.286	Molecular Function	GO:0016621	cinnamoyl-CoA reductase activity	0.0217086	0.176383
shell35	GO:0052793 pectin acetylesterase activity	2	0.0217086	0.28	0.286	Molecular Function	GO:0052793	pectin acetylesterase activity	0.0217086	0.176383
shell35	GO:0071900 regulation of protein serine/threonine kinase activity	4	0.0223157	0.875	0.129	Biological Process	GO:0071900	regulation of protein serine/threonine kinase activity	0.0223157	0.26385
shell35	GO:0061695 transferase complex, transferring phosphorus-containing groups	10	0.0226364	1.835	0.069	Cellular Component	GO:0061695	transferase complex, transferring phosphorus-containing groups	0.0226364	0.22711
shell35	GO:0009644 response to high light intensity	2	0.0229924	0.438	0.286	Biological Process	GO:0009644	response to high light intensity	0.0229924	0.266747
shell35	GO:0099513 polymeric cytoskeletal fiber	10	0.0236104	1.835	0.068	Cellular Component	GO:0099513	polymeric cytoskeletal fiber	0.0236104	0.22711
shell35	GO:0006979 response to oxidative stress	10	0.0236216	2.188	0.072	Biological Process	GO:0006979	response to oxidative stress	0.0236216	0.266747
shell35	GO:0046348 amino sugar catabolic process	3	0.0237212	0.656	0.167	Biological Process	GO:0046348	amino sugar catabolic process	0.0237212	0.266747
shell35	GO:1901071 glucosamine-containing compound metabolic process	3	0.0237212	0.656	0.167	Biological Process	GO:1901071	glucosamine-containing compound metabolic process	0.0237212	0.266747
shell35	GO:1903046 meiotic cell cycle process	5	0.0238878	1.094	0.106	Biological Process	GO:1903046	meiotic cell cycle process	0.0238878	0.266747
shell35	GO:0006534 cysteine metabolic process	4	0.0248167	0.875	0.125	Biological Process	GO:0006534	cysteine metabolic process	0.0248167	0.274075
shell35	GO:0004713 protein tyrosine kinase activity	5	0.0250837	0.7	0.102	Molecular Function	GO:0004713	protein tyrosine kinase activity	0.0250837	0.20067
shell35	GO:1901605 alpha-amino acid metabolic process	21	0.0253283	4.595	0.056	Biological Process	GO:1901605	alpha-amino acid metabolic process	0.0253283	0.276685
shell35	GO:0005524 ATP binding	72	0.0259417	10.084	0.043	Molecular Function	GO:0005524	ATP binding	0.0259417	0.204389
shell35	GO:0015295 solute:proton symporter activity	6	0.0263459	0.84	0.09	Molecular Function	GO:0015295	solute:proton symporter activity	0.0263459	0.204476
shell35	GO:0000109 nucleotide-excision repair complex	2	0.0268882	0.367	0.25	Cellular Component	GO:0000109	nucleotide-excision repair complex	0.0268882	0.246883
shell35	GO:0019344 cysteine biosynthetic process	3	0.0274516	0.656	0.158	Biological Process	GO:0019344	cysteine biosynthetic process	0.0274516	0.290774
shell35	GO:1904029 regulation of cyclin-dependent protein kinase activity	3	0.0274516	0.656	0.158	Biological Process	GO:1904029	regulation of cyclin-dependent protein kinase activity	0.0274516	0.290774
shell35	GO:0016829 lyase activity	25	0.0275073	3.501	0.051	Molecular Function	GO:0016829	lyase activity	0.0275073	0.208357
shell35	GO:0007346 regulation of mitotic cell cycle	5	0.0280648	1.094	0.102	Biological Process	GO:0007346	regulation of mitotic cell cycle	0.0280648	0.290774
shell35	GO:0045859 regulation of protein kinase activity	5	0.0280648	1.094	0.102	Biological Process	GO:0045859	regulation of protein kinase activity	0.0280648	0.290774
shell35	GO:0051321 meiotic cell cycle	5	0.0280648	1.094	0.102	Biological Process	GO:0051321	meiotic cell cycle	0.0280648	0.290774
shell35	GO:0016801 hydrolase activity, acting on ether bonds	2	0.0282989	0.28	0.25	Molecular Function	GO:0016801	hydrolase activity, acting on ether bonds	0.0282989	0.208357
shell35	GO:0045548 phenylalanine ammonia-lyase activity	2	0.0282989	0.28	0.25	Molecular Function	GO:0045548	phenylalanine ammonia-lyase activity	0.0282989	0.208357
shell35	GO:0005773 vacuole	15	0.028626	2.752	0.057	Cellular Component	GO:0005773	vacuole	0.028626	0.251411
shell35	GO:0015165 pyrimidine nucleotide-sugar transmembrane transporter activity	3	0.0291247	0.42	0.15	Molecular Function	GO:0015165	pyrimidine nucleotide-sugar transmembrane transporter activity	0.0291247	0.208357
shell35	GO:0016760 cellulose synthase (UDP-forming) activity	3	0.0291247	0.42	0.15	Molecular Function	GO:0016760	cellulose synthase (UDP-forming) activity	0.0291247	0.208357
shell35	GO:0006564 L-serine biosynthetic process	2	0.0299523	0.438	0.25	Biological Process	GO:0006564	L-serine biosynthetic process	0.0299523	0.304062
shell35	GO:0007276 gamete generation	2	0.0299523	0.438	0.25	Biological Process	GO:0007276	gamete generation	0.0299523	0.304062
shell35	GO:0009642 response to light intensity	3	0.0314751	0.656	0.15	Biological Process	GO:0009642	response to light intensity	0.0314751	0.31082
shell35	GO:0065009 regulation of molecular function	10	0.0318243	2.188	0.069	Biological Process	GO:0065009	regulation of molecular function	0.0318243	0.31082
shell35	GO:0006260 DNA replication	8	0.032967	1.751	0.075	Biological Process	GO:0006260	DNA replication	0.032967	0.31082
shell35	GO:1903047 mitotic cell cycle process	8	0.032967	1.751	0.075	Biological Process	GO:1903047	mitotic cell cycle process	0.032967	0.31082
shell35	GO:0000987 core promoter proximal region sequence-specific DNA binding	3	0.0331406	0.42	0.143	Molecular Function	GO:0000987	core promoter proximal region sequence-specific DNA binding	0.0331406	0.208357
shell35	GO:0001159 core promoter proximal region DNA binding	3	0.0331406	0.42	0.143	Molecular Function	GO:0001159	core promoter proximal region DNA binding	0.0331406	0.208357
shell35	GO:0016538 cyclin-dependent protein serine/threonine kinase regulator activity	3	0.0331406	0.42	0.143	Molecular Function	GO:0016538	cyclin-dependent protein serine/threonine kinase regulator activity	0.0331406	0.208357
shell35	GO:0034271 phosphatidylinositol 3-kinase complex, class III, type I	1	0.0331428	0.183	1	Cellular Component	GO:0034271	phosphatidylinositol 3-kinase complex, class III, type I	0.0331428	0.278952
shell35	GO:0035556 intracellular signal transduction	14	0.0336077	3.063	0.061	Biological Process	GO:0035556	intracellular signal transduction	0.0336077	0.31082
shell35	GO:0016628 oxidoreductase activity, acting on the CH-CH group of donors, NAD or NADP as acceptor	5	0.0338301	0.7	0.094	Molecular Function	GO:0016628	oxidoreductase activity, acting on the CH-CH group of donors, NAD or NADP as acceptor	0.0338301	0.208357
shell35	GO:0000096 sulfur amino acid metabolic process	6	0.0338821	1.313	0.087	Biological Process	GO:0000096	sulfur amino acid metabolic process	0.0338821	0.31082
shell35	GO:0004163 diphosphomevalonate decarboxylase activity	1	0.0340584	0.14	1	Molecular Function	GO:0004163	diphosphomevalonate decarboxylase activity	0.0340584	0.208357
shell35	GO:0008353 RNA polymerase II carboxy-terminal domain kinase activity	1	0.0340584	0.14	1	Molecular Function	GO:0008353	RNA polymerase II carboxy-terminal domain kinase activity	0.0340584	0.208357
shell35	GO:0016303 1-phosphatidylinositol-3-kinase activity	1	0.0340584	0.14	1	Molecular Function	GO:0016303	1-phosphatidylinositol-3-kinase activity	0.0340584	0.208357
shell35	GO:0030600 feruloyl esterase activity	1	0.0340584	0.14	1	Molecular Function	GO:0030600	feruloyl esterase activity	0.0340584	0.208357
shell35	GO:0036009 protein-glutamine N-methyltransferase activity	1	0.0340584	0.14	1	Molecular Function	GO:0036009	protein-glutamine N-methyltransferase activity	0.0340584	0.208357
shell35	GO:0042282 hydroxymethylglutaryl-CoA reductase activity	1	0.0340584	0.14	1	Molecular Function	GO:0042282	hydroxymethylglutaryl-CoA reductase activity	0.0340584	0.208357
shell35	GO:0043295 glutathione binding	1	0.0340584	0.14	1	Molecular Function	GO:0043295	glutathione binding	0.0340584	0.208357
shell35	GO:0070182 DNA polymerase binding	1	0.0340584	0.14	1	Molecular Function	GO:0070182	DNA polymerase binding	0.0340584	0.208357
shell35	GO:1900750 oligopeptide binding	1	0.0340584	0.14	1	Molecular Function	GO:1900750	oligopeptide binding	0.0340584	0.208357
shell35	GO:0009750 response to fructose	1	0.0351241	0.219	1	Biological Process	GO:0009750	response to fructose	0.0351241	0.31082
shell35	GO:0009835 fruit ripening	1	0.0351241	0.219	1	Biological Process	GO:0009835	fruit ripening	0.0351241	0.31082
shell35	GO:0043617 cellular response to sucrose starvation	1	0.0351241	0.219	1	Biological Process	GO:0043617	cellular response to sucrose starvation	0.0351241	0.31082
shell35	GO:0046475 glycerophospholipid catabolic process	1	0.0351241	0.219	1	Biological Process	GO:0046475	glycerophospholipid catabolic process	0.0351241	0.31082
shell35	GO:0046503 glycerolipid catabolic process	1	0.0351241	0.219	1	Biological Process	GO:0046503	glycerolipid catabolic process	0.0351241	0.31082
shell35	GO:0080167 response to karrikin	1	0.0351241	0.219	1	Biological Process	GO:0080167	response to karrikin	0.0351241	0.31082
shell35	GO:1990258 histone glutamine methylation	1	0.0351241	0.219	1	Biological Process	GO:1990258	histone glutamine methylation	0.0351241	0.31082
shell35	GO:0008283 cell proliferation	3	0.0357895	0.656	0.143	Biological Process	GO:0008283	cell proliferation	0.0357895	0.31082
shell35	GO:0051275 beta-glucan catabolic process	3	0.0357895	0.656	0.143	Biological Process	GO:0051275	beta-glucan catabolic process	0.0357895	0.31082
shell35	GO:1902221 erythrose 4-phosphate/phosphoenolpyruvate family amino acid metabolic process	3	0.0357895	0.656	0.143	Biological Process	GO:1902221	erythrose 4-phosphate/phosphoenolpyruvate family amino acid metabolic process	0.0357895	0.31082
shell35	GO:0009070 serine family amino acid biosynthetic process	6	0.0360058	1.313	0.086	Biological Process	GO:0009070	serine family amino acid biosynthetic process	0.0360058	0.31082
shell35	GO:0006644 phospholipid metabolic process	11	0.0361851	2.407	0.065	Biological Process	GO:0006644	phospholipid metabolic process	0.0361851	0.31082
shell35	GO:1903506 regulation of nucleic acid-templated transcription	36	0.0374308	7.877	0.048	Biological Process	GO:1903506	regulation of nucleic acid-templated transcription	0.0374308	0.318797
shell35	GO:0099512 supramolecular fiber	10	0.0377559	1.835	0.063	Cellular Component	GO:0099512	supramolecular fiber	0.0377559	0.302173
shell35	GO:0000910 cytokinesis	4	0.0397858	0.875	0.108	Biological Process	GO:0000910	cytokinesis	0.0397858	0.336006
shell35	GO:0015630 microtubule cytoskeleton	11	0.0402628	2.018	0.06	Cellular Component	GO:0015630	microtubule cytoskeleton	0.0402628	0.302173
shell35	GO:0009408 response to heat	6	0.040505	1.313	0.083	Biological Process	GO:0009408	response to heat	0.040505	0.33923
shell35	GO:0030894 replisome	2	0.0413652	0.367	0.2	Cellular Component	GO:0030894	replisome	0.0413652	0.302173
shell35	GO:0004674 protein serine/threonine kinase activity	24	0.0417184	3.361	0.05	Molecular Function	GO:0004674	protein serine/threonine kinase activity	0.0417184	0.252251
shell35	GO:0044425 membrane part	294	0.0418854	53.945	0.036	Cellular Component	GO:0044425	membrane part	0.0418854	0.302173
shell35	GO:0016043 cellular component organization	73	0.0447919	15.974	0.043	Biological Process	GO:0016043	cellular component organization	0.0447919	0.371037
shell35	GO:0015144 carbohydrate transmembrane transporter activity	6	0.0448527	0.84	0.079	Molecular Function	GO:0015144	carbohydrate transmembrane transporter activity	0.0448527	0.26464
shell35	GO:1901476 carbohydrate transporter activity	6	0.0448527	0.84	0.079	Molecular Function	GO:1901476	carbohydrate transporter activity	0.0448527	0.26464
shell35	GO:0008654 phospholipid biosynthetic process	7	0.0450413	1.532	0.075	Biological Process	GO:0008654	phospholipid biosynthetic process	0.0450413	0.371037
shell35	GO:0016614 oxidoreductase activity, acting on CH-OH group of donors	15	0.0452942	2.101	0.055	Molecular Function	GO:0016614	oxidoreductase activity, acting on CH-OH group of donors	0.0452942	0.26464
shell35	GO:0048017 inositol lipid-mediated signaling	2	0.0459613	0.438	0.2	Biological Process	GO:0048017	inositol lipid-mediated signaling	0.0459613	0.371283
shell35	GO:0061408 positive regulation of transcription from RNA polymerase II promoter in response to heat stress	2	0.0459613	0.438	0.2	Biological Process	GO:0061408	positive regulation of transcription from RNA polymerase II promoter in response to heat stress	0.0459613	0.371283
shell35	GO:1901136 carbohydrate derivative catabolic process	5	0.0461795	1.094	0.089	Biological Process	GO:1901136	carbohydrate derivative catabolic process	0.0461795	0.371283
shell35	GO:0007126 meiotic nuclear division	4	0.0469392	0.875	0.103	Biological Process	GO:0007126	meiotic nuclear division	0.0469392	0.371448
shell35	GO:0009067 aspartate family amino acid biosynthetic process	4	0.0469392	0.875	0.103	Biological Process	GO:0009067	aspartate family amino acid biosynthetic process	0.0469392	0.371448
shell35	GO:0001932 regulation of protein phosphorylation	5	0.0492234	1.094	0.088	Biological Process	GO:0001932	regulation of protein phosphorylation	0.0492234	0.3791
shell35	GO:0009066 aspartate family amino acid metabolic process	5	0.0492234	1.094	0.088	Biological Process	GO:0009066	aspartate family amino acid metabolic process	0.0492234	0.3791
shell35	GO:0043549 regulation of kinase activity	5	0.0492234	1.094	0.088	Biological Process	GO:0043549	regulation of kinase activity	0.0492234	0.3791
shell35	GO:0000280 nuclear division	7	0.049555	1.532	0.074	Biological Process	GO:0000280	nuclear division	0.049555	0.3791
shell35	GO:1901607 alpha-amino acid biosynthetic process	13	0.0497922	2.845	0.059	Biological Process	GO:1901607	alpha-amino acid biosynthetic process	0.0497922	0.3791
pod25	GO:0005576 extracellular region	21	1.75845e-08	9.052	0.061	Cellular Component	GO:0005576	extracellular region	1.75845e-08	2.0398e-06
pod25	GO:0010229 inflorescence development	3	1.11966e-05	1.622	0.75	Biological Process	GO:0010229	inflorescence development	1.11966e-05	0.00742337
pod25	GO:0010200 response to chitin	3	2.7698e-05	1.622	0.6	Biological Process	GO:0010200	response to chitin	2.7698e-05	0.00866155
pod25	GO:0072593 reactive oxygen species metabolic process	10	3.91925e-05	5.405	0.069	Biological Process	GO:0072593	reactive oxygen species metabolic process	3.91925e-05	0.00866155
pod25	GO:0042737 drug catabolic process	11	5.23695e-05	5.946	0.061	Biological Process	GO:0042737	drug catabolic process	5.23695e-05	0.00868025
pod25	GO:0015171 amino acid transmembrane transporter activity	6	5.75377e-05	2.062	0.122	Molecular Function	GO:0015171	amino acid transmembrane transporter activity	5.75377e-05	0.0109671
pod25	GO:0016209 antioxidant activity	11	6.09282e-05	3.78	0.059	Molecular Function	GO:0016209	antioxidant activity	6.09282e-05	0.0109671
pod25	GO:0009889 regulation of biosynthetic process	30	9.45413e-05	16.216	0.03	Biological Process	GO:0009889	regulation of biosynthetic process	9.45413e-05	0.00888841
pod25	GO:0042743 hydrogen peroxide metabolic process	8	0.000123608	4.324	0.076	Biological Process	GO:0042743	hydrogen peroxide metabolic process	0.000123608	0.00888841
pod25	GO:2001141 regulation of RNA biosynthetic process	26	0.000140395	14.054	0.031	Biological Process	GO:2001141	regulation of RNA biosynthetic process	0.000140395	0.00888841
pod25	GO:0031326 regulation of cellular biosynthetic process	29	0.000168363	15.676	0.029	Biological Process	GO:0031326	regulation of cellular biosynthetic process	0.000168363	0.00888841
pod25	GO:1903506 regulation of nucleic acid-templated transcription	24	0.000173728	12.973	0.032	Biological Process	GO:1903506	regulation of nucleic acid-templated transcription	0.000173728	0.00888841
pod25	GO:0051252 regulation of RNA metabolic process	27	0.000199685	14.595	0.03	Biological Process	GO:0051252	regulation of RNA metabolic process	0.000199685	0.00888841
pod25	GO:0010942 positive regulation of cell death	2	0.000201095	1.081	1	Biological Process	GO:0010942	positive regulation of cell death	0.000201095	0.00888841
pod25	GO:0043068 positive regulation of programmed cell death	2	0.000201095	1.081	1	Biological Process	GO:0043068	positive regulation of programmed cell death	0.000201095	0.00888841
pod25	GO:0050826 response to freezing	2	0.000201095	1.081	1	Biological Process	GO:0050826	response to freezing	0.000201095	0.00888841
pod25	GO:0052317 camalexin metabolic process	2	0.000201095	1.081	1	Biological Process	GO:0052317	camalexin metabolic process	0.000201095	0.00888841
pod25	GO:0080136 priming of cellular response to stress	2	0.000201095	1.081	1	Biological Process	GO:0080136	priming of cellular response to stress	0.000201095	0.00888841
pod25	GO:0071944 cell periphery	34	0.000202763	14.655	0.027	Cellular Component	GO:0071944	cell periphery	0.000202763	0.0117603
pod25	GO:0048608 reproductive structure development	9	0.00027626	4.865	0.06	Biological Process	GO:0048608	reproductive structure development	0.00027626	0.0114475
pod25	GO:0032350 regulation of hormone metabolic process	3	0.000315343	1.622	0.3	Biological Process	GO:0032350	regulation of hormone metabolic process	0.000315343	0.0122984
pod25	GO:0009791 post-embryonic development	11	0.000374044	5.946	0.049	Biological Process	GO:0009791	post-embryonic development	0.000374044	0.0135381
pod25	GO:0061458 reproductive system development	9	0.000387969	4.865	0.058	Biological Process	GO:0061458	reproductive system development	0.000387969	0.0135381
pod25	GO:0015711 organic anion transport	8	0.000432417	4.324	0.063	Biological Process	GO:0015711	organic anion transport	0.000432417	0.0143346
pod25	GO:0003333 amino acid transmembrane transport	4	0.000537571	2.162	0.148	Biological Process	GO:0003333	amino acid transmembrane transport	0.000537571	0.0165095
pod25	GO:0019219 regulation of nucleobase-containing compound metabolic process	27	0.000558564	14.595	0.028	Biological Process	GO:0019219	regulation of nucleobase-containing compound metabolic process	0.000558564	0.0165095
pod25	GO:0009700 indole phytoalexin biosynthetic process	2	0.000597628	1.081	0.667	Biological Process	GO:0009700	indole phytoalexin biosynthetic process	0.000597628	0.0165095
pod25	GO:0046217 indole phytoalexin metabolic process	2	0.000597628	1.081	0.667	Biological Process	GO:0046217	indole phytoalexin metabolic process	0.000597628	0.0165095
pod25	GO:0010556 regulation of macromolecule biosynthetic process	27	0.000623897	14.595	0.028	Biological Process	GO:0010556	regulation of macromolecule biosynthetic process	0.000623897	0.0165457
pod25	GO:0090567 reproductive shoot system development	6	0.000680493	3.243	0.08	Biological Process	GO:0090567	reproductive shoot system development	0.000680493	0.0173526
pod25	GO:0042744 hydrogen peroxide catabolic process	6	0.000730228	3.243	0.079	Biological Process	GO:0042744	hydrogen peroxide catabolic process	0.000730228	0.0178107
pod25	GO:1903825 organic acid transmembrane transport	5	0.000761369	2.703	0.098	Biological Process	GO:1903825	organic acid transmembrane transport	0.000761369	0.0178107
pod25	GO:0006979 response to oxidative stress	8	0.000790862	4.324	0.058	Biological Process	GO:0006979	response to oxidative stress	0.000790862	0.0178107
pod25	GO:0003006 developmental process involved in reproduction	9	0.000820157	4.865	0.052	Biological Process	GO:0003006	developmental process involved in reproduction	0.000820157	0.0178107
pod25	GO:0006865 amino acid transport	5	0.00083278	2.703	0.096	Biological Process	GO:0006865	amino acid transport	0.00083278	0.0178107
pod25	GO:0046943 carboxylic acid transmembrane transporter activity	6	0.000922116	2.062	0.074	Molecular Function	GO:0046943	carboxylic acid transmembrane transporter activity	0.000922116	0.105453
pod25	GO:0009697 salicylic acid biosynthetic process	2	0.00118406	1.081	0.5	Biological Process	GO:0009697	salicylic acid biosynthetic process	0.00118406	0.0230891
pod25	GO:0080142 regulation of salicylic acid biosynthetic process	2	0.00118406	1.081	0.5	Biological Process	GO:0080142	regulation of salicylic acid biosynthetic process	0.00118406	0.0230891
pod25	GO:1901000 regulation of response to salt stress	2	0.00118406	1.081	0.5	Biological Process	GO:1901000	regulation of response to salt stress	0.00118406	0.0230891
pod25	GO:0008509 anion transmembrane transporter activity	18	0.00127165	6.186	0.031	Molecular Function	GO:0008509	anion transmembrane transporter activity	0.00127165	0.105453
pod25	GO:0006820 anion transport	9	0.00131547	4.865	0.049	Biological Process	GO:0006820	anion transport	0.00131547	0.0249187
pod25	GO:0098656 anion transmembrane transport	5	0.0013709	2.703	0.086	Biological Process	GO:0098656	anion transmembrane transport	0.0013709	0.0252474
pod25	GO:0005887 integral component of plasma membrane	5	0.00155562	2.155	0.083	Cellular Component	GO:0005887	integral component of plasma membrane	0.00155562	0.0601508
pod25	GO:0005342 organic acid transmembrane transporter activity	6	0.00159493	2.062	0.067	Molecular Function	GO:0005342	organic acid transmembrane transporter activity	0.00159493	0.105453
pod25	GO:0007275 multicellular organism development	13	0.00169971	7.027	0.037	Biological Process	GO:0007275	multicellular organism development	0.00169971	0.0299305
pod25	GO:0031323 regulation of cellular metabolic process	30	0.00174826	16.216	0.025	Biological Process	GO:0031323	regulation of cellular metabolic process	0.00174826	0.0299305
pod25	GO:0009056 catabolic process	34	0.00176062	18.378	0.024	Biological Process	GO:0009056	catabolic process	0.00176062	0.0299305
pod25	GO:0016160 amylase activity	3	0.00185078	1.031	0.167	Molecular Function	GO:0016160	amylase activity	0.00185078	0.105453
pod25	GO:0006935 chemotaxis	2	0.00195497	1.081	0.4	Biological Process	GO:0006935	chemotaxis	0.00195497	0.0316132
pod25	GO:0047484 regulation of response to osmotic stress	2	0.00195497	1.081	0.4	Biological Process	GO:0047484	regulation of response to osmotic stress	0.00195497	0.0316132
pod25	GO:0022803 passive transmembrane transporter activity	9	0.00205048	3.093	0.045	Molecular Function	GO:0022803	passive transmembrane transporter activity	0.00205048	0.105453
pod25	GO:0044707 single-multicellular organism process	13	0.00250078	7.027	0.035	Biological Process	GO:0044707	single-multicellular organism process	0.00250078	0.0394766
pod25	GO:0042430 indole-containing compound metabolic process	4	0.00265723	2.162	0.098	Biological Process	GO:0042430	indole-containing compound metabolic process	0.00265723	0.0396258
pod25	GO:0010565 regulation of cellular ketone metabolic process	3	0.00269799	1.622	0.15	Biological Process	GO:0010565	regulation of cellular ketone metabolic process	0.00269799	0.0396258
pod25	GO:0042330 taxis	2	0.00290504	1.081	0.333	Biological Process	GO:0042330	taxis	0.00290504	0.0396258
pod25	GO:0043067 regulation of programmed cell death	2	0.00290504	1.081	0.333	Biological Process	GO:0043067	regulation of programmed cell death	0.00290504	0.0396258
pod25	GO:0052314 phytoalexin metabolic process	2	0.00290504	1.081	0.333	Biological Process	GO:0052314	phytoalexin metabolic process	0.00290504	0.0396258
pod25	GO:0052315 phytoalexin biosynthetic process	2	0.00290504	1.081	0.333	Biological Process	GO:0052315	phytoalexin biosynthetic process	0.00290504	0.0396258
pod25	GO:0022835 transmitter-gated channel activity	3	0.00292527	1.031	0.143	Molecular Function	GO:0022835	transmitter-gated channel activity	0.00292527	0.113688
pod25	GO:0044767 single-organism developmental process	15	0.0029286	8.108	0.032	Biological Process	GO:0044767	single-organism developmental process	0.0029286	0.0396258
pod25	GO:2000112 regulation of cellular macromolecule biosynthetic process	22	0.00302216	11.892	0.027	Biological Process	GO:2000112	regulation of cellular macromolecule biosynthetic process	0.00302216	0.0400738
pod25	GO:0006355 regulation of transcription, DNA-templated	17	0.00333233	9.189	0.03	Biological Process	GO:0006355	regulation of transcription, DNA-templated	0.00333233	0.0433203
pod25	GO:0030594 neurotransmitter receptor activity	3	0.00335268	1.031	0.136	Molecular Function	GO:0030594	neurotransmitter receptor activity	0.00335268	0.113688
pod25	GO:0051171 regulation of nitrogen compound metabolic process	27	0.00350032	14.595	0.025	Biological Process	GO:0051171	regulation of nitrogen compound metabolic process	0.00350032	0.0446291
pod25	GO:0022414 reproductive process	11	0.00367882	5.946	0.037	Biological Process	GO:0022414	reproductive process	0.00367882	0.04602
pod25	GO:0046189 phenol-containing compound biosynthetic process	2	0.00402909	1.081	0.286	Biological Process	GO:0046189	phenol-containing compound biosynthetic process	0.00402909	0.0475978
pod25	GO:0032774 RNA biosynthetic process	26	0.00404939	14.054	0.025	Biological Process	GO:0032774	RNA biosynthetic process	0.00404939	0.0475978
pod25	GO:0097659 nucleic acid-templated transcription	24	0.00412019	12.973	0.025	Biological Process	GO:0097659	nucleic acid-templated transcription	0.00412019	0.0475978
pod25	GO:0015267 channel activity	8	0.0041407	2.749	0.044	Molecular Function	GO:0015267	channel activity	0.0041407	0.113688
pod25	GO:0000003 reproduction	11	0.0041671	5.946	0.036	Biological Process	GO:0000003	reproduction	0.0041671	0.0475978
pod25	GO:0015849 organic acid transport	6	0.00420612	3.243	0.056	Biological Process	GO:0015849	organic acid transport	0.00420612	0.0475978
pod25	GO:0044702 single organism reproductive process	9	0.0042357	4.865	0.041	Biological Process	GO:0044702	single organism reproductive process	0.0042357	0.0475978
pod25	GO:0015276 ligand-gated ion channel activity	3	0.00431721	1.031	0.125	Molecular Function	GO:0015276	ligand-gated ion channel activity	0.00431721	0.113688
pod25	GO:0048731 system development	10	0.00440021	5.405	0.038	Biological Process	GO:0048731	system development	0.00440021	0.0486223
pod25	GO:0015318 inorganic solute uptake transmembrane transporter activity	14	0.00441167	4.811	0.031	Molecular Function	GO:0015318	inorganic solute uptake transmembrane transporter activity	0.00441167	0.113688
pod25	GO:0015563 uptake transmembrane transporter activity	14	0.00441167	4.811	0.031	Molecular Function	GO:0015563	uptake transmembrane transporter activity	0.00441167	0.113688
pod25	GO:0015114 phosphate ion transmembrane transporter activity	14	0.00467293	4.811	0.031	Molecular Function	GO:0015114	phosphate ion transmembrane transporter activity	0.00467293	0.113688
pod25	GO:0022834 ligand-gated channel activity	3	0.00485608	1.031	0.12	Molecular Function	GO:0022834	ligand-gated channel activity	0.00485608	0.113688
pod25	GO:0016798 hydrolase activity, acting on glycosyl bonds	17	0.00505279	5.842	0.028	Molecular Function	GO:0016798	hydrolase activity, acting on glycosyl bonds	0.00505279	0.113688
pod25	GO:0017001 antibiotic catabolic process	5	0.0053093	2.703	0.063	Biological Process	GO:0017001	antibiotic catabolic process	0.0053093	0.0551328
pod25	GO:0009403 toxin biosynthetic process	2	0.00532202	1.081	0.25	Biological Process	GO:0009403	toxin biosynthetic process	0.00532202	0.0551328
pod25	GO:0009696 salicylic acid metabolic process	2	0.00532202	1.081	0.25	Biological Process	GO:0009696	salicylic acid metabolic process	0.00532202	0.0551328
pod25	GO:0010337 regulation of salicylic acid metabolic process	2	0.00532202	1.081	0.25	Biological Process	GO:0010337	regulation of salicylic acid metabolic process	0.00532202	0.0551328
pod25	GO:0008514 organic anion transmembrane transporter activity	6	0.00541235	2.062	0.052	Molecular Function	GO:0008514	organic anion transmembrane transporter activity	0.00541235	0.114614
pod25	GO:0032501 multicellular organismal process	14	0.00605993	7.568	0.03	Biological Process	GO:0032501	multicellular organismal process	0.00605993	0.0618113
pod25	GO:0099402 plant organ development	6	0.0064822	3.243	0.051	Biological Process	GO:0099402	plant organ development	0.0064822	0.0651166
pod25	GO:0031226 intrinsic component of plasma membrane	7	0.00694684	3.017	0.045	Cellular Component	GO:0031226	intrinsic component of plasma membrane	0.00694684	0.201458
pod25	GO:0005215 transporter activity	39	0.00772316	13.402	0.021	Molecular Function	GO:0005215	transporter activity	0.00772316	0.153353
pod25	GO:0022892 substrate-specific transporter activity	26	0.00809364	8.935	0.023	Molecular Function	GO:0022892	substrate-specific transporter activity	0.00809364	0.153353
pod25	GO:0009404 toxin metabolic process	2	0.00839475	1.081	0.2	Biological Process	GO:0009404	toxin metabolic process	0.00839475	0.0830704
pod25	GO:0080090 regulation of primary metabolic process	27	0.00884628	14.595	0.023	Biological Process	GO:0080090	regulation of primary metabolic process	0.00884628	0.0862512
pod25	GO:0020037 heme binding	9	0.0088837	3.093	0.036	Molecular Function	GO:0020037	heme binding	0.0088837	0.155144
pod25	GO:0016999 antibiotic metabolic process	7	0.0089966	3.784	0.043	Biological Process	GO:0016999	antibiotic metabolic process	0.0089966	0.0864456
pod25	GO:0015103 inorganic anion transmembrane transporter activity	14	0.00905007	4.811	0.029	Molecular Function	GO:0015103	inorganic anion transmembrane transporter activity	0.00905007	0.155144
pod25	GO:0048467 gynoecium development	2	0.0101649	1.081	0.182	Biological Process	GO:0048467	gynoecium development	0.0101649	0.0962761
pod25	GO:0050794 regulation of cellular process	41	0.010938	22.162	0.02	Biological Process	GO:0050794	regulation of cellular process	0.010938	0.0994452
pod25	GO:0009908 flower development	4	0.0109961	2.162	0.066	Biological Process	GO:0009908	flower development	0.0109961	0.0994452
pod25	GO:0019438 aromatic compound biosynthetic process	35	0.0110498	18.919	0.021	Biological Process	GO:0019438	aromatic compound biosynthetic process	0.0110498	0.0994452
pod25	GO:0010243 response to organonitrogen compound	3	0.0112816	1.622	0.091	Biological Process	GO:0010243	response to organonitrogen compound	0.0112816	0.0994452
pod25	GO:0046942 carboxylic acid transport	5	0.01139	2.703	0.053	Biological Process	GO:0046942	carboxylic acid transport	0.01139	0.0994452
pod25	GO:0032502 developmental process	15	0.0113994	8.108	0.027	Biological Process	GO:0032502	developmental process	0.0113994	0.0994452
pod25	GO:0022891 substrate-specific transmembrane transporter activity	24	0.0119723	8.247	0.023	Molecular Function	GO:0022891	substrate-specific transmembrane transporter activity	0.0119723	0.185079
pod25	GO:0015075 ion transmembrane transporter activity	22	0.0122232	7.56	0.023	Molecular Function	GO:0015075	ion transmembrane transporter activity	0.0122232	0.185079
pod25	GO:0019748 secondary metabolic process	5	0.0123865	2.703	0.052	Biological Process	GO:0019748	secondary metabolic process	0.0123865	0.103594
pod25	GO:0005886 plasma membrane	19	0.01301	8.19	0.025	Cellular Component	GO:0005886	plasma membrane	0.01301	0.301833
pod25	GO:0045229 external encapsulating structure organization	11	0.01318	5.946	0.031	Biological Process	GO:0045229	external encapsulating structure organization	0.01318	0.103594
pod25	GO:0019222 regulation of metabolic process	30	0.0132049	16.216	0.022	Biological Process	GO:0019222	regulation of metabolic process	0.0132049	0.103594
pod25	GO:0004422 hypoxanthine phosphoribosyltransferase activity	1	0.0138809	0.344	1	Molecular Function	GO:0004422	hypoxanthine phosphoribosyltransferase activity	0.0138809	0.185079
pod25	GO:0030600 feruloyl esterase activity	1	0.0138809	0.344	1	Molecular Function	GO:0030600	feruloyl esterase activity	0.0138809	0.185079
pod25	GO:0036009 protein-glutamine N-methyltransferase activity	1	0.0138809	0.344	1	Molecular Function	GO:0036009	protein-glutamine N-methyltransferase activity	0.0138809	0.185079
pod25	GO:0052657 guanine phosphoribosyltransferase activity	1	0.0138809	0.344	1	Molecular Function	GO:0052657	guanine phosphoribosyltransferase activity	0.0138809	0.185079
pod25	GO:0005975 carbohydrate metabolic process	28	0.014074	15.135	0.022	Biological Process	GO:0005975	carbohydrate metabolic process	0.014074	0.103594
pod25	GO:0009555 pollen development	2	0.0141495	1.081	0.154	Biological Process	GO:0009555	pollen development	0.0141495	0.103594
pod25	GO:0010941 regulation of cell death	2	0.0141495	1.081	0.154	Biological Process	GO:0010941	regulation of cell death	0.0141495	0.103594
pod25	GO:0018958 phenol-containing compound metabolic process	2	0.0141495	1.081	0.154	Biological Process	GO:0018958	phenol-containing compound metabolic process	0.0141495	0.103594
pod25	GO:0010214 seed coat development	1	0.0142187	0.541	1	Biological Process	GO:0010214	seed coat development	0.0142187	0.103594
pod25	GO:0051090 regulation of sequence-specific DNA binding transcription factor activity	1	0.0142187	0.541	1	Biological Process	GO:0051090	regulation of sequence-specific DNA binding transcription factor activity	0.0142187	0.103594
pod25	GO:0070476 rRNA (guanine-N7)-methylation	1	0.0142187	0.541	1	Biological Process	GO:0070476	rRNA (guanine-N7)-methylation	0.0142187	0.103594
pod25	GO:0080167 response to karrikin	1	0.0142187	0.541	1	Biological Process	GO:0080167	response to karrikin	0.0142187	0.103594
pod25	GO:0080187 floral organ senescence	1	0.0142187	0.541	1	Biological Process	GO:0080187	floral organ senescence	0.0142187	0.103594
pod25	GO:1901002 positive regulation of response to salt stress	1	0.0142187	0.541	1	Biological Process	GO:1901002	positive regulation of response to salt stress	0.0142187	0.103594
pod25	GO:1902065 response to L-glutamate	1	0.0142187	0.541	1	Biological Process	GO:1902065	response to L-glutamate	0.0142187	0.103594
pod25	GO:1990258 histone glutamine methylation	1	0.0142187	0.541	1	Biological Process	GO:1990258	histone glutamine methylation	0.0142187	0.103594
pod25	GO:0071554 cell wall organization or biogenesis	13	0.0153037	7.027	0.028	Biological Process	GO:0071554	cell wall organization or biogenesis	0.0153037	0.10928
pod25	GO:1901362 organic cyclic compound biosynthetic process	36	0.01537	19.459	0.02	Biological Process	GO:1901362	organic cyclic compound biosynthetic process	0.01537	0.10928
pod25	GO:0017144 drug metabolic process	16	0.0154937	8.649	0.026	Biological Process	GO:0017144	drug metabolic process	0.0154937	0.10928
pod25	GO:0097472 cyclin-dependent protein kinase activity	2	0.0156525	0.687	0.143	Molecular Function	GO:0097472	cyclin-dependent protein kinase activity	0.0156525	0.201246
pod25	GO:0048367 shoot system development	6	0.0163972	3.243	0.042	Biological Process	GO:0048367	shoot system development	0.0163972	0.114435
pod25	GO:0055085 transmembrane transport	14	0.0172856	7.568	0.027	Biological Process	GO:0055085	transmembrane transport	0.0172856	0.119378
pod25	GO:0048856 anatomical structure development	12	0.0181233	6.486	0.028	Biological Process	GO:0048856	anatomical structure development	0.0181233	0.123874
pod25	GO:0004857 enzyme inhibitor activity	6	0.0190265	2.062	0.04	Molecular Function	GO:0004857	enzyme inhibitor activity	0.0190265	0.215285
pod25	GO:0004553 hydrolase activity, hydrolyzing O-glycosyl compounds	13	0.0196762	4.467	0.027	Molecular Function	GO:0004553	hydrolase activity, hydrolyzing O-glycosyl compounds	0.0196762	0.215285
pod25	GO:0022824 transmitter-gated ion channel activity	2	0.0202683	0.687	0.125	Molecular Function	GO:0022824	transmitter-gated ion channel activity	0.0202683	0.215285
pod25	GO:0044248 cellular catabolic process	25	0.0205242	13.514	0.022	Biological Process	GO:0044248	cellular catabolic process	0.0205242	0.138852
pod25	GO:0004601 peroxidase activity	5	0.0229559	1.718	0.043	Molecular Function	GO:0004601	peroxidase activity	0.0229559	0.215285
pod25	GO:0030312 external encapsulating structure	7	0.0230205	3.017	0.035	Cellular Component	GO:0030312	external encapsulating structure	0.0230205	0.445063
pod25	GO:0016679 oxidoreductase activity, acting on diphenols and related substances as donors	4	0.0232772	1.375	0.051	Molecular Function	GO:0016679	oxidoreductase activity, acting on diphenols and related substances as donors	0.0232772	0.215285
pod25	GO:0046274 lignin catabolic process	2	0.0237711	1.081	0.118	Biological Process	GO:0046274	lignin catabolic process	0.0237711	0.158875
pod25	GO:0016050 vesicle organization	4	0.0239631	2.162	0.052	Biological Process	GO:0016050	vesicle organization	0.0239631	0.158875
pod25	GO:0008066 glutamate receptor activity	2	0.025377	0.687	0.111	Molecular Function	GO:0008066	glutamate receptor activity	0.025377	0.215285
pod25	GO:0001071 nucleic acid binding transcription factor activity	10	0.0253864	3.436	0.028	Molecular Function	GO:0001071	nucleic acid binding transcription factor activity	0.0253864	0.215285
pod25	GO:0003700 transcription factor activity, sequence-specific DNA binding	10	0.0253864	3.436	0.028	Molecular Function	GO:0003700	transcription factor activity, sequence-specific DNA binding	0.0253864	0.215285
pod25	GO:0010468 regulation of gene expression	21	0.0258501	11.351	0.022	Biological Process	GO:0010468	regulation of gene expression	0.0258501	0.168741
pod25	GO:0060255 regulation of macromolecule metabolic process	27	0.0259601	14.595	0.021	Biological Process	GO:0060255	regulation of macromolecule metabolic process	0.0259601	0.168741
pod25	GO:0031167 rRNA methylation	2	0.026496	1.081	0.111	Biological Process	GO:0031167	rRNA methylation	0.026496	0.168912
pod25	GO:0048438 floral whorl development	2	0.026496	1.081	0.111	Biological Process	GO:0048438	floral whorl development	0.026496	0.168912
pod25	GO:0050789 regulation of biological process	44	0.0274548	23.784	0.019	Biological Process	GO:0050789	regulation of biological process	0.0274548	0.169155
pod25	GO:0004097 catechol oxidase activity	1	0.0275699	0.344	0.5	Molecular Function	GO:0004097	catechol oxidase activity	0.0275699	0.215285
pod25	GO:0015180 L-alanine transmembrane transporter activity	1	0.0275699	0.344	0.5	Molecular Function	GO:0015180	L-alanine transmembrane transporter activity	0.0275699	0.215285
pod25	GO:0015181 arginine transmembrane transporter activity	1	0.0275699	0.344	0.5	Molecular Function	GO:0015181	arginine transmembrane transporter activity	0.0275699	0.215285
pod25	GO:0015189 L-lysine transmembrane transporter activity	1	0.0275699	0.344	0.5	Molecular Function	GO:0015189	L-lysine transmembrane transporter activity	0.0275699	0.215285
pod25	GO:0015417 polyamine-transporting ATPase activity	1	0.0275699	0.344	0.5	Molecular Function	GO:0015417	polyamine-transporting ATPase activity	0.0275699	0.215285
pod25	GO:0022858 alanine transmembrane transporter activity	1	0.0275699	0.344	0.5	Molecular Function	GO:0022858	alanine transmembrane transporter activity	0.0275699	0.215285
pod25	GO:0033188 sphingomyelin synthase activity	1	0.0275699	0.344	0.5	Molecular Function	GO:0033188	sphingomyelin synthase activity	0.0275699	0.215285
pod25	GO:0050378 UDP-glucuronate 4-epimerase activity	1	0.0275699	0.344	0.5	Molecular Function	GO:0050378	UDP-glucuronate 4-epimerase activity	0.0275699	0.215285
pod25	GO:0052684 L-serine hydro-lyase (adding indole, L-tryptophan-forming) activity	1	0.0275699	0.344	0.5	Molecular Function	GO:0052684	L-serine hydro-lyase (adding indole, L-tryptophan-forming) activity	0.0275699	0.215285
pod25	GO:0016684 oxidoreductase activity, acting on peroxide as acceptor	6	0.0279007	2.062	0.036	Molecular Function	GO:0016684	oxidoreductase activity, acting on peroxide as acceptor	0.0279007	0.215285
pod25	GO:0008271 secondary active sulfate transmembrane transporter activity	2	0.0281066	0.687	0.105	Molecular Function	GO:0008271	secondary active sulfate transmembrane transporter activity	0.0281066	0.215285
pod25	GO:0010158 abaxial cell fate specification	1	0.0282364	0.541	0.5	Biological Process	GO:0010158	abaxial cell fate specification	0.0282364	0.169155
pod25	GO:0015812 gamma-aminobutyric acid transport	1	0.0282364	0.541	0.5	Biological Process	GO:0015812	gamma-aminobutyric acid transport	0.0282364	0.169155
pod25	GO:0018364 peptidyl-glutamine methylation	1	0.0282364	0.541	0.5	Biological Process	GO:0018364	peptidyl-glutamine methylation	0.0282364	0.169155
pod25	GO:0033967 box C/D snoRNA metabolic process	1	0.0282364	0.541	0.5	Biological Process	GO:0033967	box C/D snoRNA metabolic process	0.0282364	0.169155
pod25	GO:0034963 box C/D snoRNA processing	1	0.0282364	0.541	0.5	Biological Process	GO:0034963	box C/D snoRNA processing	0.0282364	0.169155
pod25	GO:0012501 programmed cell death	2	0.0293406	1.081	0.105	Biological Process	GO:0012501	programmed cell death	0.0293406	0.169155
pod25	GO:0015914 phospholipid transport	2	0.0293406	1.081	0.105	Biological Process	GO:0015914	phospholipid transport	0.0293406	0.169155
pod25	GO:0016571 histone methylation	2	0.0293406	1.081	0.105	Biological Process	GO:0016571	histone methylation	0.0293406	0.169155
pod25	GO:0048437 floral organ development	2	0.0293406	1.081	0.105	Biological Process	GO:0048437	floral organ development	0.0293406	0.169155
pod25	GO:0050832 defense response to fungus	2	0.0293406	1.081	0.105	Biological Process	GO:0050832	defense response to fungus	0.0293406	0.169155
pod25	GO:0006351 transcription, DNA-templated	17	0.0299578	9.189	0.023	Biological Process	GO:0006351	transcription, DNA-templated	0.0299578	0.171224
pod25	GO:0018130 heterocycle biosynthetic process	33	0.0302964	17.838	0.02	Biological Process	GO:0018130	heterocycle biosynthetic process	0.0302964	0.17168
pod25	GO:0016620 oxidoreductase activity, acting on the aldehyde or oxo group of donors, NAD or NADP as acceptor	4	0.0318327	1.375	0.047	Molecular Function	GO:0016620	oxidoreductase activity, acting on the aldehyde or oxo group of donors, NAD or NADP as acceptor	0.0318327	0.238745
pod25	GO:0006855 drug transmembrane transport	2	0.0323009	1.081	0.1	Biological Process	GO:0006855	drug transmembrane transport	0.0323009	0.179962
pod25	GO:0042435 indole-containing compound biosynthetic process	2	0.0323009	1.081	0.1	Biological Process	GO:0042435	indole-containing compound biosynthetic process	0.0323009	0.179962
pod25	GO:0005516 calmodulin binding	3	0.0338037	1.031	0.059	Molecular Function	GO:0005516	calmodulin binding	0.0338037	0.242377
pod25	GO:1901698 response to nitrogen compound	4	0.0341198	2.162	0.047	Biological Process	GO:1901698	response to nitrogen compound	0.0341198	0.188512
pod25	GO:0040011 locomotion	2	0.0353731	1.081	0.095	Biological Process	GO:0040011	locomotion	0.0353731	0.193821
pod25	GO:0042180 cellular ketone metabolic process	3	0.0357925	1.622	0.059	Biological Process	GO:0042180	cellular ketone metabolic process	0.0357925	0.194407
pod25	GO:0034654 nucleobase-containing compound biosynthetic process	29	0.0360665	15.676	0.02	Biological Process	GO:0034654	nucleobase-containing compound biosynthetic process	0.0360665	0.194407
pod25	GO:0030001 metal ion transport	5	0.0369655	2.703	0.039	Biological Process	GO:0030001	metal ion transport	0.0369655	0.197646
pod25	GO:0016682 oxidoreductase activity, acting on diphenols and related substances as donors, oxygen as acceptor	3	0.0372723	1.031	0.057	Molecular Function	GO:0016682	oxidoreductase activity, acting on diphenols and related substances as donors, oxygen as acceptor	0.0372723	0.242377
pod25	GO:0005991 trehalose metabolic process	2	0.0385534	1.081	0.091	Biological Process	GO:0005991	trehalose metabolic process	0.0385534	0.202865
pod25	GO:0048229 gametophyte development	2	0.0385534	1.081	0.091	Biological Process	GO:0048229	gametophyte development	0.0385534	0.202865
pod25	GO:0052716 hydroquinone:oxygen oxidoreductase activity	2	0.0401082	0.687	0.087	Molecular Function	GO:0052716	hydroquinone:oxygen oxidoreductase activity	0.0401082	0.242377
pod25	GO:0022857 transmembrane transporter activity	31	0.0403881	10.653	0.019	Molecular Function	GO:0022857	transmembrane transporter activity	0.0403881	0.242377
pod25	GO:0099516 ion antiporter activity	3	0.0409158	1.031	0.055	Molecular Function	GO:0099516	ion antiporter activity	0.0409158	0.242377
pod25	GO:0052689 carboxylic ester hydrolase activity	6	0.0409648	2.062	0.033	Molecular Function	GO:0052689	carboxylic ester hydrolase activity	0.0409648	0.242377
pod25	GO:0001758 retinal dehydrogenase activity	1	0.0410694	0.344	0.333	Molecular Function	GO:0001758	retinal dehydrogenase activity	0.0410694	0.242377
pod25	GO:0004558 alpha-1,4-glucosidase activity	1	0.0410694	0.344	0.333	Molecular Function	GO:0004558	alpha-1,4-glucosidase activity	0.0410694	0.242377
pod25	GO:0015174 basic amino acid transmembrane transporter activity	1	0.0410694	0.344	0.333	Molecular Function	GO:0015174	basic amino acid transmembrane transporter activity	0.0410694	0.242377
pod25	GO:0015175 neutral amino acid transmembrane transporter activity	1	0.0410694	0.344	0.333	Molecular Function	GO:0015175	neutral amino acid transmembrane transporter activity	0.0410694	0.242377
pod25	GO:0015203 polyamine transmembrane transporter activity	1	0.0410694	0.344	0.333	Molecular Function	GO:0015203	polyamine transmembrane transporter activity	0.0410694	0.242377
pod25	GO:0016435 rRNA (guanine) methyltransferase activity	1	0.0410694	0.344	0.333	Molecular Function	GO:0016435	rRNA (guanine) methyltransferase activity	0.0410694	0.242377
pod25	GO:0052654 L-leucine transaminase activity	1	0.0410694	0.344	0.333	Molecular Function	GO:0052654	L-leucine transaminase activity	0.0410694	0.242377
pod25	GO:0042644 chloroplast nucleoid	1	0.0417336	0.431	0.333	Cellular Component	GO:0042644	chloroplast nucleoid	0.0417336	0.623116
pod25	GO:0008361 regulation of cell size	1	0.0420558	0.541	0.333	Biological Process	GO:0008361	regulation of cell size	0.0420558	0.212847
pod25	GO:0010183 pollen tube guidance	1	0.0420558	0.541	0.333	Biological Process	GO:0010183	pollen tube guidance	0.0420558	0.212847
pod25	GO:0043200 response to amino acid	1	0.0420558	0.541	0.333	Biological Process	GO:0043200	response to amino acid	0.0420558	0.212847
pod25	GO:0055129 L-proline biosynthetic process	1	0.0420558	0.541	0.333	Biological Process	GO:0055129	L-proline biosynthetic process	0.0420558	0.212847
pod25	GO:1902645 tertiary alcohol biosynthetic process	1	0.0420558	0.541	0.333	Biological Process	GO:1902645	tertiary alcohol biosynthetic process	0.0420558	0.212847
pod25	GO:0070008 serine-type exopeptidase activity	3	0.0428025	1.031	0.054	Molecular Function	GO:0070008	serine-type exopeptidase activity	0.0428025	0.248531
pod25	GO:0031224 intrinsic component of membrane	109	0.0429735	46.983	0.016	Cellular Component	GO:0031224	intrinsic component of membrane	0.0429735	0.623116
pod25	GO:0006811 ion transport	14	0.0440756	7.568	0.024	Biological Process	GO:0006811	ion transport	0.0440756	0.22138
pod25	GO:0034204 lipid translocation	2	0.0452241	1.081	0.083	Biological Process	GO:0034204	lipid translocation	0.0452241	0.223758
pod25	GO:0046351 disaccharide biosynthetic process	2	0.0452241	1.081	0.083	Biological Process	GO:0046351	disaccharide biosynthetic process	0.0452241	0.223758
pod25	GO:0048827 phyllome development	3	0.0473106	1.622	0.053	Biological Process	GO:0048827	phyllome development	0.0473106	0.232348
pod25	GO:0015748 organophosphate ester transport	2	0.0487073	1.081	0.08	Biological Process	GO:0015748	organophosphate ester transport	0.0487073	0.235715
pod25	GO:0046271 phenylpropanoid catabolic process	2	0.0487073	1.081	0.08	Biological Process	GO:0046271	phenylpropanoid catabolic process	0.0487073	0.235715
pod25	GO:0060089 molecular transducer activity	6	0.0487366	2.062	0.032	Molecular Function	GO:0060089	molecular transducer activity	0.0487366	0.278495
pod25	GO:0044712 single-organism catabolic process	12	0.0496842	6.486	0.024	Biological Process	GO:0044712	single-organism catabolic process	0.0496842	0.2387
seed35	GO:0071555 cell wall organization	6	0.00184732	10.169	0.021	Biological Process	GO:0071555	cell wall organization	0.00184732	0.291214
seed35	GO:0042887 amide transmembrane transporter activity	3	0.00186332	3.529	0.05	Molecular Function	GO:0042887	amide transmembrane transporter activity	0.00186332	0.252026
seed35	GO:0015295 solute:proton symporter activity	3	0.00255589	3.529	0.045	Molecular Function	GO:0015295	solute:proton symporter activity	0.00255589	0.252026
seed35	GO:0044425 membrane part	51	0.00322423	66.234	0.006	Cellular Component	GO:0044425	membrane part	0.00322423	0.220732
seed35	GO:0016571 histone methylation	2	0.00328961	3.39	0.105	Biological Process	GO:0016571	histone methylation	0.00328961	0.291214
seed35	GO:0036009 protein-glutamine N-methyltransferase activity	1	0.00405457	1.176	1	Molecular Function	GO:0036009	protein-glutamine N-methyltransferase activity	0.00405457	0.252026
seed35	GO:1990258 histone glutamine methylation	1	0.00453462	1.695	1	Biological Process	GO:1990258	histone glutamine methylation	0.00453462	0.291214
seed35	GO:0071554 cell wall organization or biogenesis	7	0.00481851	11.864	0.015	Biological Process	GO:0071554	cell wall organization or biogenesis	0.00481851	0.291214
seed35	GO:0045229 external encapsulating structure organization	6	0.0054195	10.169	0.017	Biological Process	GO:0045229	external encapsulating structure organization	0.0054195	0.291214
seed35	GO:0015294 solute:cation symporter activity	3	0.00550856	3.529	0.034	Molecular Function	GO:0015294	solute:cation symporter activity	0.00550856	0.252026
seed35	GO:0005618 cell wall	4	0.0063071	5.195	0.025	Cellular Component	GO:0005618	cell wall	0.0063071	0.220732
seed35	GO:0006479 protein methylation	2	0.00659715	3.39	0.074	Biological Process	GO:0006479	protein methylation	0.00659715	0.291214
seed35	GO:0015293 symporter activity	3	0.00661288	3.529	0.032	Molecular Function	GO:0015293	symporter activity	0.00661288	0.252026
seed35	GO:0008213 protein alkylation	2	0.00708403	3.39	0.071	Biological Process	GO:0008213	protein alkylation	0.00708403	0.291214
seed35	GO:0045486 naringenin 3-dioxygenase activity	1	0.00809289	1.176	0.5	Molecular Function	GO:0045486	naringenin 3-dioxygenase activity	0.00809289	0.252026
seed35	GO:0010158 abaxial cell fate specification	1	0.00904903	1.695	0.5	Biological Process	GO:0010158	abaxial cell fate specification	0.00904903	0.291214
seed35	GO:0018364 peptidyl-glutamine methylation	1	0.00904903	1.695	0.5	Biological Process	GO:0018364	peptidyl-glutamine methylation	0.00904903	0.291214
seed35	GO:0033967 box C/D snoRNA metabolic process	1	0.00904903	1.695	0.5	Biological Process	GO:0033967	box C/D snoRNA metabolic process	0.00904903	0.291214
seed35	GO:0034963 box C/D snoRNA processing	1	0.00904903	1.695	0.5	Biological Process	GO:0034963	box C/D snoRNA processing	0.00904903	0.291214
seed35	GO:0016020 membrane	54	0.00948384	70.13	0.006	Cellular Component	GO:0016020	membrane	0.00948384	0.220732
seed35	GO:0004185 serine-type carboxypeptidase activity	2	0.01039	2.353	0.053	Molecular Function	GO:0004185	serine-type carboxypeptidase activity	0.01039	0.252026
seed35	GO:0004558 alpha-1,4-glucosidase activity	1	0.012115	1.176	0.333	Molecular Function	GO:0004558	alpha-1,4-glucosidase activity	0.012115	0.252026
seed35	GO:0009505 plant-type cell wall	2	0.0123009	2.597	0.056	Cellular Component	GO:0009505	plant-type cell wall	0.0123009	0.220732
seed35	GO:0010143 cutin biosynthetic process	1	0.0135433	1.695	0.333	Biological Process	GO:0010143	cutin biosynthetic process	0.0135433	0.368795
seed35	GO:0055129 L-proline biosynthetic process	1	0.0135433	1.695	0.333	Biological Process	GO:0055129	L-proline biosynthetic process	0.0135433	0.368795
seed35	GO:0042644 chloroplast nucleoid	1	0.0139828	1.299	0.333	Cellular Component	GO:0042644	chloroplast nucleoid	0.0139828	0.220732
seed35	GO:0071944 cell periphery	12	0.0140851	15.584	0.009	Cellular Component	GO:0071944	cell periphery	0.0140851	0.220732
seed35	GO:0030312 external encapsulating structure	4	0.0141754	5.195	0.02	Cellular Component	GO:0030312	external encapsulating structure	0.0141754	0.220732
seed35	GO:0004032 alditol:NADP+ 1-oxidoreductase activity	1	0.0161211	1.176	0.25	Molecular Function	GO:0004032	alditol:NADP+ 1-oxidoreductase activity	0.0161211	0.252026
seed35	GO:0008469 histone-arginine N-methyltransferase activity	1	0.0161211	1.176	0.25	Molecular Function	GO:0008469	histone-arginine N-methyltransferase activity	0.0161211	0.252026
seed35	GO:0009815 1-aminocyclopropane-1-carboxylate oxidase activity	1	0.0161211	1.176	0.25	Molecular Function	GO:0009815	1-aminocyclopropane-1-carboxylate oxidase activity	0.0161211	0.252026
seed35	GO:0015197 peptide transporter activity	2	0.0175466	2.353	0.04	Molecular Function	GO:0015197	peptide transporter activity	0.0175466	0.252026
seed35	GO:1904680 peptide transmembrane transporter activity	2	0.0175466	2.353	0.04	Molecular Function	GO:1904680	peptide transmembrane transporter activity	0.0175466	0.252026
seed35	GO:0019919 peptidyl-arginine methylation, to asymmetrical-dimethyl arginine	1	0.0180176	1.695	0.25	Biological Process	GO:0019919	peptidyl-arginine methylation, to asymmetrical-dimethyl arginine	0.0180176	0.375096
seed35	GO:0035242 protein-arginine omega-N asymmetric methyltransferase activity	1	0.020111	1.176	0.2	Molecular Function	GO:0035242	protein-arginine omega-N asymmetric methyltransferase activity	0.020111	0.252026
seed35	GO:0070008 serine-type exopeptidase activity	2	0.0217168	2.353	0.036	Molecular Function	GO:0070008	serine-type exopeptidase activity	0.0217168	0.252026
seed35	GO:0031224 intrinsic component of membrane	41	0.0218989	53.247	0.006	Cellular Component	GO:0031224	intrinsic component of membrane	0.0218989	0.298372
seed35	GO:0034969 histone arginine methylation	1	0.0224718	1.695	0.2	Biological Process	GO:0034969	histone arginine methylation	0.0224718	0.375096
seed35	GO:0035246 peptidyl-arginine N-methylation	1	0.0224718	1.695	0.2	Biological Process	GO:0035246	peptidyl-arginine N-methylation	0.0224718	0.375096
seed35	GO:0035247 peptidyl-arginine omega-N-methylation	1	0.0224718	1.695	0.2	Biological Process	GO:0035247	peptidyl-arginine omega-N-methylation	0.0224718	0.375096
seed35	GO:0043144 snoRNA processing	1	0.0224718	1.695	0.2	Biological Process	GO:0043144	snoRNA processing	0.0224718	0.375096
seed35	GO:0005976 polysaccharide metabolic process	6	0.0237298	10.169	0.012	Biological Process	GO:0005976	polysaccharide metabolic process	0.0237298	0.375096
seed35	GO:0004180 carboxypeptidase activity	2	0.0239408	2.353	0.034	Molecular Function	GO:0004180	carboxypeptidase activity	0.0239408	0.252026
seed35	GO:0004605 phosphatidate cytidylyltransferase activity	1	0.024085	1.176	0.167	Molecular Function	GO:0004605	phosphatidate cytidylyltransferase activity	0.024085	0.252026
seed35	GO:0015112 nitrate transmembrane transporter activity	1	0.024085	1.176	0.167	Molecular Function	GO:0015112	nitrate transmembrane transporter activity	0.024085	0.252026
seed35	GO:0009416 response to light stimulus	3	0.0246485	5.085	0.022	Biological Process	GO:0009416	response to light stimulus	0.0246485	0.375096
seed35	GO:0001708 cell fate specification	1	0.0269063	1.695	0.167	Biological Process	GO:0001708	cell fate specification	0.0269063	0.375096
seed35	GO:0006561 proline biosynthetic process	1	0.0269063	1.695	0.167	Biological Process	GO:0006561	proline biosynthetic process	0.0269063	0.375096
seed35	GO:0016074 snoRNA metabolic process	1	0.0269063	1.695	0.167	Biological Process	GO:0016074	snoRNA metabolic process	0.0269063	0.375096
seed35	GO:0044459 plasma membrane part	4	0.0272041	5.195	0.016	Cellular Component	GO:0044459	plasma membrane part	0.0272041	0.329472
seed35	GO:0016274 protein-arginine N-methyltransferase activity	1	0.028043	1.176	0.143	Molecular Function	GO:0016274	protein-arginine N-methyltransferase activity	0.028043	0.252026
seed35	GO:0052793 pectin acetylesterase activity	1	0.028043	1.176	0.143	Molecular Function	GO:0052793	pectin acetylesterase activity	0.028043	0.252026
seed35	GO:0016820 hydrolase activity, acting on acid anhydrides, catalyzing transmembrane movement of substances	4	0.0280895	4.706	0.014	Molecular Function	GO:0016820	hydrolase activity, acting on acid anhydrides, catalyzing transmembrane movement of substances	0.0280895	0.252026
seed35	GO:0042626 ATPase activity, coupled to transmembrane movement of substances	4	0.0280895	4.706	0.014	Molecular Function	GO:0042626	ATPase activity, coupled to transmembrane movement of substances	0.0280895	0.252026
seed35	GO:0022857 transmembrane transporter activity	12	0.0288484	14.118	0.007	Molecular Function	GO:0022857	transmembrane transporter activity	0.0288484	0.252026
seed35	GO:0022804 active transmembrane transporter activity	7	0.0292205	8.235	0.01	Molecular Function	GO:0022804	active transmembrane transporter activity	0.0292205	0.252026
seed35	GO:0009644 response to high light intensity	1	0.0313209	1.695	0.143	Biological Process	GO:0009644	response to high light intensity	0.0313209	0.375096
seed35	GO:0018216 peptidyl-arginine methylation	1	0.0313209	1.695	0.143	Biological Process	GO:0018216	peptidyl-arginine methylation	0.0313209	0.375096
seed35	GO:0046341 CDP-diacylglycerol metabolic process	1	0.0313209	1.695	0.143	Biological Process	GO:0046341	CDP-diacylglycerol metabolic process	0.0313209	0.375096
seed35	GO:0009314 response to radiation	3	0.0321074	5.085	0.02	Biological Process	GO:0009314	response to radiation	0.0321074	0.375096
seed35	GO:0005750 mitochondrial respiratory chain complex III	1	0.0323269	1.299	0.143	Cellular Component	GO:0005750	mitochondrial respiratory chain complex III	0.0323269	0.339614
seed35	GO:0006325 chromatin organization	3	0.0326422	5.085	0.019	Biological Process	GO:0006325	chromatin organization	0.0326422	0.375096
seed35	GO:0008276 protein methyltransferase activity	2	0.035461	2.353	0.027	Molecular Function	GO:0008276	protein methyltransferase activity	0.035461	0.284249
seed35	GO:0007030 Golgi organization	1	0.0357159	1.695	0.125	Biological Process	GO:0007030	Golgi organization	0.0357159	0.375096
seed35	GO:0010102 lateral root morphogenesis	1	0.0357159	1.695	0.125	Biological Process	GO:0010102	lateral root morphogenesis	0.0357159	0.375096
seed35	GO:0018195 peptidyl-arginine modification	1	0.0357159	1.695	0.125	Biological Process	GO:0018195	peptidyl-arginine modification	0.0357159	0.375096
seed35	GO:0016273 arginine N-methyltransferase activity	1	0.0359116	1.176	0.111	Molecular Function	GO:0016273	arginine N-methyltransferase activity	0.0359116	0.284249
seed35	GO:0016570 histone modification	2	0.0360262	3.39	0.03	Biological Process	GO:0016570	histone modification	0.0360262	0.375096
seed35	GO:0032259 methylation	2	0.0360262	3.39	0.03	Biological Process	GO:0032259	methylation	0.0360262	0.375096
seed35	GO:0043414 macromolecule methylation	2	0.0360262	3.39	0.03	Biological Process	GO:0043414	macromolecule methylation	0.0360262	0.375096
seed35	GO:0042646 plastid nucleoid	1	0.03686	1.299	0.125	Cellular Component	GO:0042646	plastid nucleoid	0.03686	0.339614
seed35	GO:0031226 intrinsic component of plasma membrane	3	0.0373886	3.896	0.019	Cellular Component	GO:0031226	intrinsic component of plasma membrane	0.0373886	0.339614
seed35	GO:0015926 glucosidase activity	2	0.0381595	2.353	0.026	Molecular Function	GO:0015926	glucosidase activity	0.0381595	0.284249
seed35	GO:0009057 macromolecule catabolic process	7	0.0388744	11.864	0.01	Biological Process	GO:0009057	macromolecule catabolic process	0.0388744	0.383576
seed35	GO:0008106 alcohol dehydrogenase (NADP+) activity	1	0.0398223	1.176	0.1	Molecular Function	GO:0008106	alcohol dehydrogenase (NADP+) activity	0.0398223	0.284249
seed35	GO:0097599 xylanase activity	1	0.0398223	1.176	0.1	Molecular Function	GO:0097599	xylanase activity	0.0398223	0.284249
seed35	GO:0008356 asymmetric cell division	1	0.0400912	1.695	0.111	Biological Process	GO:0008356	asymmetric cell division	0.0400912	0.383576
seed35	GO:0010101 post-embryonic root morphogenesis	1	0.0400912	1.695	0.111	Biological Process	GO:0010101	post-embryonic root morphogenesis	0.0400912	0.383576
seed35	GO:0016569 covalent chromatin modification	2	0.0432627	3.39	0.027	Biological Process	GO:0016569	covalent chromatin modification	0.0432627	0.383763
seed35	GO:0030243 cellulose metabolic process	2	0.0432627	3.39	0.027	Biological Process	GO:0030243	cellulose metabolic process	0.0432627	0.383763
seed35	GO:0009640 photomorphogenesis	1	0.0444471	1.695	0.1	Biological Process	GO:0009640	photomorphogenesis	0.0444471	0.383763
seed35	GO:0010088 phloem development	1	0.0444471	1.695	0.1	Biological Process	GO:0010088	phloem development	0.0444471	0.383763
seed35	GO:0045275 respiratory chain complex III	1	0.0458634	1.299	0.1	Cellular Component	GO:0045275	respiratory chain complex III	0.0458634	0.384547
seed35	GO:0015405 P-P-bond-hydrolysis-driven transmembrane transporter activity	4	0.046507	4.706	0.012	Molecular Function	GO:0015405	P-P-bond-hydrolysis-driven transmembrane transporter activity	0.046507	0.320898
seed35	GO:0042542 response to hydrogen peroxide	1	0.0487835	1.695	0.091	Biological Process	GO:0042542	response to hydrogen peroxide	0.0487835	0.411175
seed35	GO:0008170 N-methyltransferase activity	2	0.0496921	2.353	0.023	Molecular Function	GO:0008170	N-methyltransferase activity	0.0496921	0.331815
seed45	GO:0035250 UDP-galactosyltransferase activity	3	8.10642e-06	1.911	0.5	Molecular Function	GO:0035250	UDP-galactosyltransferase activity	8.10642e-06	0.0023995
seed45	GO:0009269 response to desiccation	2	0.000634956	1.905	0.4	Biological Process	GO:0009269	response to desiccation	0.000634956	0.165166
seed45	GO:0001101 response to acid chemical	7	0.000838317	6.667	0.037	Biological Process	GO:0001101	response to acid chemical	0.000838317	0.165166
seed45	GO:0035690 cellular response to drug	2	0.000947416	1.905	0.333	Biological Process	GO:0035690	cellular response to drug	0.000947416	0.165166
seed45	GO:0004857 enzyme inhibitor activity	6	0.00097802	3.822	0.04	Molecular Function	GO:0004857	enzyme inhibitor activity	0.00097802	0.0940073
seed45	GO:0009863 salicylic acid mediated signaling pathway	2	0.0013194	1.905	0.286	Biological Process	GO:0009863	salicylic acid mediated signaling pathway	0.0013194	0.172511
seed45	GO:0030234 enzyme regulator activity	9	0.00140297	5.732	0.025	Molecular Function	GO:0030234	enzyme regulator activity	0.00140297	0.0940073
seed45	GO:0004867 serine-type endopeptidase inhibitor activity	2	0.00151494	1.274	0.25	Molecular Function	GO:0004867	serine-type endopeptidase inhibitor activity	0.00151494	0.0940073
seed45	GO:0008378 galactosyltransferase activity	3	0.00158796	1.911	0.097	Molecular Function	GO:0008378	galactosyltransferase activity	0.00158796	0.0940073
seed45	GO:0071446 cellular response to salicylic acid stimulus	2	0.00174994	1.905	0.25	Biological Process	GO:0071446	cellular response to salicylic acid stimulus	0.00174994	0.183044
seed45	GO:0004864 protein phosphatase inhibitor activity	2	0.00241088	1.274	0.2	Molecular Function	GO:0004864	protein phosphatase inhibitor activity	0.00241088	0.10849
seed45	GO:0004866 endopeptidase inhibitor activity	3	0.00286831	1.911	0.079	Molecular Function	GO:0004866	endopeptidase inhibitor activity	0.00286831	0.10849
seed45	GO:0010427 abscisic acid binding	2	0.00293217	1.274	0.182	Molecular Function	GO:0010427	abscisic acid binding	0.00293217	0.10849
seed45	GO:0061135 endopeptidase regulator activity	3	0.004644	1.911	0.067	Molecular Function	GO:0061135	endopeptidase regulator activity	0.004644	0.126682
seed45	GO:0006560 proline metabolic process	2	0.00474814	1.905	0.154	Biological Process	GO:0006560	proline metabolic process	0.00474814	0.313437
seed45	GO:0009751 response to salicylic acid	2	0.00474814	1.905	0.154	Biological Process	GO:0009751	response to salicylic acid	0.00474814	0.313437
seed45	GO:0030414 peptidase inhibitor activity	3	0.00494102	1.911	0.065	Molecular Function	GO:0030414	peptidase inhibitor activity	0.00494102	0.126682
seed45	GO:0098772 molecular function regulator	9	0.00504944	5.732	0.021	Molecular Function	GO:0098772	molecular function regulator	0.00504944	0.126682
seed45	GO:0036003 positive regulation of transcription from RNA polymerase II promoter in response to stress	2	0.00551045	1.905	0.143	Biological Process	GO:0036003	positive regulation of transcription from RNA polymerase II promoter in response to stress	0.00551045	0.313437
seed45	GO:0043618 regulation of transcription from RNA polymerase II promoter in response to stress	2	0.00551045	1.905	0.143	Biological Process	GO:0043618	regulation of transcription from RNA polymerase II promoter in response to stress	0.00551045	0.313437
seed45	GO:0019840 isoprenoid binding	2	0.00624232	1.274	0.125	Molecular Function	GO:0019840	isoprenoid binding	0.00624232	0.126682
seed45	GO:0061134 peptidase regulator activity	3	0.00624236	1.911	0.06	Molecular Function	GO:0061134	peptidase regulator activity	0.00624236	0.126682
seed45	GO:0043620 regulation of DNA-templated transcription in response to stress	2	0.0063249	1.905	0.133	Biological Process	GO:0043620	regulation of DNA-templated transcription in response to stress	0.0063249	0.313437
seed45	GO:0005576 extracellular region	8	0.00667618	6.015	0.023	Cellular Component	GO:0005576	extracellular region	0.00667618	0.774437
seed45	GO:0004315 3-oxoacyl-[acyl-carrier-protein] synthase activity	1	0.00748903	0.637	1	Molecular Function	GO:0004315	3-oxoacyl-[acyl-carrier-protein] synthase activity	0.00748903	0.126682
seed45	GO:0036009 protein-glutamine N-methyltransferase activity	1	0.00748903	0.637	1	Molecular Function	GO:0036009	protein-glutamine N-methyltransferase activity	0.00748903	0.126682
seed45	GO:0050486 intramolecular transferase activity, transferring hydroxy groups	1	0.00748903	0.637	1	Molecular Function	GO:0050486	intramolecular transferase activity, transferring hydroxy groups	0.00748903	0.126682
seed45	GO:1901700 response to oxygen-containing compound	7	0.00751905	6.667	0.025	Biological Process	GO:1901700	response to oxygen-containing compound	0.00751905	0.313437
seed45	GO:0019212 phosphatase inhibitor activity	2	0.00788135	1.274	0.111	Molecular Function	GO:0019212	phosphatase inhibitor activity	0.00788135	0.126682
seed45	GO:1990258 histone glutamine methylation	1	0.00807009	0.952	1	Biological Process	GO:1990258	histone glutamine methylation	0.00807009	0.313437
seed45	GO:0006012 galactose metabolic process	2	0.0081067	1.905	0.118	Biological Process	GO:0006012	galactose metabolic process	0.0081067	0.313437
seed45	GO:0008289 lipid binding	5	0.00812408	3.185	0.03	Molecular Function	GO:0008289	lipid binding	0.00812408	0.126682
seed45	GO:0019208 phosphatase regulator activity	3	0.00813164	1.911	0.055	Molecular Function	GO:0019208	phosphatase regulator activity	0.00813164	0.126682
seed45	GO:0009064 glutamine family amino acid metabolic process	4	0.00898958	3.81	0.04	Biological Process	GO:0009064	glutamine family amino acid metabolic process	0.00898958	0.313437
seed45	GO:0071229 cellular response to acid chemical	4	0.00898958	3.81	0.04	Biological Process	GO:0071229	cellular response to acid chemical	0.00898958	0.313437
seed45	GO:0016571 histone methylation	2	0.0100867	1.905	0.105	Biological Process	GO:0016571	histone methylation	0.0100867	0.329708
seed45	GO:0003924 GTPase activity	5	0.0103138	3.185	0.029	Molecular Function	GO:0003924	GTPase activity	0.0103138	0.137189
seed45	GO:0000987 core promoter proximal region sequence-specific DNA binding	2	0.0106599	1.274	0.095	Molecular Function	GO:0000987	core promoter proximal region sequence-specific DNA binding	0.0106599	0.137189
seed45	GO:0001159 core promoter proximal region DNA binding	2	0.0106599	1.274	0.095	Molecular Function	GO:0001159	core promoter proximal region DNA binding	0.0106599	0.137189
seed45	GO:0005200 structural constituent of cytoskeleton	2	0.0106599	1.274	0.095	Molecular Function	GO:0005200	structural constituent of cytoskeleton	0.0106599	0.137189
seed45	GO:0016757 transferase activity, transferring glycosyl groups	12	0.0119388	7.643	0.016	Molecular Function	GO:0016757	transferase activity, transferring glycosyl groups	0.0119388	0.147245
seed45	GO:0046686 response to cadmium ion	2	0.0122581	1.905	0.095	Biological Process	GO:0046686	response to cadmium ion	0.0122581	0.365547
seed45	GO:0042562 hormone binding	2	0.0127178	1.274	0.087	Molecular Function	GO:0042562	hormone binding	0.0127178	0.150579
seed45	GO:0009065 glutamine family amino acid catabolic process	2	0.0134136	1.905	0.091	Biological Process	GO:0009065	glutamine family amino acid catabolic process	0.0134136	0.365547
seed45	GO:2000112 regulation of cellular macromolecule biosynthetic process	13	0.0145739	12.381	0.016	Biological Process	GO:2000112	regulation of cellular macromolecule biosynthetic process	0.0145739	0.365547
seed45	GO:0004671 protein C-terminal S-isoprenylcysteine carboxyl O-methyltransferase activity	1	0.0149223	0.637	0.5	Molecular Function	GO:0004671	protein C-terminal S-isoprenylcysteine carboxyl O-methyltransferase activity	0.0149223	0.152663
seed45	GO:0008777 acetylornithine deacetylase activity	1	0.0149223	0.637	0.5	Molecular Function	GO:0008777	acetylornithine deacetylase activity	0.0149223	0.152663
seed45	GO:0047216 inositol 3-alpha-galactosyltransferase activity	1	0.0149223	0.637	0.5	Molecular Function	GO:0047216	inositol 3-alpha-galactosyltransferase activity	0.0149223	0.152663
seed45	GO:0008194 UDP-glycosyltransferase activity	6	0.0149568	3.822	0.023	Molecular Function	GO:0008194	UDP-glycosyltransferase activity	0.0149568	0.152663
seed45	GO:0010158 abaxial cell fate specification	1	0.0160757	0.952	0.5	Biological Process	GO:0010158	abaxial cell fate specification	0.0160757	0.365547
seed45	GO:0018364 peptidyl-glutamine methylation	1	0.0160757	0.952	0.5	Biological Process	GO:0018364	peptidyl-glutamine methylation	0.0160757	0.365547
seed45	GO:0033967 box C/D snoRNA metabolic process	1	0.0160757	0.952	0.5	Biological Process	GO:0033967	box C/D snoRNA metabolic process	0.0160757	0.365547
seed45	GO:0034963 box C/D snoRNA processing	1	0.0160757	0.952	0.5	Biological Process	GO:0034963	box C/D snoRNA processing	0.0160757	0.365547
seed45	GO:0043178 alcohol binding	2	0.0160998	1.274	0.077	Molecular Function	GO:0043178	alcohol binding	0.0160998	0.158852
seed45	GO:0009514 glyoxysome	1	0.0161112	0.752	0.5	Cellular Component	GO:0009514	glyoxysome	0.0161112	0.793316
seed45	GO:0008276 protein methyltransferase activity	3	0.0174894	1.911	0.041	Molecular Function	GO:0008276	protein methyltransferase activity	0.0174894	0.166995
seed45	GO:0009055 electron carrier activity	5	0.0181686	3.185	0.025	Molecular Function	GO:0009055	electron carrier activity	0.0181686	0.16806
seed45	GO:0006479 protein methylation	2	0.0198566	1.905	0.074	Biological Process	GO:0006479	protein methylation	0.0198566	0.386299
seed45	GO:0015301 anion:anion antiporter activity	2	0.0211336	1.274	0.067	Molecular Function	GO:0015301	anion:anion antiporter activity	0.0211336	0.188597
seed45	GO:0008213 protein alkylation	2	0.0212729	1.905	0.071	Biological Process	GO:0008213	protein alkylation	0.0212729	0.386299
seed45	GO:0004558 alpha-1,4-glucosidase activity	1	0.0223003	0.637	0.333	Molecular Function	GO:0004558	alpha-1,4-glucosidase activity	0.0223003	0.188597
seed45	GO:0015184 L-cystine transmembrane transporter activity	1	0.0223003	0.637	0.333	Molecular Function	GO:0015184	L-cystine transmembrane transporter activity	0.0223003	0.188597
seed45	GO:0009414 response to water deprivation	2	0.0227299	1.905	0.069	Biological Process	GO:0009414	response to water deprivation	0.0227299	0.386299
seed45	GO:0006562 proline catabolic process	1	0.0240173	0.952	0.333	Biological Process	GO:0006562	proline catabolic process	0.0240173	0.386299
seed45	GO:0016320 endoplasmic reticulum membrane fusion	1	0.0240173	0.952	0.333	Biological Process	GO:0016320	endoplasmic reticulum membrane fusion	0.0240173	0.386299
seed45	GO:0055129 L-proline biosynthetic process	1	0.0240173	0.952	0.333	Biological Process	GO:0055129	L-proline biosynthetic process	0.0240173	0.386299
seed45	GO:1902645 tertiary alcohol biosynthetic process	1	0.0240173	0.952	0.333	Biological Process	GO:1902645	tertiary alcohol biosynthetic process	0.0240173	0.386299
seed45	GO:0042644 chloroplast nucleoid	1	0.0240699	0.752	0.333	Cellular Component	GO:0042644	chloroplast nucleoid	0.0240699	0.793316
seed45	GO:0042493 response to drug	3	0.0242828	2.857	0.039	Biological Process	GO:0042493	response to drug	0.0242828	0.386299
seed45	GO:0006357 regulation of transcription from RNA polymerase II promoter	4	0.0254367	3.81	0.029	Biological Process	GO:0006357	regulation of transcription from RNA polymerase II promoter	0.0254367	0.386299
seed45	GO:0080090 regulation of primary metabolic process	16	0.0264974	15.238	0.014	Biological Process	GO:0080090	regulation of primary metabolic process	0.0264974	0.386299
seed45	GO:0033293 monocarboxylic acid binding	2	0.0282138	1.274	0.057	Molecular Function	GO:0033293	monocarboxylic acid binding	0.0282138	0.219213
seed45	GO:0004032 alditol:NADP+ 1-oxidoreductase activity	1	0.0296234	0.637	0.25	Molecular Function	GO:0004032	alditol:NADP+ 1-oxidoreductase activity	0.0296234	0.219213
seed45	GO:0004322 ferroxidase activity	1	0.0296234	0.637	0.25	Molecular Function	GO:0004322	ferroxidase activity	0.0296234	0.219213
seed45	GO:0008469 histone-arginine N-methyltransferase activity	1	0.0296234	0.637	0.25	Molecular Function	GO:0008469	histone-arginine N-methyltransferase activity	0.0296234	0.219213
seed45	GO:0009540 zeaxanthin epoxidase [overall] activity	1	0.0296234	0.637	0.25	Molecular Function	GO:0009540	zeaxanthin epoxidase [overall] activity	0.0296234	0.219213
seed45	GO:0019919 peptidyl-arginine methylation, to asymmetrical-dimethyl arginine	1	0.0318954	0.952	0.25	Biological Process	GO:0019919	peptidyl-arginine methylation, to asymmetrical-dimethyl arginine	0.0318954	0.386299
seed45	GO:0012511 monolayer-surrounded lipid storage body	1	0.0319647	0.752	0.25	Cellular Component	GO:0012511	monolayer-surrounded lipid storage body	0.0319647	0.793316
seed45	GO:0016758 transferase activity, transferring hexosyl groups	8	0.0321797	5.096	0.016	Molecular Function	GO:0016758	transferase activity, transferring hexosyl groups	0.0321797	0.232322
seed45	GO:0031323 regulation of cellular metabolic process	16	0.0322572	15.238	0.013	Biological Process	GO:0031323	regulation of cellular metabolic process	0.0322572	0.386299
seed45	GO:0034605 cellular response to heat	2	0.0322887	1.905	0.057	Biological Process	GO:0034605	cellular response to heat	0.0322887	0.386299
seed45	GO:0009628 response to abiotic stimulus	7	0.0324179	6.667	0.019	Biological Process	GO:0009628	response to abiotic stimulus	0.0324179	0.386299
seed45	GO:0010035 response to inorganic substance	4	0.032455	3.81	0.027	Biological Process	GO:0010035	response to inorganic substance	0.032455	0.386299
seed45	GO:1901701 cellular response to oxygen-containing compound	4	0.0331439	3.81	0.027	Biological Process	GO:1901701	cellular response to oxygen-containing compound	0.0331439	0.386299
seed45	GO:0009505 plant-type cell wall	2	0.0341947	1.504	0.056	Cellular Component	GO:0009505	plant-type cell wall	0.0341947	0.793316
seed45	GO:0009415 response to water	2	0.035769	1.905	0.054	Biological Process	GO:0009415	response to water	0.035769	0.386299
seed45	GO:0017176 phosphatidylinositol N-acetylglucosaminyltransferase activity	1	0.0368919	0.637	0.2	Molecular Function	GO:0017176	phosphatidylinositol N-acetylglucosaminyltransferase activity	0.0368919	0.248447
seed45	GO:0035242 protein-arginine omega-N asymmetric methyltransferase activity	1	0.0368919	0.637	0.2	Molecular Function	GO:0035242	protein-arginine omega-N asymmetric methyltransferase activity	0.0368919	0.248447
seed45	GO:0001067 regulatory region nucleic acid binding	4	0.03776	2.548	0.024	Molecular Function	GO:0001067	regulatory region nucleic acid binding	0.03776	0.248447
seed45	GO:0019207 kinase regulator activity	2	0.0377706	1.274	0.049	Molecular Function	GO:0019207	kinase regulator activity	0.0377706	0.248447
seed45	GO:0007224 smoothened signaling pathway	1	0.0397104	0.952	0.2	Biological Process	GO:0007224	smoothened signaling pathway	0.0397104	0.386299
seed45	GO:0008215 spermine metabolic process	1	0.0397104	0.952	0.2	Biological Process	GO:0008215	spermine metabolic process	0.0397104	0.386299
seed45	GO:0034969 histone arginine methylation	1	0.0397104	0.952	0.2	Biological Process	GO:0034969	histone arginine methylation	0.0397104	0.386299
seed45	GO:0035246 peptidyl-arginine N-methylation	1	0.0397104	0.952	0.2	Biological Process	GO:0035246	peptidyl-arginine N-methylation	0.0397104	0.386299
seed45	GO:0035247 peptidyl-arginine omega-N-methylation	1	0.0397104	0.952	0.2	Biological Process	GO:0035247	peptidyl-arginine omega-N-methylation	0.0397104	0.386299
seed45	GO:0043144 snoRNA processing	1	0.0397104	0.952	0.2	Biological Process	GO:0043144	snoRNA processing	0.0397104	0.386299
seed45	GO:1903506 regulation of nucleic acid-templated transcription	11	0.0405509	10.476	0.015	Biological Process	GO:1903506	regulation of nucleic acid-templated transcription	0.0405509	0.386299
seed45	GO:0009790 embryo development	2	0.0412464	1.905	0.05	Biological Process	GO:0009790	embryo development	0.0412464	0.386299
seed45	GO:0006355 regulation of transcription, DNA-templated	9	0.0417957	8.571	0.016	Biological Process	GO:0006355	regulation of transcription, DNA-templated	0.0417957	0.386299
seed45	GO:0050896 response to stimulus	23	0.0427812	21.905	0.012	Biological Process	GO:0050896	response to stimulus	0.0427812	0.386299
seed45	GO:0019888 protein phosphatase regulator activity	2	0.0429484	1.274	0.045	Molecular Function	GO:0019888	protein phosphatase regulator activity	0.0429484	0.251067
seed45	GO:0009639 response to red or far red light	2	0.0431382	1.905	0.049	Biological Process	GO:0009639	response to red or far red light	0.0431382	0.386299
seed45	GO:0000099 sulfur amino acid transmembrane transporter activity	1	0.0441064	0.637	0.167	Molecular Function	GO:0000099	sulfur amino acid transmembrane transporter activity	0.0441064	0.251067
seed45	GO:0003880 protein C-terminal carboxyl O-methyltransferase activity	1	0.0441064	0.637	0.167	Molecular Function	GO:0003880	protein C-terminal carboxyl O-methyltransferase activity	0.0441064	0.251067
seed45	GO:0004014 adenosylmethionine decarboxylase activity	1	0.0441064	0.637	0.167	Molecular Function	GO:0004014	adenosylmethionine decarboxylase activity	0.0441064	0.251067
seed45	GO:0004066 asparagine synthase (glutamine-hydrolyzing) activity	1	0.0441064	0.637	0.167	Molecular Function	GO:0004066	asparagine synthase (glutamine-hydrolyzing) activity	0.0441064	0.251067
seed45	GO:0004605 phosphatidate cytidylyltransferase activity	1	0.0441064	0.637	0.167	Molecular Function	GO:0004605	phosphatidate cytidylyltransferase activity	0.0441064	0.251067
seed45	GO:0016724 oxidoreductase activity, oxidizing metal ions, oxygen as acceptor	1	0.0441064	0.637	0.167	Molecular Function	GO:0016724	oxidoreductase activity, oxidizing metal ions, oxygen as acceptor	0.0441064	0.251067
seed45	GO:0071215 cellular response to abscisic acid stimulus	2	0.0450618	1.905	0.048	Biological Process	GO:0071215	cellular response to abscisic acid stimulus	0.0450618	0.386299
seed45	GO:0016831 carboxy-lyase activity	3	0.0454586	1.911	0.028	Molecular Function	GO:0016831	carboxy-lyase activity	0.0454586	0.253882
seed45	GO:0042221 response to chemical	10	0.0468589	9.524	0.015	Biological Process	GO:0042221	response to chemical	0.0468589	0.386299
seed45	GO:0001708 cell fate specification	1	0.0474631	0.952	0.167	Biological Process	GO:0001708	cell fate specification	0.0474631	0.386299
seed45	GO:0006561 proline biosynthetic process	1	0.0474631	0.952	0.167	Biological Process	GO:0006561	proline biosynthetic process	0.0474631	0.386299
seed45	GO:0016074 snoRNA metabolic process	1	0.0474631	0.952	0.167	Biological Process	GO:0016074	snoRNA metabolic process	0.0474631	0.386299
seed45	GO:1902644 tertiary alcohol metabolic process	1	0.0474631	0.952	0.167	Biological Process	GO:1902644	tertiary alcohol metabolic process	0.0474631	0.386299
seed45	GO:0019219 regulation of nucleobase-containing compound metabolic process	13	0.0475202	12.381	0.013	Biological Process	GO:0019219	regulation of nucleobase-containing compound metabolic process	0.0475202	0.386299
seed45	GO:0010256 endomembrane system organization	2	0.0490022	1.905	0.045	Biological Process	GO:0010256	endomembrane system organization	0.0490022	0.386299
seed45	GO:0090174 organelle membrane fusion	2	0.0490022	1.905	0.045	Biological Process	GO:0090174	organelle membrane fusion	0.0490022	0.386299
seed45	GO:0010556 regulation of macromolecule biosynthetic process	13	0.0498324	12.381	0.013	Biological Process	GO:0010556	regulation of macromolecule biosynthetic process	0.0498324	0.386299
Notes: Terms with P < 0.05 are shown, with a Benjamini-Hochberg correction or false discovery rate.

## Sheet: Table S5
Table S5. KEGG pathways enriched DEGs for Shell-45, Shell-35, Pod-25, Seed-35, and Seed-45 in YH15, W1202, S181523, and S181517.
Period	id	num	pvalue	per	ratio	class	ID	Descrption	Pvalue	Qvalue
shell45	Diterpenoid biosynthesis	9	4.14291e-05	3.093	0.066	Metabolism	ko00904	Diterpenoid biosynthesis	4.14291e-05	0.00418434
shell45	Pentose and glucuronate interconversions	18	0.000221732	6.186	0.031	Metabolism	ko00040	Pentose and glucuronate interconversions	0.000221732	0.0111974
shell45	Phenylpropanoid biosynthesis	20	0.000814341	6.873	0.026	Metabolism	ko00940	Phenylpropanoid biosynthesis	0.000814341	0.0274162
shell45	ABC transporters	13	0.00189801	4.467	0.031	Environmental Information Processing	ko02010	ABC transporters	0.00189801	0.0479247
shell45	Cutin, suberine and wax biosynthesis	7	0.00342529	2.405	0.043	Metabolism	ko00073	Cutin, suberine and wax biosynthesis	0.00342529	0.0677887
shell45	Plant hormone signal transduction	26	0.00402705	8.935	0.021	Environmental Information Processing	ko04075	Plant hormone signal transduction	0.00402705	0.0677887
shell45	Metabolic pathways	149	0.0182678	51.203	0.014	Metabolism	ko01100	Metabolic pathways	0.0182678	0.263579
shell45	Other glycan degradation	6	0.0363747	2.062	0.029	Metabolism	ko00511	Other glycan degradation	0.0363747	0.38368
shell45	Sulfur relay system	2	0.038311	0.687	0.077	Genetic Information Processing	ko04122	Sulfur relay system	0.038311	0.38368
shell45	Monoterpenoid biosynthesis	2	0.0410562	0.687	0.074	Metabolism	ko00902	Monoterpenoid biosynthesis	0.0410562	0.38368
shell45	Amino sugar and nucleotide sugar metabolism	11	0.0418473	3.78	0.022	Metabolism	ko00520	Amino sugar and nucleotide sugar metabolism	0.0418473	0.38368
shell45	Glycosphingolipid biosynthesis - ganglio series	4	0.0455858	1.375	0.036	Metabolism	ko00604	Glycosphingolipid biosynthesis - ganglio series	0.0455858	0.38368
shell45	Biosynthesis of secondary metabolites	79	0.0661294	27.148	0.014	Metabolism	ko01110	Biosynthesis of secondary metabolites	0.0661294	0.513775
shell45	Other types of O-glycan biosynthesis	3	0.0795815	1.031	0.036	Metabolism	ko00514	Other types of O-glycan biosynthesis	0.0795815	0.544887
shell45	Glycosylphosphatidylinositol(GPI)-anchor biosynthesis	4	0.0874716	1.375	0.029	Metabolism	ko00563	Glycosylphosphatidylinositol(GPI)-anchor biosynthesis	0.0874716	0.544887
shell45	Galactose metabolism	8	0.0881498	2.749	0.021	Metabolism	ko00052	Galactose metabolism	0.0881498	0.544887
shell45	Mannose type O-glycan biosyntheis	1	0.0917136	0.344	0.125	Metabolism	ko00515	Mannose type O-glycan biosyntheis	0.0917136	0.544887
shell45	Taurine and hypotaurine metabolism	2	0.10846	0.687	0.043	Metabolism	ko00430	Taurine and hypotaurine metabolism	0.10846	0.608582
shell45	Glycosaminoglycan degradation	4	0.127688	1.375	0.025	Metabolism	ko00531	Glycosaminoglycan degradation	0.127688	0.644163
shell45	Isoflavonoid biosynthesis	3	0.133935	1.031	0.028	Metabolism	ko00943	Isoflavonoid biosynthesis	0.133935	0.644163
shell45	Isoquinoline alkaloid biosynthesis	3	0.133935	1.031	0.028	Metabolism	ko00950	Isoquinoline alkaloid biosynthesis	0.133935	0.644163
shell45	Ubiquinone and other terpenoid-quinone biosynthesis	5	0.164949	1.718	0.021	Metabolism	ko00130	Ubiquinone and other terpenoid-quinone biosynthesis	0.164949	0.757268
shell45	Glycosphingolipid biosynthesis - lacto and neolacto series	1	0.175042	0.344	0.062	Metabolism	ko00601	Glycosphingolipid biosynthesis - lacto and neolacto series	0.175042	0.765678
shell45	Fatty acid elongation	3	0.191522	1.031	0.024	Metabolism	ko00062	Fatty acid elongation	0.191522	0.765678
shell45	Nitrogen metabolism	3	0.191522	1.031	0.024	Metabolism	ko00910	Nitrogen metabolism	0.191522	0.765678
shell45	Sphingolipid metabolism	5	0.197105	1.718	0.019	Metabolism	ko00600	Sphingolipid metabolism	0.197105	0.765678
shell45	Zeatin biosynthesis	2	0.230272	0.687	0.026	Metabolism	ko00908	Zeatin biosynthesis	0.230272	0.846537
shell45	Flavone and flavonol biosynthesis	2	0.234684	0.687	0.026	Metabolism	ko00944	Flavone and flavonol biosynthesis	0.234684	0.846537
shell45	Selenocompound metabolism	2	0.27009	0.687	0.024	Metabolism	ko00450	Selenocompound metabolism	0.27009	0.909304
shell45	Arachidonic acid metabolism	2	0.27009	0.687	0.024	Metabolism	ko00590	Arachidonic acid metabolism	0.27009	0.909304
shell45	Arginine and proline metabolism	4	0.288036	1.375	0.018	Metabolism	ko00330	Arginine and proline metabolism	0.288036	0.929542
shell45	Brassinosteroid biosynthesis	1	0.294508	0.344	0.034	Metabolism	ko00905	Brassinosteroid biosynthesis	0.294508	0.929542
shell45	Biosynthesis of unsaturated fatty acids	2	0.327417	0.687	0.02	Metabolism	ko01040	Biosynthesis of unsaturated fatty acids	0.327417	0.99999
shell45	Aminoacyl-tRNA biosynthesis	4	0.339132	1.375	0.016	Genetic Information Processing	ko00970	Aminoacyl-tRNA biosynthesis	0.339132	0.99999
shell45	Tyrosine metabolism	4	0.371614	1.375	0.016	Metabolism	ko00350	Tyrosine metabolism	0.371614	0.99999
shell45	Photosynthesis - antenna proteins	1	0.382018	0.344	0.025	Metabolism	ko00196	Photosynthesis - antenna proteins	0.382018	0.99999
shell45	Glutathione metabolism	5	0.390748	1.718	0.015	Metabolism	ko00480	Glutathione metabolism	0.390748	0.99999
shell45	Histidine metabolism	2	0.391949	0.687	0.018	Metabolism	ko00340	Histidine metabolism	0.391949	0.99999
shell45	Glycosphingolipid biosynthesis - globo and isoglobo series	1	0.403947	0.344	0.023	Metabolism	ko00603	Glycosphingolipid biosynthesis - globo and isoglobo series	0.403947	0.99999
shell45	Fatty acid biosynthesis	3	0.431893	1.031	0.015	Metabolism	ko00061	Fatty acid biosynthesis	0.431893	0.99999
shell45	Ascorbate and aldarate metabolism	4	0.433387	1.375	0.014	Metabolism	ko00053	Ascorbate and aldarate metabolism	0.433387	0.99999
shell45	alpha-Linolenic acid metabolism	3	0.438187	1.031	0.015	Metabolism	ko00592	alpha-Linolenic acid metabolism	0.438187	0.99999
shell45	Sulfur metabolism	2	0.445557	0.687	0.016	Metabolism	ko00920	Sulfur metabolism	0.445557	0.99999
shell45	Glucosinolate biosynthesis	1	0.458706	0.344	0.02	Metabolism	ko00966	Glucosinolate biosynthesis	0.458706	0.99999
shell45	Plant-pathogen interaction	17	0.484403	5.842	0.012	Organismal Systems	ko04626	Plant-pathogen interaction	0.484403	0.99999
shell45	Citrate cycle (TCA cycle)	3	0.490511	1.031	0.014	Metabolism	ko00020	Citrate cycle (TCA cycle)	0.490511	0.99999
shell35	Metabolic pathways	370	2.22144e-06	53.623	0.034	Metabolism	ko01100	Metabolic pathways	2.22144e-06	0.000257687
shell35	Phenylpropanoid biosynthesis	42	2.85495e-05	6.087	0.056	Metabolism	ko00940	Phenylpropanoid biosynthesis	2.85495e-05	0.00165587
shell35	Glycosylphosphatidylinositol(GPI)-anchor biosynthesis	14	4.59094e-05	2.029	0.1	Metabolism	ko00563	Glycosylphosphatidylinositol(GPI)-anchor biosynthesis	4.59094e-05	0.00177516
shell35	Diterpenoid biosynthesis	13	0.000145054	1.884	0.095	Metabolism	ko00904	Diterpenoid biosynthesis	0.000145054	0.00420658
shell35	Cysteine and methionine metabolism	27	0.000239751	3.913	0.06	Metabolism	ko00270	Cysteine and methionine metabolism	0.000239751	0.00511879
shell35	Pentose and glucuronate interconversions	32	0.000264765	4.638	0.055	Metabolism	ko00040	Pentose and glucuronate interconversions	0.000264765	0.00511879
shell35	Glycosphingolipid biosynthesis - ganglio series	11	0.000343153	1.594	0.098	Metabolism	ko00604	Glycosphingolipid biosynthesis - ganglio series	0.000343153	0.00568653
shell35	Plant hormone signal transduction	56	0.000415816	8.116	0.045	Environmental Information Processing	ko04075	Plant hormone signal transduction	0.000415816	0.00602933
shell35	Biosynthesis of secondary metabolites	194	0.00145826	28.116	0.034	Metabolism	ko01110	Biosynthesis of secondary metabolites	0.00145826	0.0187953
shell35	Starch and sucrose metabolism	39	0.00204348	5.652	0.046	Metabolism	ko00500	Starch and sucrose metabolism	0.00204348	0.0224476
shell35	Other glycan degradation	14	0.00212866	2.029	0.069	Metabolism	ko00511	Other glycan degradation	0.00212866	0.0224476
shell35	Sphingolipid metabolism	16	0.00297876	2.319	0.062	Metabolism	ko00600	Sphingolipid metabolism	0.00297876	0.0287947
shell35	Glycosaminoglycan degradation	11	0.00631143	1.594	0.068	Metabolism	ko00531	Glycosaminoglycan degradation	0.00631143	0.0563174
shell35	MAPK signaling pathway - plant	43	0.0086216	6.232	0.041	Environmental Information Processing	ko04016	MAPK signaling pathway - plant	0.0086216	0.0714361
shell35	Amino sugar and nucleotide sugar metabolism	23	0.0185509	3.333	0.045	Metabolism	ko00520	Amino sugar and nucleotide sugar metabolism	0.0185509	0.14346
shell35	Mannose type O-glycan biosyntheis	2	0.0200442	0.29	0.25	Metabolism	ko00515	Mannose type O-glycan biosyntheis	0.0200442	0.14532
shell35	Flavonoid biosynthesis	14	0.0224867	2.029	0.052	Metabolism	ko00941	Flavonoid biosynthesis	0.0224867	0.153438
shell35	Galactose metabolism	18	0.0247772	2.609	0.047	Metabolism	ko00052	Galactose metabolism	0.0247772	0.159675
shell35	Base excision repair	11	0.0296007	1.594	0.054	Genetic Information Processing	ko03410	Base excision repair	0.0296007	0.18072
shell35	Isoquinoline alkaloid biosynthesis	7	0.031217	1.014	0.066	Metabolism	ko00950	Isoquinoline alkaloid biosynthesis	0.031217	0.181058
shell35	Glutathione metabolism	16	0.0363366	2.319	0.047	Metabolism	ko00480	Glutathione metabolism	0.0363366	0.200716
shell35	Monoterpenoid biosynthesis	3	0.0400106	0.435	0.111	Metabolism	ko00902	Monoterpenoid biosynthesis	0.0400106	0.203151
shell35	Circadian rhythm - plant	15	0.0402799	2.174	0.047	Organismal Systems	ko04712	Circadian rhythm - plant	0.0402799	0.203151
shell35	Ubiquinone and other terpenoid-quinone biosynthesis	12	0.0438816	1.739	0.05	Metabolism	ko00130	Ubiquinone and other terpenoid-quinone biosynthesis	0.0438816	0.212095
pod25	Plant-pathogen interaction	47	1.6586e-10	15.825	0.034	Organismal Systems	ko04626	Plant-pathogen interaction	1.6586e-10	1.74153e-08
pod25	Isoflavonoid biosynthesis	9	6.17858e-06	3.03	0.085	Metabolism	ko00943	Isoflavonoid biosynthesis	6.17858e-06	0.000324376
pod25	Flavone and flavonol biosynthesis	6	0.000359109	2.02	0.078	Metabolism	ko00944	Flavone and flavonol biosynthesis	0.000359109	0.0125688
pod25	Biosynthesis of secondary metabolites	94	0.000520509	31.65	0.017	Metabolism	ko01110	Biosynthesis of secondary metabolites	0.000520509	0.0136634
pod25	Mannose type O-glycan biosyntheis	2	0.00395499	0.673	0.25	Metabolism	ko00515	Mannose type O-glycan biosyntheis	0.00395499	0.0830548
pod25	Diterpenoid biosynthesis	6	0.0067964	2.02	0.044	Metabolism	ko00904	Diterpenoid biosynthesis	0.0067964	0.113075
pod25	Starch and sucrose metabolism	19	0.00799282	6.397	0.023	Metabolism	ko00500	Starch and sucrose metabolism	0.00799282	0.113075
pod25	Ether lipid metabolism	7	0.00920801	2.357	0.037	Metabolism	ko00565	Ether lipid metabolism	0.00920801	0.113075
pod25	Amino sugar and nucleotide sugar metabolism	13	0.00969217	4.377	0.026	Metabolism	ko00520	Amino sugar and nucleotide sugar metabolism	0.00969217	0.113075
pod25	Ubiquinone and other terpenoid-quinone biosynthesis	7	0.029522	2.357	0.029	Metabolism	ko00130	Ubiquinone and other terpenoid-quinone biosynthesis	0.029522	0.30998
pod25	Metabolic pathways	149	0.0396382	50.168	0.014	Metabolism	ko01100	Metabolic pathways	0.0396382	0.337923
pod25	Sulfur relay system	2	0.0397553	0.673	0.077	Genetic Information Processing	ko04122	Sulfur relay system	0.0397553	0.337923
pod25	Phenylpropanoid biosynthesis	15	0.0448848	5.051	0.02	Metabolism	ko00940	Phenylpropanoid biosynthesis	0.0448848	0.337923
pod25	Galactose metabolism	9	0.0450564	3.03	0.024	Metabolism	ko00052	Galactose metabolism	0.0450564	0.337923
pod25	Flavonoid biosynthesis	7	0.0484445	2.357	0.026	Metabolism	ko00941	Flavonoid biosynthesis	0.0484445	0.339112
seed35	alpha-Linolenic acid metabolism	5	0.00400897	4	0.025	Metabolism	ko00592	alpha-Linolenic acid metabolism	0.00400897	0.29174
seed35	Pantothenate and CoA biosynthesis	4	0.00702987	3.2	0.027	Metabolism	ko00770	Pantothenate and CoA biosynthesis	0.00702987	0.29174
seed35	Biosynthesis of secondary metabolites	40	0.0154445	32	0.007	Metabolism	ko01110	Biosynthesis of secondary metabolites	0.0154445	0.325931
seed35	Amino sugar and nucleotide sugar metabolism	7	0.0157075	5.6	0.014	Metabolism	ko00520	Amino sugar and nucleotide sugar metabolism	0.0157075	0.325931
seed35	Ubiquinone and other terpenoid-quinone biosynthesis	4	0.0363317	3.2	0.017	Metabolism	ko00130	Ubiquinone and other terpenoid-quinone biosynthesis	0.0363317	0.603107
seed45	Arginine and proline metabolism	6	0.00833652	3.209	0.026	Metabolism	ko00330	Arginine and proline metabolism	0.00833652	0.352961
seed45	Ubiquinone and other terpenoid-quinone biosynthesis	6	0.0111951	3.209	0.025	Metabolism	ko00130	Ubiquinone and other terpenoid-quinone biosynthesis	0.0111951	0.352961
seed45	C5-Branched dibasic acid metabolism	2	0.0181531	1.07	0.074	Metabolism	ko00660	C5-Branched dibasic acid metabolism	0.0181531	0.352961
seed45	Valine, leucine and isoleucine biosynthesis	3	0.0193982	1.604	0.041	Metabolism	ko00290	Valine, leucine and isoleucine biosynthesis	0.0193982	0.352961
seed45	Zeatin biosynthesis	3	0.0208052	1.604	0.039	Metabolism	ko00908	Zeatin biosynthesis	0.0208052	0.352961
seed45	Endocytosis	12	0.0249149	6.417	0.015	Cellular Processes	ko04144	Endocytosis	0.0249149	0.352961
Notes: Pathways with adj.P value < 0.05 are shown, with a Benjamini-Hochberg correction or false discovery rate.

## Sheet: Table S6
Table S6. Transcriptome sequencing data Plant transcription factor database (PlantTFdb) annotation information.
gene_id	TF_family
arahy.Tifrunner.gnm2.ann1.GEQ2UZ	LIM
arahy.Tifrunner.gnm2.ann1.75ENLE	C3H
arahy.Tifrunner.gnm2.ann1.HM1IVV	bHLH
arahy.Tifrunner.gnm2.ann1.7BZL8T	HSF
arahy.Tifrunner.gnm2.ann1.JAZ4E6	LOB
arahy.Tifrunner.gnm2.ann1.YSV1GS	ARF
arahy.Tifrunner.gnm2.ann1.29NN0H	HSF
arahy.Tifrunner.gnm2.ann1.IMB0BX	C3H
arahy.Tifrunner.gnm2.ann1.29DZAQ	ARF
arahy.Tifrunner.gnm2.ann1.9WPU3R	C2H2
arahy.Tifrunner.gnm2.ann1.Z4KUZI	ARF
arahy.Tifrunner.gnm2.ann1.9S0VPC	LOB
arahy.Tifrunner.gnm2.ann1.25X103	G2-like
arahy.Tifrunner.gnm2.ann1.RVM1DJ	ABI3VP1
arahy.Tifrunner.gnm2.ann1.G0YQ1S	AP2-EREBP
arahy.Tifrunner.gnm2.ann1.J82BMM	G2-like
arahy.Tifrunner.gnm2.ann1.WQVL7P	ARF
arahy.Tifrunner.gnm2.ann1.WGUM1Y	ABI3VP1
arahy.Tifrunner.gnm2.ann1.Z2KB3N	FAR1
arahy.Tifrunner.gnm2.ann1.550C4N	WRKY
arahy.Tifrunner.gnm2.ann1.UK39BN	NAC
arahy.Tifrunner.gnm2.ann1.TAWL4Q	C2C2-Dof
arahy.Tifrunner.gnm2.ann1.YJ4E0A	MYB
arahy.Tifrunner.gnm2.ann1.Z6CAHI	C2C2-GATA
arahy.Tifrunner.gnm2.ann1.20C5U6	HSF
arahy.Tifrunner.gnm2.ann1.6VV6NG	VARL
arahy.Tifrunner.gnm2.ann1.MG2JR8	C2H2
arahy.Tifrunner.gnm2.ann1.H4IXYG	ABI3VP1
arahy.Tifrunner.gnm2.ann1.Z62C6M	LOB
arahy.Tifrunner.gnm2.ann1.6V3SWS	TCP
arahy.Tifrunner.gnm2.ann1.F0LKDS	WRKY
arahy.Tifrunner.gnm2.ann1.KV09X6	bHLH
arahy.Tifrunner.gnm2.ann1.ALLS5L	FHA
arahy.Tifrunner.gnm2.ann1.TI9N5S	BSD
arahy.Tifrunner.gnm2.ann1.PW78BB	HSF
arahy.Tifrunner.gnm2.ann1.651GAD	MYB
arahy.Tifrunner.gnm2.ann1.M99KVR	NAC
arahy.Tifrunner.gnm2.ann1.0DD300	ARR-B
arahy.Tifrunner.gnm2.ann1.85QZ10	ABI3VP1
arahy.Tifrunner.gnm2.ann1.QI9WZR	FAR1
arahy.Tifrunner.gnm2.ann1.HB4W2S	ABI3VP1
arahy.Tifrunner.gnm2.ann1.4I9SQ1	mTERF
arahy.Tifrunner.gnm2.ann1.2HI4J5	C3H
arahy.Tifrunner.gnm2.ann1.9UB46P	bHLH
arahy.Tifrunner.gnm2.ann1.H9BJ87	ARF
arahy.Tifrunner.gnm2.ann1.2L20XB	C2C2-GATA
arahy.Tifrunner.gnm2.ann1.5A3FI2	C3H
arahy.Tifrunner.gnm2.ann1.VU4W20	ABI3VP1
arahy.Tifrunner.gnm2.ann1.XTEC92	C2H2
arahy.Tifrunner.gnm2.ann1.8A3KYS	MADS
arahy.Tifrunner.gnm2.ann1.SE8WTS	AP2-EREBP
arahy.Tifrunner.gnm2.ann1.KV1X6M	GRF
arahy.Tifrunner.gnm2.ann1.JHHH6T	NAC
arahy.Tifrunner.gnm2.ann1.95H00J	WRKY
arahy.Tifrunner.gnm2.ann1.8N5BV1	GRAS
arahy.Tifrunner.gnm2.ann1.0G4LNA	mTERF
arahy.Tifrunner.gnm2.ann1.QX8C58	G2-like
arahy.Tifrunner.gnm2.ann1.KMC0NT	VARL
arahy.Tifrunner.gnm2.ann1.8X298I	bHLH
arahy.Tifrunner.gnm2.ann1.QPJJ3N	MYB
arahy.Tifrunner.gnm2.ann1.NV91PZ	MYB
arahy.Tifrunner.gnm2.ann1.UG7PEX	BBR/BPC
arahy.Tifrunner.gnm2.ann1.9V0IYD	FHA
arahy.Tifrunner.gnm2.ann1.B0V7RI	HB
arahy.Tifrunner.gnm2.ann1.D8U91S	MADS
arahy.Tifrunner.gnm2.ann1.TJ20XM	LIM
arahy.Tifrunner.gnm2.ann1.WVAI17	MYB
arahy.Tifrunner.gnm2.ann1.MR7UVE	mTERF
arahy.Tifrunner.gnm2.ann1.5XC2KC	C2H2
arahy.Tifrunner.gnm2.ann1.301SU2	AP2-EREBP
arahy.Tifrunner.gnm2.ann1.VSW4LH	EIL
arahy.Tifrunner.gnm2.ann1.JCF5MA	TAZ
arahy.Tifrunner.gnm2.ann1.MM3PTF	SRS
arahy.Tifrunner.gnm2.ann1.I1MHSE	ARF
arahy.Tifrunner.gnm2.ann1.Y898LB	NOZZLE
arahy.Tifrunner.gnm2.ann1.8PQZ09	GRAS
arahy.Tifrunner.gnm2.ann1.J44A69	G2-like
arahy.Tifrunner.gnm2.ann1.X5HQW9	C2C2-Dof
arahy.Tifrunner.gnm2.ann1.N5TJ4W	C2H2
arahy.Tifrunner.gnm2.ann1.ADTW6E	MYB
arahy.Tifrunner.gnm2.ann1.C5PCA3	ABI3VP1
arahy.Tifrunner.gnm2.ann1.QR2UB9	AP2-EREBP
arahy.Tifrunner.gnm2.ann1.A5HF6T	LOB
arahy.Tifrunner.gnm2.ann1.PMV3RA	FAR1
arahy.Tifrunner.gnm2.ann1.04U5Q4	ABI3VP1
arahy.Tifrunner.gnm2.ann1.5M7JWE	Tify
arahy.Tifrunner.gnm2.ann1.B66PX0	AP2-EREBP
arahy.Tifrunner.gnm2.ann1.2WB24X	MYB
arahy.Tifrunner.gnm2.ann1.QX22B2	C2H2
arahy.Tifrunner.gnm2.ann1.I62GV5	MYB
arahy.Tifrunner.gnm2.ann1.YJ3JQK	WRKY
arahy.Tifrunner.gnm2.ann1.8IMU4K	bZIP
arahy.Tifrunner.gnm2.ann1.8D0ADR	LIM
arahy.Tifrunner.gnm2.ann1.T3YMAA	WRKY
arahy.Tifrunner.gnm2.ann1.6PZ1IJ	ABI3VP1
arahy.Tifrunner.gnm2.ann1.79471H	WRKY
arahy.Tifrunner.gnm2.ann1.S7B9UU	NAC
arahy.Tifrunner.gnm2.ann1.DPKT20	MYB
arahy.Tifrunner.gnm2.ann1.E3SE4T	WRKY
arahy.Tifrunner.gnm2.ann1.NB8KRW	NAC
arahy.Tifrunner.gnm2.ann1.ZI4N05	MYB
arahy.Tifrunner.gnm2.ann1.0VI0D3	mTERF
arahy.Tifrunner.gnm2.ann1.W16IV2	bZIP
arahy.Tifrunner.gnm2.ann1.R5YBNN	PLATZ
arahy.Tifrunner.gnm2.ann1.XV7G96	MADS
arahy.Tifrunner.gnm2.ann1.ILX5DK	MYB
arahy.Tifrunner.gnm2.ann1.NUW6LV	ABI3VP1
arahy.Tifrunner.gnm2.ann1.26LA0S	MYB
arahy.Tifrunner.gnm2.ann1.T5XFPK	MYB
arahy.Tifrunner.gnm2.ann1.VFJ7H8	LIM
arahy.Tifrunner.gnm2.ann1.JRAB6K	C2C2-Dof
arahy.Tifrunner.gnm2.ann1.9WRY2D	ARF
arahy.Tifrunner.gnm2.ann1.LCR0LC	AP2-EREBP
arahy.Tifrunner.gnm2.ann1.G8EG78	FAR1
arahy.Tifrunner.gnm2.ann1.VXJX4E	AP2-EREBP
arahy.Tifrunner.gnm2.ann1.A1VWSL	NAC
arahy.Tifrunner.gnm2.ann1.R1C8VV	FAR1
arahy.Tifrunner.gnm2.ann1.PZ05LS	Alfin-like
arahy.Tifrunner.gnm2.ann1.7TT8S3	WRKY
arahy.Tifrunner.gnm2.ann1.SWJY0L	bHLH
arahy.Tifrunner.gnm2.ann1.206U1W	WRKY
arahy.Tifrunner.gnm2.ann1.1UDX7V	ABI3VP1
arahy.Tifrunner.gnm2.ann1.94Z1HY	SRS
arahy.Tifrunner.gnm2.ann1.M26H9J	GRAS
arahy.Tifrunner.gnm2.ann1.XWK03B	FHA
arahy.Tifrunner.gnm2.ann1.12WCBU	mTERF
arahy.Tifrunner.gnm2.ann1.KHU32P	MADS
arahy.Tifrunner.gnm2.ann1.XCJ6I1	Trihelix
arahy.Tifrunner.gnm2.ann1.1I167B	NAC
arahy.Tifrunner.gnm2.ann1.K1SYDF	RWP-RK
arahy.Tifrunner.gnm2.ann1.2CCA8K	SRS
arahy.Tifrunner.gnm2.ann1.W4A4ZK	MYB
arahy.Tifrunner.gnm2.ann1.XQX9C4	ABI3VP1
arahy.Tifrunner.gnm2.ann1.752ZX1	bHLH
arahy.Tifrunner.gnm2.ann1.561PLB	Alfin-like
arahy.Tifrunner.gnm2.ann1.WG7QK5	CPP
arahy.Tifrunner.gnm2.ann1.K6INHB	mTERF
arahy.Tifrunner.gnm2.ann1.EQH4G2	MYB
arahy.Tifrunner.gnm2.ann1.CB44QA	LOB
arahy.Tifrunner.gnm2.ann1.I0PPE2	WRKY
arahy.Tifrunner.gnm2.ann1.IWU289	ABI3VP1
arahy.Tifrunner.gnm2.ann1.563XC3	NAC
arahy.Tifrunner.gnm2.ann1.IUPJ20	MYB
arahy.Tifrunner.gnm2.ann1.RNL3QM	FHA
arahy.Tifrunner.gnm2.ann1.AS063A	MADS
arahy.Tifrunner.gnm2.ann1.TZ3SVZ	ARF
arahy.Tifrunner.gnm2.ann1.7C2YYF	BSD
arahy.Tifrunner.gnm2.ann1.50MPSE	C3H
arahy.Tifrunner.gnm2.ann1.PNEU8V	ABI3VP1
arahy.Tifrunner.gnm2.ann1.D3CBRA	FAR1
arahy.Tifrunner.gnm2.ann1.C3RRT9	FAR1
arahy.Tifrunner.gnm2.ann1.WDU6CI	MYB
arahy.Tifrunner.gnm2.ann1.V5WQ77	G2-like
arahy.Tifrunner.gnm2.ann1.TU8Y4R	ABI3VP1
arahy.Tifrunner.gnm2.ann1.R65J70	WRKY
arahy.Tifrunner.gnm2.ann1.U5J94J	WRKY
arahy.Tifrunner.gnm2.ann1.SBYN78	FAR1
arahy.Tifrunner.gnm2.ann1.75AC6V	zf-HD
arahy.Tifrunner.gnm2.ann1.UJUB3G	FAR1
arahy.Tifrunner.gnm2.ann1.HAI34B	FAR1
arahy.Tifrunner.gnm2.ann1.ITV0VK	MADS
arahy.Tifrunner.gnm2.ann1.V5MJQ5	MYB
arahy.Tifrunner.gnm2.ann1.9C23R3	Trihelix
arahy.Tifrunner.gnm2.ann1.HEL0IP	bHLH
arahy.Tifrunner.gnm2.ann1.2T470H	RWP-RK
arahy.Tifrunner.gnm2.ann1.C0955D	MYB
arahy.Tifrunner.gnm2.ann1.X9ZZC1	AP2-EREBP
arahy.Tifrunner.gnm2.ann1.20QDDR	MADS
arahy.Tifrunner.gnm2.ann1.ZW7I7X	ARF
arahy.Tifrunner.gnm2.ann1.2Q12N5	AP2-EREBP
arahy.Tifrunner.gnm2.ann1.4VFQ7F	Sigma70-like
arahy.Tifrunner.gnm2.ann1.I6JZDT	C2C2-GATA
arahy.Tifrunner.gnm2.ann1.W56I62	WRKY
arahy.Tifrunner.gnm2.ann1.G37EV9	OFP
arahy.Tifrunner.gnm2.ann1.FPY4AL	FAR1
arahy.Tifrunner.gnm2.ann1.X2MKKS	MYB
arahy.Tifrunner.gnm2.ann1.XCU387	ABI3VP1
arahy.Tifrunner.gnm2.ann1.160YLH	bHLH
arahy.Tifrunner.gnm2.ann1.Y8FM0Q	ARF
arahy.Tifrunner.gnm2.ann1.2UA6GC	MYB
arahy.Tifrunner.gnm2.ann1.ZFP9XM	MYB
arahy.Tifrunner.gnm2.ann1.ULT0VC	MYB
arahy.Tifrunner.gnm2.ann1.0T4FW3	SRS
arahy.Tifrunner.gnm2.ann1.QK7YSC	C2H2
arahy.Tifrunner.gnm2.ann1.6V99EA	AP2-EREBP
arahy.Tifrunner.gnm2.ann1.K3IFFD	bHLH
arahy.Tifrunner.gnm2.ann1.28HNJ2	MYB
arahy.Tifrunner.gnm2.ann1.V56NQN	AP2-EREBP
arahy.Tifrunner.gnm2.ann1.IY9X84	MYB
arahy.Tifrunner.gnm2.ann1.4WDQ84	ABI3VP1
arahy.Tifrunner.gnm2.ann1.LL3JQF	G2-like
arahy.Tifrunner.gnm2.ann1.UG2HRK	ARR-B
arahy.Tifrunner.gnm2.ann1.Z5FZN7	mTERF
arahy.Tifrunner.gnm2.ann1.25PL5E	Tify
arahy.Tifrunner.gnm2.ann1.E1W4VE	LOB
arahy.Tifrunner.gnm2.ann1.BD7JB4	RWP-RK
arahy.Tifrunner.gnm2.ann1.FJH25Q	HSF
arahy.Tifrunner.gnm2.ann1.ISGY16	G2-like
arahy.Tifrunner.gnm2.ann1.8LB9ZD	AP2-EREBP
arahy.Tifrunner.gnm2.ann1.ETIN8D	C3H
arahy.Tifrunner.gnm2.ann1.31D2RV	LFY
arahy.Tifrunner.gnm2.ann1.JPE2T4	C3H
arahy.Tifrunner.gnm2.ann1.X35DRH	C2H2
arahy.Tifrunner.gnm2.ann1.FVZ9TJ	PBF-2-like
arahy.Tifrunner.gnm2.ann1.UU942A	AP2-EREBP
arahy.Tifrunner.gnm2.ann1.IR6J7S	ABI3VP1
arahy.Tifrunner.gnm2.ann1.H3HGUT	MYB
arahy.Tifrunner.gnm2.ann1.T130P7	Trihelix
arahy.Tifrunner.gnm2.ann1.K3BVMJ	AP2-EREBP
arahy.Tifrunner.gnm2.ann1.5VME1B	C2H2
arahy.Tifrunner.gnm2.ann1.1I6ZSS	G2-like
arahy.Tifrunner.gnm2.ann1.MV35XS	FHA
arahy.Tifrunner.gnm2.ann1.UDFT26	bHLH
arahy.Tifrunner.gnm2.ann1.RF21DW	MYB
arahy.Tifrunner.gnm2.ann1.ANI736	LOB
arahy.Tifrunner.gnm2.ann1.66D6IA	ABI3VP1
arahy.Tifrunner.gnm2.ann1.57FMZL	MYB
arahy.Tifrunner.gnm2.ann1.X31DKD	FAR1
arahy.Tifrunner.gnm2.ann1.MB41E4	MYB
arahy.Tifrunner.gnm2.ann1.S6XBKD	GRAS
arahy.Tifrunner.gnm2.ann1.TZP4F0	MYB
arahy.Tifrunner.gnm2.ann1.DR1XWZ	MYB
arahy.Tifrunner.gnm2.ann1.KM2TY4	MYB
arahy.Tifrunner.gnm2.ann1.SPP5W5	VARL
arahy.Tifrunner.gnm2.ann1.KKI3E8	BSD
arahy.Tifrunner.gnm2.ann1.T0E7SC	TCP
arahy.Tifrunner.gnm2.ann1.C47IXG	OFP
arahy.Tifrunner.gnm2.ann1.P6GRAY	LFY
arahy.Tifrunner.gnm2.ann1.654T2H	GRAS
arahy.Tifrunner.gnm2.ann1.FC0UQU	S1Fa-like
arahy.Tifrunner.gnm2.ann1.9H74UM	MADS
arahy.Tifrunner.gnm2.ann1.86T4WJ	ARF
arahy.Tifrunner.gnm2.ann1.F0M2KT	AP2-EREBP
arahy.Tifrunner.gnm2.ann1.DF1HSU	ABI3VP1
arahy.Tifrunner.gnm2.ann1.B88PIA	CPP
arahy.Tifrunner.gnm2.ann1.9C1IJD	WRKY
arahy.Tifrunner.gnm2.ann1.18MKU2	WRKY
arahy.Tifrunner.gnm2.ann1.ITY2T4	C3H
arahy.Tifrunner.gnm2.ann1.E92V9Y	FAR1
arahy.Tifrunner.gnm2.ann1.M25YX6	VARL
arahy.Tifrunner.gnm2.ann1.TI45MV	bHLH
arahy.Tifrunner.gnm2.ann1.65ZHYZ	HSF
arahy.Tifrunner.gnm2.ann1.U1WI30	MYB
arahy.Tifrunner.gnm2.ann1.8MV22J	C2C2-CO-like
arahy.Tifrunner.gnm2.ann1.4B3P55	WRKY
arahy.Tifrunner.gnm2.ann1.VMJF59	Trihelix
arahy.Tifrunner.gnm2.ann1.H9FWK3	bHLH
arahy.Tifrunner.gnm2.ann1.N9BW0I	AP2-EREBP
arahy.Tifrunner.gnm2.ann1.LLMJ9W	AP2-EREBP
arahy.Tifrunner.gnm2.ann1.0YM1GG	NAC
arahy.Tifrunner.gnm2.ann1.D1TE9J	AP2-EREBP
arahy.Tifrunner.gnm2.ann1.M4S2CL	mTERF
arahy.Tifrunner.gnm2.ann1.Y09KZW	zf-HD
arahy.Tifrunner.gnm2.ann1.5R0IPH	ABI3VP1
arahy.Tifrunner.gnm2.ann1.XL1QYV	SBP
arahy.Tifrunner.gnm2.ann1.E824PZ	C2H2
arahy.Tifrunner.gnm2.ann1.7ML2J7	MYB
arahy.Tifrunner.gnm2.ann1.9CDI8S	FHA
arahy.Tifrunner.gnm2.ann1.S5WF1L	BSD
arahy.Tifrunner.gnm2.ann1.NU47YB	WRKY
arahy.Tifrunner.gnm2.ann1.WDZX9F	Trihelix
arahy.Tifrunner.gnm2.ann1.USZI6Q	MADS
arahy.Tifrunner.gnm2.ann1.A8XWCU	bHLH
arahy.Tifrunner.gnm2.ann1.1B2Z8C	bZIP
arahy.Tifrunner.gnm2.ann1.LLII7N	ABI3VP1
arahy.Tifrunner.gnm2.ann1.ZB9T5X	bHLH
arahy.Tifrunner.gnm2.ann1.P2WFEB	RWP-RK
arahy.Tifrunner.gnm2.ann1.23I7N3	C2C2-GATA
arahy.Tifrunner.gnm2.ann1.VF7WU9	AP2-EREBP
arahy.Tifrunner.gnm2.ann1.3B72JT	MYB
arahy.Tifrunner.gnm2.ann1.WAJ05F	Tify
arahy.Tifrunner.gnm2.ann1.1A3H86	FAR1
arahy.Tifrunner.gnm2.ann1.I9XEI7	ABI3VP1
arahy.Tifrunner.gnm2.ann1.ZSV3DU	bHLH
arahy.Tifrunner.gnm2.ann1.020U4T	EIL
arahy.Tifrunner.gnm2.ann1.P8XRWE	C2C2-CO-like
arahy.Tifrunner.gnm2.ann1.G7PB2P	WRKY
arahy.Tifrunner.gnm2.ann1.4P3ANK	ABI3VP1
arahy.Tifrunner.gnm2.ann1.F9DTFM	GRAS
arahy.Tifrunner.gnm2.ann1.Y8ZFR1	C2H2
arahy.Tifrunner.gnm2.ann1.714UE1	bHLH
arahy.Tifrunner.gnm2.ann1.TRGC7G	HB
arahy.Tifrunner.gnm2.ann1.X8CTEH	GRAS
arahy.Tifrunner.gnm2.ann1.N6XVXV	MYB
arahy.Tifrunner.gnm2.ann1.NBTK2P	Trihelix
arahy.Tifrunner.gnm2.ann1.6TI82F	TCP
arahy.Tifrunner.gnm2.ann1.K8539K	bHLH
arahy.Tifrunner.gnm2.ann1.UY191I	SRS
arahy.Tifrunner.gnm2.ann1.ZR3UX0	bHLH
arahy.Tifrunner.gnm2.ann1.DY9DHP	bHLH
arahy.Tifrunner.gnm2.ann1.RWV13Y	bHLH
arahy.Tifrunner.gnm2.ann1.0N71ZE	bHLH
arahy.Tifrunner.gnm2.ann1.NZLE3F	FHA
arahy.Tifrunner.gnm2.ann1.4SA7RY	bZIP
arahy.Tifrunner.gnm2.ann1.PR7AYB	MYB
arahy.Tifrunner.gnm2.ann1.EK52IV	ABI3VP1
arahy.Tifrunner.gnm2.ann1.TQHX8C	C2H2
arahy.Tifrunner.gnm2.ann1.5AD6K9	NAC
arahy.Tifrunner.gnm2.ann1.1YUA0M	mTERF
arahy.Tifrunner.gnm2.ann1.0K4BE5	bHLH
arahy.Tifrunner.gnm2.ann1.MHSG3V	FHA
arahy.Tifrunner.gnm2.ann1.61A4XA	MYB
arahy.Tifrunner.gnm2.ann1.T9PEUM	ABI3VP1
arahy.Tifrunner.gnm2.ann1.EYC1DY	FHA
arahy.Tifrunner.gnm2.ann1.F8U6QL	ARR-B
arahy.Tifrunner.gnm2.ann1.WNEW3V	ABI3VP1
arahy.Tifrunner.gnm2.ann1.4M6RGX	bHLH
arahy.Tifrunner.gnm2.ann1.N32B4U	OFP
arahy.Tifrunner.gnm2.ann1.4YP4NP	WRKY
arahy.Tifrunner.gnm2.ann1.FU29RH	bHLH
arahy.Tifrunner.gnm2.ann1.J0DG7J	AP2-EREBP
arahy.Tifrunner.gnm2.ann1.RSI8TM	bHLH
arahy.Tifrunner.gnm2.ann1.6J2YJR	MYB
arahy.Tifrunner.gnm2.ann1.G2HH9X	HSF
arahy.Tifrunner.gnm2.ann1.4BMB9F	C3H
arahy.Tifrunner.gnm2.ann1.NA9FDR	MYB
arahy.Tifrunner.gnm2.ann1.NBZU38	PLATZ
arahy.Tifrunner.gnm2.ann1.SJ3Y3C	NAC
arahy.Tifrunner.gnm2.ann1.MKQQ3C	C2C2-Dof
arahy.Tifrunner.gnm2.ann1.LL5J3P	SBP
arahy.Tifrunner.gnm2.ann1.NB83W5	MYB
arahy.Tifrunner.gnm2.ann1.IXY6UZ	MYB
arahy.Tifrunner.gnm2.ann1.1Q9HM8	NAC
arahy.Tifrunner.gnm2.ann1.F096Y2	HB
arahy.Tifrunner.gnm2.ann1.M9Q6QA	mTERF
arahy.Tifrunner.gnm2.ann1.D4F11K	MADS
arahy.Tifrunner.gnm2.ann1.K9KKP3	MYB
arahy.Tifrunner.gnm2.ann1.HG2532	AP2-EREBP
arahy.Tifrunner.gnm2.ann1.33788D	TUB
arahy.Tifrunner.gnm2.ann1.GNEG6I	C2H2
arahy.Tifrunner.gnm2.ann1.E8AA90	MYB
arahy.Tifrunner.gnm2.ann1.Z6Z4XE	ABI3VP1
arahy.Tifrunner.gnm2.ann1.HHSK2A	NAC
arahy.Tifrunner.gnm2.ann1.N565XM	C3H
arahy.Tifrunner.gnm2.ann1.U4C43H	ABI3VP1
arahy.Tifrunner.gnm2.ann1.U4C9QK	Trihelix
arahy.Tifrunner.gnm2.ann1.MX0VEQ	MADS
arahy.Tifrunner.gnm2.ann1.A43ZUL	BES1
arahy.Tifrunner.gnm2.ann1.X4Y7ER	C2C2-Dof
arahy.Tifrunner.gnm2.ann1.AI6GY4	ABI3VP1
arahy.Tifrunner.gnm2.ann1.53W5PH	MYB
arahy.Tifrunner.gnm2.ann1.U16Y2L	NAC
arahy.Tifrunner.gnm2.ann1.WU5RMI	AP2-EREBP
arahy.Tifrunner.gnm2.ann1.D4KBLK	ARF
arahy.Tifrunner.gnm2.ann1.MTW1LM	C2C2-GATA
arahy.Tifrunner.gnm2.ann1.Y4PUSS	WRKY
arahy.Tifrunner.gnm2.ann1.S2FUN4	FHA
arahy.Tifrunner.gnm2.ann1.D8S9UG	MADS
arahy.Tifrunner.gnm2.ann1.PK48VF	HSF
arahy.Tifrunner.gnm2.ann1.7U2XF6	MADS
arahy.Tifrunner.gnm2.ann1.ZG36KZ	C3H
arahy.Tifrunner.gnm2.ann1.951CXV	C2H2
arahy.Tifrunner.gnm2.ann1.5EZV1I	SAP
arahy.Tifrunner.gnm2.ann1.JDJ4YH	FAR1
arahy.Tifrunner.gnm2.ann1.2GNX2H	SRS
arahy.Tifrunner.gnm2.ann1.ZN7Y7A	WRKY
arahy.Tifrunner.gnm2.ann1.2R3PSJ	WRKY
arahy.Tifrunner.gnm2.ann1.UCK419	NAC
arahy.Tifrunner.gnm2.ann1.GD16NN	ABI3VP1
arahy.Tifrunner.gnm2.ann1.M60K6J	LOB
arahy.Tifrunner.gnm2.ann1.UJH38K	E2F-DP
arahy.Tifrunner.gnm2.ann1.Y3C6LT	bHLH
arahy.Tifrunner.gnm2.ann1.00BQAA	ABI3VP1
arahy.Tifrunner.gnm2.ann1.ST6WXP	ABI3VP1
arahy.Tifrunner.gnm2.ann1.CSV6ZK	AP2-EREBP
arahy.Tifrunner.gnm2.ann1.914HVM	BSD
arahy.Tifrunner.gnm2.ann1.HJ0R1G	NAC
arahy.Tifrunner.gnm2.ann1.A4CVPZ	WRKY
arahy.Tifrunner.gnm2.ann1.MJC4G5	CSD
arahy.Tifrunner.gnm2.ann1.NFZC8U	ABI3VP1
arahy.Tifrunner.gnm2.ann1.W2RGT3	C2H2
arahy.Tifrunner.gnm2.ann1.1C4B0A	bHLH
arahy.Tifrunner.gnm2.ann1.3Z25D4	MADS
arahy.Tifrunner.gnm2.ann1.RCIX5T	FAR1
arahy.Tifrunner.gnm2.ann1.IBL7LR	mTERF
arahy.Tifrunner.gnm2.ann1.76LABN	NAC
arahy.Tifrunner.gnm2.ann1.3M9RMX	NAC
arahy.Tifrunner.gnm2.ann1.R4HSFZ	RWP-RK
arahy.Tifrunner.gnm2.ann1.QT6MN3	C3H
arahy.Tifrunner.gnm2.ann1.4PTW9T	C2C2-Dof
arahy.Tifrunner.gnm2.ann1.DU9C9C	AP2-EREBP
arahy.Tifrunner.gnm2.ann1.D2034S	MYB
arahy.Tifrunner.gnm2.ann1.JGE7BU	AP2-EREBP
arahy.Tifrunner.gnm2.ann1.H747VM	MYB
arahy.Tifrunner.gnm2.ann1.8S4P9R	ABI3VP1
arahy.Tifrunner.gnm2.ann1.076XKT	Trihelix
arahy.Tifrunner.gnm2.ann1.RPT7A5	FAR1
arahy.Tifrunner.gnm2.ann1.4047RD	C3H
arahy.Tifrunner.gnm2.ann1.WS6KBW	BSD
arahy.Tifrunner.gnm2.ann1.4MT9SK	C2H2
arahy.Tifrunner.gnm2.ann1.HPVM6W	bHLH
arahy.Tifrunner.gnm2.ann1.J8X087	MYB
arahy.Tifrunner.gnm2.ann1.W19Z82	HSF
arahy.Tifrunner.gnm2.ann1.X1U4MM	ARF
arahy.Tifrunner.gnm2.ann1.E1UHJ9	C2C2-GATA
arahy.Tifrunner.gnm2.ann1.09ZGYD	MYB
arahy.Tifrunner.gnm2.ann1.WH9G9U	WRKY
arahy.Tifrunner.gnm2.ann1.L0LNYC	MADS
arahy.Tifrunner.gnm2.ann1.996ISG	MYB
arahy.Tifrunner.gnm2.ann1.X47CQ0	NAC
arahy.Tifrunner.gnm2.ann1.X5Q10C	ARF
arahy.Tifrunner.gnm2.ann1.UX5JN7	NAC
arahy.Tifrunner.gnm2.ann1.L32FWB	AP2-EREBP
arahy.Tifrunner.gnm2.ann1.9GY8Y8	C3H
arahy.Tifrunner.gnm2.ann1.BS3I7W	NAC
arahy.Tifrunner.gnm2.ann1.KAVD32	EIL
arahy.Tifrunner.gnm2.ann1.WN8I4K	ABI3VP1
arahy.Tifrunner.gnm2.ann1.JA05KE	TAZ
arahy.Tifrunner.gnm2.ann1.9T771K	MYB
arahy.Tifrunner.gnm2.ann1.C7XUBI	HB
arahy.Tifrunner.gnm2.ann1.EY9JW7	GRF
arahy.Tifrunner.gnm2.ann1.81TKEY	mTERF
arahy.Tifrunner.gnm2.ann1.30MVJR	MYB
arahy.Tifrunner.gnm2.ann1.0M6VMZ	C2C2-Dof
arahy.Tifrunner.gnm2.ann1.EUH4IG	OFP
arahy.Tifrunner.gnm2.ann1.QR1FDI	bHLH
arahy.Tifrunner.gnm2.ann1.YJCF5Y	bHLH
arahy.Tifrunner.gnm2.ann1.1AZ5A9	bHLH
arahy.Tifrunner.gnm2.ann1.2G4BRW	WRKY
arahy.Tifrunner.gnm2.ann1.TDG8V6	NOZZLE
arahy.Tifrunner.gnm2.ann1.SC2RCC	MADS
arahy.Tifrunner.gnm2.ann1.3CKR78	ABI3VP1
arahy.Tifrunner.gnm2.ann1.X81K0T	mTERF
arahy.Tifrunner.gnm2.ann1.8WUN2S	G2-like
arahy.Tifrunner.gnm2.ann1.0DY7CF	MYB
arahy.Tifrunner.gnm2.ann1.V6NF3H	WRKY
arahy.Tifrunner.gnm2.ann1.6G7EGE	MYB
arahy.Tifrunner.gnm2.ann1.PPQG6E	bHLH
arahy.Tifrunner.gnm2.ann1.5AD0HB	AP2-EREBP
arahy.Tifrunner.gnm2.ann1.BJ0S8W	MYB
arahy.Tifrunner.gnm2.ann1.L1HKPT	RWP-RK
arahy.Tifrunner.gnm2.ann1.ZH29RS	AP2-EREBP
arahy.Tifrunner.gnm2.ann1.PRC4RT	LOB
arahy.Tifrunner.gnm2.ann1.IVXM4E	mTERF
arahy.Tifrunner.gnm2.ann1.6T9XFP	Alfin-like
arahy.Tifrunner.gnm2.ann1.U584NJ	bHLH
arahy.Tifrunner.gnm2.ann1.B3AG7P	Trihelix
arahy.Tifrunner.gnm2.ann1.SVE7QB	bHLH
arahy.Tifrunner.gnm2.ann1.AUD0V9	MYB
arahy.Tifrunner.gnm2.ann1.7NC0N8	ABI3VP1
arahy.Tifrunner.gnm2.ann1.8UYF3G	AP2-EREBP
arahy.Tifrunner.gnm2.ann1.2Q4UPX	LOB
arahy.Tifrunner.gnm2.ann1.30KSCZ	FAR1
arahy.Tifrunner.gnm2.ann1.USKV5G	G2-like
arahy.Tifrunner.gnm2.ann1.EB1VUM	MYB
arahy.Tifrunner.gnm2.ann1.1E7NTK	mTERF
arahy.Tifrunner.gnm2.ann1.BAG535	MYB
arahy.Tifrunner.gnm2.ann1.TBD9DX	Trihelix
arahy.Tifrunner.gnm2.ann1.N4IY81	mTERF
arahy.Tifrunner.gnm2.ann1.9732XC	NAC
arahy.Tifrunner.gnm2.ann1.4U5T88	Alfin-like
arahy.Tifrunner.gnm2.ann1.EBLC22	ARF
arahy.Tifrunner.gnm2.ann1.AAQ8XF	SRS
arahy.Tifrunner.gnm2.ann1.BEZ7GQ	Tify
arahy.Tifrunner.gnm2.ann1.Y8AH70	ABI3VP1
arahy.Tifrunner.gnm2.ann1.ZP601Q	C3H
arahy.Tifrunner.gnm2.ann1.3KF6RP	C2C2-YABBY
arahy.Tifrunner.gnm2.ann1.B8P5ZC	mTERF
arahy.Tifrunner.gnm2.ann1.VNR2QD	C2C2-Dof
arahy.Tifrunner.gnm2.ann1.FP0NYE	Trihelix
arahy.Tifrunner.gnm2.ann1.GWZ248	bHLH
arahy.Tifrunner.gnm2.ann1.HQ4J8E	bHLH
arahy.Tifrunner.gnm2.ann1.TZ3ZMM	MADS
arahy.Tifrunner.gnm2.ann1.E09QVI	CPP
arahy.Tifrunner.gnm2.ann1.UH60M2	ARF
arahy.Tifrunner.gnm2.ann1.BJZ821	Alfin-like
arahy.Tifrunner.gnm2.ann1.X9ZFPD	FAR1
arahy.Tifrunner.gnm2.ann1.2MPX2Y	AP2-EREBP
arahy.Tifrunner.gnm2.ann1.JL97TY	LIM
arahy.Tifrunner.gnm2.ann1.U5RWXF	MYB
arahy.Tifrunner.gnm2.ann1.WD0BS1	EIL
arahy.Tifrunner.gnm2.ann1.710GGN	FAR1
arahy.Tifrunner.gnm2.ann1.WY3QF4	AP2-EREBP
arahy.Tifrunner.gnm2.ann1.T1CM6G	MYB
arahy.Tifrunner.gnm2.ann1.2UV9R4	FHA
arahy.Tifrunner.gnm2.ann1.5CG51V	SBP
arahy.Tifrunner.gnm2.ann1.MEK3S1	WRKY
arahy.Tifrunner.gnm2.ann1.U64AY7	MYB
arahy.Tifrunner.gnm2.ann1.657RUG	RWP-RK
arahy.Tifrunner.gnm2.ann1.AGL6EL	FHA
arahy.Tifrunner.gnm2.ann1.CPT3GD	MADS
arahy.Tifrunner.gnm2.ann1.ILN3K9	AP2-EREBP
arahy.Tifrunner.gnm2.ann1.Y0NS3Z	FHA
arahy.Tifrunner.gnm2.ann1.MNZ0X1	C2C2-Dof
arahy.Tifrunner.gnm2.ann1.J2PKFE	MYB
arahy.Tifrunner.gnm2.ann1.0TC4I5	ABI3VP1
arahy.Tifrunner.gnm2.ann1.60Y9TX	MYB
arahy.Tifrunner.gnm2.ann1.65U0MI	MADS
arahy.Tifrunner.gnm2.ann1.0PYI42	AP2-EREBP
arahy.Tifrunner.gnm2.ann1.KV6AVL	MYB
arahy.Tifrunner.gnm2.ann1.4TH67S	bHLH
arahy.Tifrunner.gnm2.ann1.20ME3S	WRKY
arahy.Tifrunner.gnm2.ann1.N36P5V	ARR-B
arahy.Tifrunner.gnm2.ann1.431KH3	WRKY
arahy.Tifrunner.gnm2.ann1.DD0TCJ	G2-like
arahy.Tifrunner.gnm2.ann1.5V2EV5	S1Fa-like
arahy.Tifrunner.gnm2.ann1.438J26	ABI3VP1
arahy.Tifrunner.gnm2.ann1.T18AYA	MYB
arahy.Tifrunner.gnm2.ann1.BI3DJP	SRS
arahy.Tifrunner.gnm2.ann1.BMWK0P	MYB
arahy.Tifrunner.gnm2.ann1.N49JF0	PLATZ
arahy.Tifrunner.gnm2.ann1.WSM8QM	MYB
arahy.Tifrunner.gnm2.ann1.CD1PG8	MYB
arahy.Tifrunner.gnm2.ann1.LH3A9J	BSD
arahy.Tifrunner.gnm2.ann1.X1SA4Y	SRS
arahy.Tifrunner.gnm2.ann1.UV5CLF	MYB
arahy.Tifrunner.gnm2.ann1.6B39MA	ARF
arahy.Tifrunner.gnm2.ann1.QJDQ9C	MADS
arahy.Tifrunner.gnm2.ann1.M1TALC	TCP
arahy.Tifrunner.gnm2.ann1.EP4LC1	HB
arahy.Tifrunner.gnm2.ann1.ARVN7W	AP2-EREBP
arahy.Tifrunner.gnm2.ann1.1N290L	C2H2
arahy.Tifrunner.gnm2.ann1.DZ9UTX	FAR1
arahy.Tifrunner.gnm2.ann1.VUGA5D	GRAS
arahy.Tifrunner.gnm2.ann1.QI2904	TCP
arahy.Tifrunner.gnm2.ann1.AFHS7R	GRF
arahy.Tifrunner.gnm2.ann1.J4WU68	ABI3VP1
arahy.Tifrunner.gnm2.ann1.K6AK80	bHLH
arahy.Tifrunner.gnm2.ann1.339DLQ	bZIP
arahy.Tifrunner.gnm2.ann1.JV7126	bHLH
arahy.Tifrunner.gnm2.ann1.BR9EX8	MYB
arahy.Tifrunner.gnm2.ann1.KWAB0D	C3H
arahy.Tifrunner.gnm2.ann1.DSS8KU	MYB
arahy.Tifrunner.gnm2.ann1.HTR7RG	bHLH
arahy.Tifrunner.gnm2.ann1.N9C518	FAR1
arahy.Tifrunner.gnm2.ann1.Y1FCW9	CPP
arahy.Tifrunner.gnm2.ann1.HG40X4	MYB
arahy.Tifrunner.gnm2.ann1.0SN27X	C2H2
arahy.Tifrunner.gnm2.ann1.Z6X6WE	LOB
arahy.Tifrunner.gnm2.ann1.WGNZ2X	WRKY
arahy.Tifrunner.gnm2.ann1.RZ403H	mTERF
arahy.Tifrunner.gnm2.ann1.T5S8G4	WRKY
arahy.Tifrunner.gnm2.ann1.XUEC37	TIG
arahy.Tifrunner.gnm2.ann1.IT30K9	MYB
arahy.Tifrunner.gnm2.ann1.AV6HSI	SBP
arahy.Tifrunner.gnm2.ann1.5MV2CV	AP2-EREBP
arahy.Tifrunner.gnm2.ann1.2275VI	NAC
arahy.Tifrunner.gnm2.ann1.5MEL2D	Trihelix
arahy.Tifrunner.gnm2.ann1.632XZS	RWP-RK
arahy.Tifrunner.gnm2.ann1.ALL85F	WRKY
arahy.Tifrunner.gnm2.ann1.T3J6VH	FAR1
arahy.Tifrunner.gnm2.ann1.79PBA1	MADS
arahy.Tifrunner.gnm2.ann1.5LZP4T	FAR1
arahy.Tifrunner.gnm2.ann1.Z92S4S	WRKY
arahy.Tifrunner.gnm2.ann1.369ZBB	C2H2
arahy.Tifrunner.gnm2.ann1.60T2A8	BSD
arahy.Tifrunner.gnm2.ann1.Y03UJB	ABI3VP1
arahy.Tifrunner.gnm2.ann1.9CNE94	CPP
arahy.Tifrunner.gnm2.ann1.D6XHXS	WRKY
arahy.Tifrunner.gnm2.ann1.F6NJQK	ABI3VP1
arahy.Tifrunner.gnm2.ann1.SRU6K5	GRAS
arahy.Tifrunner.gnm2.ann1.LUSX59	C2H2
arahy.Tifrunner.gnm2.ann1.83IFXD	NAC
arahy.Tifrunner.gnm2.ann1.ZDQ75D	NAC
arahy.Tifrunner.gnm2.ann1.M3PRRA	WRKY
arahy.Tifrunner.gnm2.ann1.W4JVCT	C3H
arahy.Tifrunner.gnm2.ann1.RS0TAB	C3H
arahy.Tifrunner.gnm2.ann1.L8NP09	zf-HD
arahy.Tifrunner.gnm2.ann1.E8Y2WS	C3H
arahy.Tifrunner.gnm2.ann1.3F86AE	FAR1
arahy.Tifrunner.gnm2.ann1.GL41VM	bHLH
arahy.Tifrunner.gnm2.ann1.S8490G	C2C2-Dof
arahy.Tifrunner.gnm2.ann1.ILFA61	bHLH
arahy.Tifrunner.gnm2.ann1.5QXC4B	bHLH
arahy.Tifrunner.gnm2.ann1.KQ4R6B	HSF
arahy.Tifrunner.gnm2.ann1.J8QG6N	mTERF
arahy.Tifrunner.gnm2.ann1.W9B30W	EIL
arahy.Tifrunner.gnm2.ann1.3S471Z	bHLH
arahy.Tifrunner.gnm2.ann1.QI0PHV	MYB
arahy.Tifrunner.gnm2.ann1.MGN032	NAC
arahy.Tifrunner.gnm2.ann1.D9P3QC	MYB
arahy.Tifrunner.gnm2.ann1.TSSJ4D	TCP
arahy.Tifrunner.gnm2.ann1.VI37WY	FAR1
arahy.Tifrunner.gnm2.ann1.PI38UG	MYB
arahy.Tifrunner.gnm2.ann1.ZES6QF	bZIP
arahy.Tifrunner.gnm2.ann1.JRIM60	AP2-EREBP
arahy.Tifrunner.gnm2.ann1.QPMH4Z	mTERF
arahy.Tifrunner.gnm2.ann1.A76KD4	Tify
arahy.Tifrunner.gnm2.ann1.B91AID	MYB
arahy.Tifrunner.gnm2.ann1.MP3KC1	G2-like
arahy.Tifrunner.gnm2.ann1.MN60MU	MYB
arahy.Tifrunner.gnm2.ann1.S3IANQ	C2C2-CO-like
arahy.Tifrunner.gnm2.ann1.JY5W1F	bHLH
arahy.Tifrunner.gnm2.ann1.3CZ6TN	C3H
arahy.Tifrunner.gnm2.ann1.BPCJ1X	NAC
arahy.Tifrunner.gnm2.ann1.3BP915	Trihelix
arahy.Tifrunner.gnm2.ann1.12W07B	mTERF
arahy.Tifrunner.gnm2.ann1.L0D2WS	MYB
arahy.Tifrunner.gnm2.ann1.Q7GSV1	FAR1
arahy.Tifrunner.gnm2.ann1.C1JFDB	PLATZ
arahy.Tifrunner.gnm2.ann1.N6Y25N	bHLH
arahy.Tifrunner.gnm2.ann1.74VGR2	WRKY
arahy.Tifrunner.gnm2.ann1.0FWB0U	RWP-RK
arahy.Tifrunner.gnm2.ann1.NXJT0C	MYB
arahy.Tifrunner.gnm2.ann1.DR13K8	C2C2-Dof
arahy.Tifrunner.gnm2.ann1.0BQ7G9	GRAS
arahy.Tifrunner.gnm2.ann1.KSGU3T	Trihelix
arahy.Tifrunner.gnm2.ann1.3PAP3H	C2C2-Dof
arahy.Tifrunner.gnm2.ann1.W6VT7I	FAR1
arahy.Tifrunner.gnm2.ann1.7L0GHA	G2-like
arahy.Tifrunner.gnm2.ann1.83A3G6	NAC
arahy.Tifrunner.gnm2.ann1.XF5UIG	TCP
arahy.Tifrunner.gnm2.ann1.4QZT53	NAC
arahy.Tifrunner.gnm2.ann1.LNEK2H	MYB
arahy.Tifrunner.gnm2.ann1.RV0HHT	bHLH
arahy.Tifrunner.gnm2.ann1.W479GS	WRKY
arahy.Tifrunner.gnm2.ann1.GE3CES	C2H2
arahy.Tifrunner.gnm2.ann1.31DYP6	CSD
arahy.Tifrunner.gnm2.ann1.A0X5FR	MYB
arahy.Tifrunner.gnm2.ann1.7WQ35J	mTERF
arahy.Tifrunner.gnm2.ann1.B097JA	bHLH
arahy.Tifrunner.gnm2.ann1.WH2E03	WRKY
arahy.Tifrunner.gnm2.ann1.G9XJUV	PLATZ
arahy.Tifrunner.gnm2.ann1.XL89DC	mTERF
arahy.Tifrunner.gnm2.ann1.N3DKS3	bHLH
arahy.Tifrunner.gnm2.ann1.B03SC9	MYB
arahy.Tifrunner.gnm2.ann1.QWHF22	MYB
arahy.Tifrunner.gnm2.ann1.D56WMI	C2C2-GATA
arahy.Tifrunner.gnm2.ann1.6FN146	LOB
arahy.Tifrunner.gnm2.ann1.G7EQ73	bZIP
arahy.Tifrunner.gnm2.ann1.92JXLG	bHLH
arahy.Tifrunner.gnm2.ann1.VL9YFV	zf-HD
arahy.Tifrunner.gnm2.ann1.WRX76U	LIM
arahy.Tifrunner.gnm2.ann1.F3EUUB	FAR1
arahy.Tifrunner.gnm2.ann1.T2JQ0Z	ABI3VP1
arahy.Tifrunner.gnm2.ann1.JSTV8M	GRAS
arahy.Tifrunner.gnm2.ann1.N7G789	BES1
arahy.Tifrunner.gnm2.ann1.LE4XQH	bHLH
arahy.Tifrunner.gnm2.ann1.EPKF0N	Trihelix
arahy.Tifrunner.gnm2.ann1.SQH7P6	bHLH
arahy.Tifrunner.gnm2.ann1.FAI7YU	AP2-EREBP
arahy.Tifrunner.gnm2.ann1.P4AZJC	MYB
arahy.Tifrunner.gnm2.ann1.K4JHXX	TAZ
arahy.Tifrunner.gnm2.ann1.DI51EV	MADS
arahy.Tifrunner.gnm2.ann1.ZM1I0C	NAC
arahy.Tifrunner.gnm2.ann1.10FA1S	NAC
arahy.Tifrunner.gnm2.ann1.VPG7BH	WRKY
arahy.Tifrunner.gnm2.ann1.K37UFQ	WRKY
arahy.Tifrunner.gnm2.ann1.HB9UQF	ABI3VP1
arahy.Tifrunner.gnm2.ann1.33WSUR	LFY
arahy.Tifrunner.gnm2.ann1.JFB8VT	WRKY
arahy.Tifrunner.gnm2.ann1.V0GB02	C3H
arahy.Tifrunner.gnm2.ann1.12J3VU	MYB
arahy.Tifrunner.gnm2.ann1.MV37LX	C2C2-GATA
arahy.Tifrunner.gnm2.ann1.7G7SK7	NAC
arahy.Tifrunner.gnm2.ann1.RCY4IA	PLATZ
arahy.Tifrunner.gnm2.ann1.FP3ASR	MYB
arahy.Tifrunner.gnm2.ann1.893SZW	G2-like
arahy.Tifrunner.gnm2.ann1.DM6RAW	Alfin-like
arahy.Tifrunner.gnm2.ann1.6X6PIX	EIL
arahy.Tifrunner.gnm2.ann1.9A9DF4	mTERF
arahy.Tifrunner.gnm2.ann1.SZV0B9	ARF
arahy.Tifrunner.gnm2.ann1.1G2CVV	GRAS
arahy.Tifrunner.gnm2.ann1.17GHQZ	AP2-EREBP
arahy.Tifrunner.gnm2.ann1.1J1N84	E2F-DP
arahy.Tifrunner.gnm2.ann1.JJEK9U	C2H2
arahy.Tifrunner.gnm2.ann1.HRGL80	Sigma70-like
arahy.Tifrunner.gnm2.ann1.FYJY46	HSF
arahy.Tifrunner.gnm2.ann1.6WA88G	ABI3VP1
arahy.Tifrunner.gnm2.ann1.H5DQEZ	MYB
arahy.Tifrunner.gnm2.ann1.6817V4	FHA
arahy.Tifrunner.gnm2.ann1.9UC92R	MYB
arahy.Tifrunner.gnm2.ann1.TVUC14	ABI3VP1
arahy.Tifrunner.gnm2.ann1.NR5RG3	ABI3VP1
arahy.Tifrunner.gnm2.ann1.I0TH6U	bHLH
arahy.Tifrunner.gnm2.ann1.9QPF88	MYB
arahy.Tifrunner.gnm2.ann1.ZL8GWI	AP2-EREBP
arahy.Tifrunner.gnm2.ann1.SYI62H	S1Fa-like
arahy.Tifrunner.gnm2.ann1.GDT5AY	MYB
arahy.Tifrunner.gnm2.ann1.5KI8FH	AP2-EREBP
arahy.Tifrunner.gnm2.ann1.QVEY1G	NAC
arahy.Tifrunner.gnm2.ann1.I35XGE	ABI3VP1
arahy.Tifrunner.gnm2.ann1.6835ZM	C2H2
arahy.Tifrunner.gnm2.ann1.P4WXL8	Tify
arahy.Tifrunner.gnm2.ann1.27Q2VK	OFP
arahy.Tifrunner.gnm2.ann1.G6Y5VA	FAR1
arahy.Tifrunner.gnm2.ann1.V6VDUM	NAC
arahy.Tifrunner.gnm2.ann1.FXB1YX	OFP
arahy.Tifrunner.gnm2.ann1.CY5RP0	FHA
arahy.Tifrunner.gnm2.ann1.MSLW3U	GRF
arahy.Tifrunner.gnm2.ann1.Q66BD2	AP2-EREBP
arahy.Tifrunner.gnm2.ann1.LQRE2T	MYB
arahy.Tifrunner.gnm2.ann1.P7Z3M8	bHLH
arahy.Tifrunner.gnm2.ann1.DN4CQF	GRAS
arahy.Tifrunner.gnm2.ann1.XXIH72	MADS
arahy.Tifrunner.gnm2.ann1.4L6GWX	MYB
arahy.Tifrunner.gnm2.ann1.TW2WXJ	EIL
arahy.Tifrunner.gnm2.ann1.IK82S7	CPP
arahy.Tifrunner.gnm2.ann1.B60469	C3H
arahy.Tifrunner.gnm2.ann1.ZMH3BW	ABI3VP1
arahy.Tifrunner.gnm2.ann1.T4XB5Y	G2-like
arahy.Tifrunner.gnm2.ann1.5CW0BB	ABI3VP1
arahy.Tifrunner.gnm2.ann1.NK4UTA	C2C2-CO-like
arahy.Tifrunner.gnm2.ann1.137JBW	MADS
arahy.Tifrunner.gnm2.ann1.78V50A	MYB
arahy.Tifrunner.gnm2.ann1.SA4ZZ3	TIG
arahy.Tifrunner.gnm2.ann1.H59SPA	ARF
arahy.Tifrunner.gnm2.ann1.ATH5WE	MADS
arahy.Tifrunner.gnm2.ann1.7E4BRJ	WRKY
arahy.Tifrunner.gnm2.ann1.X5UJFF	ABI3VP1
arahy.Tifrunner.gnm2.ann1.K486LL	ABI3VP1
arahy.Tifrunner.gnm2.ann1.0BLG9X	bZIP
arahy.Tifrunner.gnm2.ann1.40TXUY	MADS
arahy.Tifrunner.gnm2.ann1.3FG8R0	ABI3VP1
arahy.Tifrunner.gnm2.ann1.U9F63D	GRAS
arahy.Tifrunner.gnm2.ann1.XIQ273	MADS
arahy.Tifrunner.gnm2.ann1.C0G4A3	Sigma70-like
arahy.Tifrunner.gnm2.ann1.TBPN76	LOB
arahy.Tifrunner.gnm2.ann1.L5Q3AX	AP2-EREBP
arahy.Tifrunner.gnm2.ann1.DBZ4H1	mTERF
arahy.Tifrunner.gnm2.ann1.GU1UJS	NAC
arahy.Tifrunner.gnm2.ann1.YFEV2R	bHLH
arahy.Tifrunner.gnm2.ann1.798CQ8	NAC
arahy.Tifrunner.gnm2.ann1.WB1HDB	NAC
arahy.Tifrunner.gnm2.ann1.0Z5D5K	MYB
arahy.Tifrunner.gnm2.ann1.DS6HR7	MYB
arahy.Tifrunner.gnm2.ann1.KY6MB1	LOB
arahy.Tifrunner.gnm2.ann1.D2JSQE	MYB
arahy.Tifrunner.gnm2.ann1.GT4GNB	C3H
arahy.Tifrunner.gnm2.ann1.TS407L	bHLH
arahy.Tifrunner.gnm2.ann1.7X0NJW	bHLH
arahy.Tifrunner.gnm2.ann1.Y1X04L	ARF
arahy.Tifrunner.gnm2.ann1.6F6BXS	ABI3VP1
arahy.Tifrunner.gnm2.ann1.0V7YNJ	ABI3VP1
arahy.Tifrunner.gnm2.ann1.1SK5MK	bHLH
arahy.Tifrunner.gnm2.ann1.13YX47	WRKY
arahy.Tifrunner.gnm2.ann1.4328FE	MYB
arahy.Tifrunner.gnm2.ann1.U9T3UU	WRKY
arahy.Tifrunner.gnm2.ann1.54F4RD	E2F-DP
arahy.Tifrunner.gnm2.ann1.0GNU4R	MADS
arahy.Tifrunner.gnm2.ann1.J729H0	EIL
arahy.Tifrunner.gnm2.ann1.KJLF7A	WRKY
arahy.Tifrunner.gnm2.ann1.27XR7G	C3H
arahy.Tifrunner.gnm2.ann1.Y8A7GP	ABI3VP1
arahy.Tifrunner.gnm2.ann1.6HMZ07	SBP
arahy.Tifrunner.gnm2.ann1.E98N96	ARF
arahy.Tifrunner.gnm2.ann1.Y36X99	MYB
arahy.Tifrunner.gnm2.ann1.6MXT9H	ARF
arahy.Tifrunner.gnm2.ann1.K1S2P8	MADS
arahy.Tifrunner.gnm2.ann1.KKY0JA	TUB
arahy.Tifrunner.gnm2.ann1.8KC8J6	NAC
arahy.Tifrunner.gnm2.ann1.T39577	MYB
arahy.Tifrunner.gnm2.ann1.11PUR6	ABI3VP1
arahy.Tifrunner.gnm2.ann1.H6RQL1	WRKY
arahy.Tifrunner.gnm2.ann1.62IRHW	Trihelix
arahy.Tifrunner.gnm2.ann1.58QJX0	VOZ
arahy.Tifrunner.gnm2.ann1.61ZCUX	MADS
arahy.Tifrunner.gnm2.ann1.XP8I2L	MADS
arahy.Tifrunner.gnm2.ann1.L84Y11	MADS
arahy.Tifrunner.gnm2.ann1.3LKU2S	C3H
arahy.Tifrunner.gnm2.ann1.HJVQ9Q	MYB
arahy.Tifrunner.gnm2.ann1.VGV8HV	MYB
arahy.Tifrunner.gnm2.ann1.F3RJIU	ARF
arahy.Tifrunner.gnm2.ann1.2968RG	Trihelix
arahy.Tifrunner.gnm2.ann1.DAPK4A	C3H
arahy.Tifrunner.gnm2.ann1.TW50GZ	ABI3VP1
arahy.Tifrunner.gnm2.ann1.3FT6ZD	C2C2-CO-like
arahy.Tifrunner.gnm2.ann1.Z8D0NG	bHLH
arahy.Tifrunner.gnm2.ann1.IL2M1J	EIL
arahy.Tifrunner.gnm2.ann1.FKL2A7	NAC
arahy.Tifrunner.gnm2.ann1.RSA1RP	FAR1
arahy.Tifrunner.gnm2.ann1.3X5LAV	MYB
arahy.Tifrunner.gnm2.ann1.LLK29R	WRKY
arahy.Tifrunner.gnm2.ann1.0V68XN	NAC
arahy.Tifrunner.gnm2.ann1.PT27R6	MYB
arahy.Tifrunner.gnm2.ann1.WD5AW4	bHLH
arahy.Tifrunner.gnm2.ann1.51YJ41	ABI3VP1
arahy.Tifrunner.gnm2.ann1.MMJQ7K	AP2-EREBP
arahy.Tifrunner.gnm2.ann1.SKF7WC	bHLH
arahy.Tifrunner.gnm2.ann1.TL888P	ABI3VP1
arahy.Tifrunner.gnm2.ann1.4TST71	WRKY
arahy.Tifrunner.gnm2.ann1.F5Q2PM	AP2-EREBP
arahy.Tifrunner.gnm2.ann1.LB8X36	MADS
arahy.Tifrunner.gnm2.ann1.45QRAS	ABI3VP1
arahy.Tifrunner.gnm2.ann1.NA5G54	WRKY
arahy.Tifrunner.gnm2.ann1.Z9H0PS	FAR1
arahy.Tifrunner.gnm2.ann1.D15G2D	WRKY
arahy.Tifrunner.gnm2.ann1.IG3UT7	Tify
arahy.Tifrunner.gnm2.ann1.KL0M69	WRKY
arahy.Tifrunner.gnm2.ann1.6UK9J8	MADS
arahy.Tifrunner.gnm2.ann1.12KUQJ	MYB
arahy.Tifrunner.gnm2.ann1.IR61KG	LIM
arahy.Tifrunner.gnm2.ann1.32YMTN	C2C2-YABBY
arahy.Tifrunner.gnm2.ann1.SP53YQ	MADS
arahy.Tifrunner.gnm2.ann1.CRAG8W	ABI3VP1
arahy.Tifrunner.gnm2.ann1.YCXR19	bHLH
arahy.Tifrunner.gnm2.ann1.V2YWYI	HB
arahy.Tifrunner.gnm2.ann1.LHIJ83	MYB
arahy.Tifrunner.gnm2.ann1.BY1460	C3H
arahy.Tifrunner.gnm2.ann1.V2ZUG7	bHLH
arahy.Tifrunner.gnm2.ann1.X8XJHG	ABI3VP1
arahy.Tifrunner.gnm2.ann1.P3DMLF	OFP
arahy.Tifrunner.gnm2.ann1.ND2ZET	BES1
arahy.Tifrunner.gnm2.ann1.DQCW8K	Tify
arahy.Tifrunner.gnm2.ann1.GQT8P7	C3H
arahy.Tifrunner.gnm2.ann1.PN4MV0	bHLH
arahy.Tifrunner.gnm2.ann1.ME94TX	ABI3VP1
arahy.Tifrunner.gnm2.ann1.I2I3GG	GRAS
arahy.Tifrunner.gnm2.ann1.9V08HM	AP2-EREBP
arahy.Tifrunner.gnm2.ann1.T6MMKU	MYB
arahy.Tifrunner.gnm2.ann1.4VG87B	ABI3VP1
arahy.Tifrunner.gnm2.ann1.J8HG2W	bHLH
arahy.Tifrunner.gnm2.ann1.ZTD7SX	WRKY
arahy.Tifrunner.gnm2.ann1.IU0FB7	LOB
arahy.Tifrunner.gnm2.ann1.L0EE17	bHLH
arahy.Tifrunner.gnm2.ann1.46VCLG	E2F-DP
arahy.Tifrunner.gnm2.ann1.9C7FTW	FAR1
arahy.Tifrunner.gnm2.ann1.0K1PR5	MYB
arahy.Tifrunner.gnm2.ann1.TXU7QT	ARF
arahy.Tifrunner.gnm2.ann1.90DV49	bHLH
arahy.Tifrunner.gnm2.ann1.70REMX	TIG
arahy.Tifrunner.gnm2.ann1.KKF3ZC	ARF
arahy.Tifrunner.gnm2.ann1.FVN5RM	TUB
arahy.Tifrunner.gnm2.ann1.X3ZTMB	Alfin-like
arahy.Tifrunner.gnm2.ann1.SP3ESK	FHA
arahy.Tifrunner.gnm2.ann1.1BXK41	NAC
arahy.Tifrunner.gnm2.ann1.D4IBRE	MYB
arahy.Tifrunner.gnm2.ann1.L31RK0	MADS
arahy.Tifrunner.gnm2.ann1.US2SKM	MYB
arahy.Tifrunner.gnm2.ann1.H4FASW	bHLH
arahy.Tifrunner.gnm2.ann1.UVRI66	AP2-EREBP
arahy.Tifrunner.gnm2.ann1.88TQBK	bHLH
arahy.Tifrunner.gnm2.ann1.J62Q7G	C2C2-YABBY
arahy.Tifrunner.gnm2.ann1.FH0TD2	bHLH
arahy.Tifrunner.gnm2.ann1.I3YYWX	AP2-EREBP
arahy.Tifrunner.gnm2.ann1.GE1X0Z	ABI3VP1
arahy.Tifrunner.gnm2.ann1.HGAZ7D	AP2-EREBP
arahy.Tifrunner.gnm2.ann1.NVKJ0V	ABI3VP1
arahy.Tifrunner.gnm2.ann1.IZA3FR	ARF
arahy.Tifrunner.gnm2.ann1.UTHZ1X	C2H2
arahy.Tifrunner.gnm2.ann1.691ACA	WRKY
arahy.Tifrunner.gnm2.ann1.K4CW46	MYB
arahy.Tifrunner.gnm2.ann1.24ZZ8V	bHLH
arahy.Tifrunner.gnm2.ann1.54SH3C	ABI3VP1
arahy.Tifrunner.gnm2.ann1.C4VQXX	C3H
arahy.Tifrunner.gnm2.ann1.HW01DK	bZIP
arahy.Tifrunner.gnm2.ann1.7W7N8S	MYB
arahy.Tifrunner.gnm2.ann1.1F2INR	G2-like
arahy.Tifrunner.gnm2.ann1.7P5JVV	MYB
arahy.Tifrunner.gnm2.ann1.QF9QDK	FAR1
arahy.Tifrunner.gnm2.ann1.YR30XE	MADS
arahy.Tifrunner.gnm2.ann1.I9FULJ	TCP
arahy.Tifrunner.gnm2.ann1.U34X7W	bHLH
arahy.Tifrunner.gnm2.ann1.3PT01R	ABI3VP1
arahy.Tifrunner.gnm2.ann1.47Q1NW	TCP
arahy.Tifrunner.gnm2.ann1.8SX3C7	Sigma70-like
arahy.Tifrunner.gnm2.ann1.5EJ7X6	MYB
arahy.Tifrunner.gnm2.ann1.4GH0FM	C3H
arahy.Tifrunner.gnm2.ann1.5041YP	WRKY
arahy.Tifrunner.gnm2.ann1.2YRL0L	ARF
arahy.Tifrunner.gnm2.ann1.E4ES0U	MADS
arahy.Tifrunner.gnm2.ann1.WVH2H8	C2C2-CO-like
arahy.Tifrunner.gnm2.ann1.SKMY35	MYB
arahy.Tifrunner.gnm2.ann1.8ZT5ST	mTERF
arahy.Tifrunner.gnm2.ann1.C3HPWP	LOB
arahy.Tifrunner.gnm2.ann1.TC7Y0P	WRKY
arahy.Tifrunner.gnm2.ann1.9H4MHS	GRAS
arahy.Tifrunner.gnm2.ann1.NLIW19	Tify
arahy.Tifrunner.gnm2.ann1.A2IFSH	FAR1
arahy.Tifrunner.gnm2.ann1.H8IXR5	MYB
arahy.Tifrunner.gnm2.ann1.ANV44B	GRAS
arahy.Tifrunner.gnm2.ann1.5JBK01	bHLH
arahy.Tifrunner.gnm2.ann1.W73X2G	WRKY
arahy.Tifrunner.gnm2.ann1.UU5SAX	ABI3VP1
arahy.Tifrunner.gnm2.ann1.3DT704	MYB
arahy.Tifrunner.gnm2.ann1.X6RF7Y	Tify
arahy.Tifrunner.gnm2.ann1.KX1DEB	ABI3VP1
arahy.Tifrunner.gnm2.ann1.8MY96V	ABI3VP1
arahy.Tifrunner.gnm2.ann1.SN40SK	AP2-EREBP
arahy.Tifrunner.gnm2.ann1.RCQ4HC	AP2-EREBP
arahy.Tifrunner.gnm2.ann1.K7A0IJ	G2-like
arahy.Tifrunner.gnm2.ann1.JZ11TB	GeBP
arahy.Tifrunner.gnm2.ann1.F2D5GR	AP2-EREBP
arahy.Tifrunner.gnm2.ann1.QS4KSE	bHLH
arahy.Tifrunner.gnm2.ann1.2I3PJC	NAC
arahy.Tifrunner.gnm2.ann1.RA3MKB	SRS
arahy.Tifrunner.gnm2.ann1.IPJH2T	C2C2-YABBY
arahy.Tifrunner.gnm2.ann1.PWK23Q	ABI3VP1
arahy.Tifrunner.gnm2.ann1.JQ68ST	C3H
arahy.Tifrunner.gnm2.ann1.T22KDW	AP2-EREBP
arahy.Tifrunner.gnm2.ann1.Q9AYPR	MADS
arahy.Tifrunner.gnm2.ann1.2613M1	WRKY
arahy.Tifrunner.gnm2.ann1.1X4EZ2	MYB
arahy.Tifrunner.gnm2.ann1.849EC4	ARF
arahy.Tifrunner.gnm2.ann1.YY4A03	NAC
arahy.Tifrunner.gnm2.ann1.EXPS8P	Tify
arahy.Tifrunner.gnm2.ann1.E6WL3P	ABI3VP1
arahy.Tifrunner.gnm2.ann1.4T21GN	FAR1
arahy.Tifrunner.gnm2.ann1.PSA787	OFP
arahy.Tifrunner.gnm2.ann1.L00VS1	AP2-EREBP
arahy.Tifrunner.gnm2.ann1.AYVG4L	bHLH
arahy.Tifrunner.gnm2.ann1.7IFH32	BSD
arahy.Tifrunner.gnm2.ann1.00JV9G	bHLH
arahy.Tifrunner.gnm2.ann1.T57XL4	ABI3VP1
arahy.Tifrunner.gnm2.ann1.K58CAP	MYB
arahy.Tifrunner.gnm2.ann1.8E46TB	LOB
arahy.Tifrunner.gnm2.ann1.8LTD09	MYB
arahy.Tifrunner.gnm2.ann1.LWF21T	WRKY
arahy.Tifrunner.gnm2.ann1.DRB5KP	AP2-EREBP
arahy.Tifrunner.gnm2.ann1.QV9JTX	FHA
arahy.Tifrunner.gnm2.ann1.A5ASCL	NAC
arahy.Tifrunner.gnm2.ann1.TET6YL	WRKY
arahy.Tifrunner.gnm2.ann1.H3ZHUW	bHLH
arahy.Tifrunner.gnm2.ann1.ER44IM	AP2-EREBP
arahy.Tifrunner.gnm2.ann1.P37JDH	FAR1
arahy.Tifrunner.gnm2.ann1.J6K2KY	AP2-EREBP
arahy.Tifrunner.gnm2.ann1.H99344	LOB
arahy.Tifrunner.gnm2.ann1.XL9HTS	MADS
arahy.Tifrunner.gnm2.ann1.Y2E5VB	bHLH
arahy.Tifrunner.gnm2.ann1.SGD688	MADS
arahy.Tifrunner.gnm2.ann1.GDX8G8	NAC
arahy.Tifrunner.gnm2.ann1.A26VA3	TUB
arahy.Tifrunner.gnm2.ann1.4U9EUW	TIG
arahy.Tifrunner.gnm2.ann1.YH9HLJ	NAC
arahy.Tifrunner.gnm2.ann1.TL38SF	Alfin-like
arahy.Tifrunner.gnm2.ann1.7GZ1C0	NAC
arahy.Tifrunner.gnm2.ann1.F9YQ6H	MADS
arahy.Tifrunner.gnm2.ann1.H7RCEW	GRAS
arahy.Tifrunner.gnm2.ann1.FPM2TZ	FAR1
arahy.Tifrunner.gnm2.ann1.MQC2P6	C2C2-Dof
arahy.Tifrunner.gnm2.ann1.A4ZY7G	bHLH
arahy.Tifrunner.gnm2.ann1.S50S0B	C3H
arahy.Tifrunner.gnm2.ann1.2VK5QA	MYB
arahy.Tifrunner.gnm2.ann1.S6QWPT	ABI3VP1
arahy.Tifrunner.gnm2.ann1.EZHJ7T	ABI3VP1
arahy.Tifrunner.gnm2.ann1.HCCD38	bHLH
arahy.Tifrunner.gnm2.ann1.PVA06P	MADS
arahy.Tifrunner.gnm2.ann1.I63KL3	bHLH
arahy.Tifrunner.gnm2.ann1.LLR3FQ	HRT
arahy.Tifrunner.gnm2.ann1.4B15T0	MYB
arahy.Tifrunner.gnm2.ann1.3V4BES	MYB
arahy.Tifrunner.gnm2.ann1.S5DSK4	G2-like
arahy.Tifrunner.gnm2.ann1.S20USA	TAZ
arahy.Tifrunner.gnm2.ann1.VE9WMU	MYB
arahy.Tifrunner.gnm2.ann1.V3UUR8	TIG
arahy.Tifrunner.gnm2.ann1.ZE2N9E	ARF
arahy.Tifrunner.gnm2.ann1.G922MD	MADS
arahy.Tifrunner.gnm2.ann1.TWQ0V4	bHLH
arahy.Tifrunner.gnm2.ann1.SVU2WY	FAR1
arahy.Tifrunner.gnm2.ann1.L4W2C9	AP2-EREBP
arahy.Tifrunner.gnm2.ann1.KE6FEG	NOZZLE
arahy.Tifrunner.gnm2.ann1.86MRWY	G2-like
arahy.Tifrunner.gnm2.ann1.VG4MW6	ABI3VP1
arahy.Tifrunner.gnm2.ann1.8ZSB7P	MYB
arahy.Tifrunner.gnm2.ann1.1D7P49	SBP
arahy.Tifrunner.gnm2.ann1.V5XFCT	MYB
arahy.Tifrunner.gnm2.ann1.F457JH	bHLH
arahy.Tifrunner.gnm2.ann1.BZ1GLD	C2C2-YABBY
arahy.Tifrunner.gnm2.ann1.091A4A	WRKY
arahy.Tifrunner.gnm2.ann1.SD555K	ARF
arahy.Tifrunner.gnm2.ann1.U4W3FL	ABI3VP1
arahy.Tifrunner.gnm2.ann1.C7A6P7	AP2-EREBP
arahy.Tifrunner.gnm2.ann1.NRKY30	FAR1
arahy.Tifrunner.gnm2.ann1.H50D8Y	GRAS
arahy.Tifrunner.gnm2.ann1.0IM2G4	AP2-EREBP
arahy.Tifrunner.gnm2.ann1.W9Z2JH	bHLH
arahy.Tifrunner.gnm2.ann1.Q52IRU	ABI3VP1
arahy.Tifrunner.gnm2.ann1.T9K83P	SRS
arahy.Tifrunner.gnm2.ann1.LDTM0X	Alfin-like
arahy.Tifrunner.gnm2.ann1.ZL8RP9	C2C2-Dof
arahy.Tifrunner.gnm2.ann1.H2I93T	ARF
arahy.Tifrunner.gnm2.ann1.NWGY5G	SRS
arahy.Tifrunner.gnm2.ann1.YZJ798	ABI3VP1
arahy.Tifrunner.gnm2.ann1.JCHF8R	bHLH
arahy.Tifrunner.gnm2.ann1.ETC6KF	AP2-EREBP
arahy.Tifrunner.gnm2.ann1.ZF9WTQ	MYB
arahy.Tifrunner.gnm2.ann1.X90Z8E	C2C2-YABBY
arahy.Tifrunner.gnm2.ann1.ZFW2W7	HB
arahy.Tifrunner.gnm2.ann1.789EVE	LOB
arahy.Tifrunner.gnm2.ann1.FB9R4N	MYB
arahy.Tifrunner.gnm2.ann1.7GTW3C	MADS
arahy.Tifrunner.gnm2.ann1.QW5BDX	FAR1
arahy.Tifrunner.gnm2.ann1.96E2N1	FAR1
arahy.Tifrunner.gnm2.ann1.3RY6J8	WRKY
arahy.Tifrunner.gnm2.ann1.4S6WCP	ABI3VP1
arahy.Tifrunner.gnm2.ann1.VI4CFZ	FAR1
arahy.Tifrunner.gnm2.ann1.M4A1K2	LOB
arahy.Tifrunner.gnm2.ann1.6J54UY	WRKY
arahy.Tifrunner.gnm2.ann1.3J6WSK	C2C2-GATA
arahy.Tifrunner.gnm2.ann1.IYK5A5	AP2-EREBP
arahy.Tifrunner.gnm2.ann1.RVVZ6P	MYB
arahy.Tifrunner.gnm2.ann1.0BQ45N	bHLH
arahy.Tifrunner.gnm2.ann1.6BK6B8	AP2-EREBP
arahy.Tifrunner.gnm2.ann1.J3C0MM	MYB
arahy.Tifrunner.gnm2.ann1.7S9A5A	MYB
arahy.Tifrunner.gnm2.ann1.F7WS4I	C2C2-GATA
arahy.Tifrunner.gnm2.ann1.I2W0HI	SBP
arahy.Tifrunner.gnm2.ann1.79TY2T	SBP
arahy.Tifrunner.gnm2.ann1.TH0HKV	C2H2
arahy.Tifrunner.gnm2.ann1.N32TVW	G2-like
arahy.Tifrunner.gnm2.ann1.V20ZHW	NAC
arahy.Tifrunner.gnm2.ann1.LJYJ4M	C2C2-GATA
arahy.Tifrunner.gnm2.ann1.5R5YGN	MYB
arahy.Tifrunner.gnm2.ann1.SNX30H	E2F-DP
arahy.Tifrunner.gnm2.ann1.UZK8PU	ABI3VP1
arahy.Tifrunner.gnm2.ann1.ZAR9IT	ABI3VP1
arahy.Tifrunner.gnm2.ann1.YRV0GJ	G2-like
arahy.Tifrunner.gnm2.ann1.YV5C93	NAC
arahy.Tifrunner.gnm2.ann1.197TZ3	MYB
arahy.Tifrunner.gnm2.ann1.NLE5K3	NAC
arahy.Tifrunner.gnm2.ann1.XD7TDX	FAR1
arahy.Tifrunner.gnm2.ann1.5RS65W	C2H2
arahy.Tifrunner.gnm2.ann1.KJ2SKP	FAR1
arahy.Tifrunner.gnm2.ann1.H1IQ00	FHA
arahy.Tifrunner.gnm2.ann1.DE57MX	mTERF
arahy.Tifrunner.gnm2.ann1.ZEA1CF	WRKY
arahy.Tifrunner.gnm2.ann1.1Z7GQF	G2-like
arahy.Tifrunner.gnm2.ann1.L7MHM7	bHLH
arahy.Tifrunner.gnm2.ann1.K64R7P	MYB
arahy.Tifrunner.gnm2.ann1.JBNT97	NAC
arahy.Tifrunner.gnm2.ann1.U3IALR	MYB
arahy.Tifrunner.gnm2.ann1.63C1KK	bZIP
arahy.Tifrunner.gnm2.ann1.GF54Z4	MYB
arahy.Tifrunner.gnm2.ann1.AI9FJE	FAR1
arahy.Tifrunner.gnm2.ann1.W9RD48	MYB
arahy.Tifrunner.gnm2.ann1.GD5YP7	MADS
arahy.Tifrunner.gnm2.ann1.2Q6FKK	MYB
arahy.Tifrunner.gnm2.ann1.M9WVP0	C2C2-Dof
arahy.Tifrunner.gnm2.ann1.35WB4A	bHLH
arahy.Tifrunner.gnm2.ann1.0S4LAK	WRKY
arahy.Tifrunner.gnm2.ann1.DH24MV	BBR/BPC
arahy.Tifrunner.gnm2.ann1.64CHNN	GRAS
arahy.Tifrunner.gnm2.ann1.QI820R	AP2-EREBP
arahy.Tifrunner.gnm2.ann1.9FGC6P	WRKY
arahy.Tifrunner.gnm2.ann1.Q0U0LT	Trihelix
arahy.Tifrunner.gnm2.ann1.F2Y5QJ	bHLH
arahy.Tifrunner.gnm2.ann1.WBA6PF	AP2-EREBP
arahy.Tifrunner.gnm2.ann1.04ZIEQ	ARF
arahy.Tifrunner.gnm2.ann1.6L1LF5	FHA
arahy.Tifrunner.gnm2.ann1.Y4D700	ABI3VP1
arahy.Tifrunner.gnm2.ann1.42MKBI	MYB
arahy.Tifrunner.gnm2.ann1.DXN5ZD	bHLH
arahy.Tifrunner.gnm2.ann1.WZ54PF	mTERF
arahy.Tifrunner.gnm2.ann1.Y5BKCJ	FAR1
arahy.Tifrunner.gnm2.ann1.GR8EZE	PLATZ
arahy.Tifrunner.gnm2.ann1.662K4C	bHLH
arahy.Tifrunner.gnm2.ann1.XW1WV5	Trihelix
arahy.Tifrunner.gnm2.ann1.1U6A5E	MYB
arahy.Tifrunner.gnm2.ann1.6KXL6V	C2H2
arahy.Tifrunner.gnm2.ann1.SU40KZ	ABI3VP1
arahy.Tifrunner.gnm2.ann1.6R8KAD	G2-like
arahy.Tifrunner.gnm2.ann1.IFWL07	ABI3VP1
arahy.Tifrunner.gnm2.ann1.PLG903	GRAS
arahy.Tifrunner.gnm2.ann1.5LBE6G	TCP
arahy.Tifrunner.gnm2.ann1.TW1RKA	MADS
arahy.Tifrunner.gnm2.ann1.F7CVY8	WRKY
arahy.Tifrunner.gnm2.ann1.XA7Z28	LOB
arahy.Tifrunner.gnm2.ann1.S4FTM0	MYB
arahy.Tifrunner.gnm2.ann1.IAY39Z	AP2-EREBP
arahy.Tifrunner.gnm2.ann1.DY3CW6	AP2-EREBP
arahy.Tifrunner.gnm2.ann1.62X1XK	C2H2
arahy.Tifrunner.gnm2.ann1.PZ1MK0	MYB
arahy.Tifrunner.gnm2.ann1.2II6TM	WRKY
arahy.Tifrunner.gnm2.ann1.WS14NC	AP2-EREBP
arahy.Tifrunner.gnm2.ann1.47BGAF	G2-like
arahy.Tifrunner.gnm2.ann1.1D9JMR	SBP
arahy.Tifrunner.gnm2.ann1.X9RD42	RWP-RK
arahy.Tifrunner.gnm2.ann1.05T9MB	ABI3VP1
arahy.Tifrunner.gnm2.ann1.FF6C67	GRF
arahy.Tifrunner.gnm2.ann1.1X551C	ABI3VP1
arahy.Tifrunner.gnm2.ann1.AVLU3S	ARF
arahy.Tifrunner.gnm2.ann1.20NM7L	C2C2-YABBY
arahy.Tifrunner.gnm2.ann1.FKVA2C	ABI3VP1
arahy.Tifrunner.gnm2.ann1.FDM1ML	ABI3VP1
arahy.Tifrunner.gnm2.ann1.N2RXQB	LOB
arahy.Tifrunner.gnm2.ann1.WU456R	MYB
arahy.Tifrunner.gnm2.ann1.2HCW1A	MYB
arahy.Tifrunner.gnm2.ann1.LFPY9D	FAR1
arahy.Tifrunner.gnm2.ann1.3GEX4P	NAC
arahy.Tifrunner.gnm2.ann1.VP8GIF	MYB
arahy.Tifrunner.gnm2.ann1.N95E0M	GRAS
arahy.Tifrunner.gnm2.ann1.ZUY26J	mTERF
arahy.Tifrunner.gnm2.ann1.2DN1X0	MYB
arahy.Tifrunner.gnm2.ann1.2C4F0F	MADS
arahy.Tifrunner.gnm2.ann1.KXI0D1	FHA
arahy.Tifrunner.gnm2.ann1.SFTJ5P	C3H
arahy.Tifrunner.gnm2.ann1.8AKD3R	NAC
arahy.Tifrunner.gnm2.ann1.M1LASL	MYB
arahy.Tifrunner.gnm2.ann1.DI6KST	FHA
arahy.Tifrunner.gnm2.ann1.AIPG34	NAC
arahy.Tifrunner.gnm2.ann1.XUU1M8	C2C2-Dof
arahy.Tifrunner.gnm2.ann1.MSPK9F	C3H
arahy.Tifrunner.gnm2.ann1.CT2MPD	BES1
arahy.Tifrunner.gnm2.ann1.VKT7IT	bHLH
arahy.Tifrunner.gnm2.ann1.K3ZWQ5	ABI3VP1
arahy.Tifrunner.gnm2.ann1.6E07G6	MYB
arahy.Tifrunner.gnm2.ann1.F0A5DA	MYB
arahy.Tifrunner.gnm2.ann1.R9WKT4	NAC
arahy.Tifrunner.gnm2.ann1.W230FE	ARF
arahy.Tifrunner.gnm2.ann1.NISN2Q	G2-like
arahy.Tifrunner.gnm2.ann1.AY8SNM	C2H2
arahy.Tifrunner.gnm2.ann1.03F3RZ	G2-like
arahy.Tifrunner.gnm2.ann1.3EXK4J	CPP
arahy.Tifrunner.gnm2.ann1.QP34EV	C2C2-CO-like
arahy.Tifrunner.gnm2.ann1.CWTI60	bHLH
arahy.Tifrunner.gnm2.ann1.0ZB9Y5	bHLH
arahy.Tifrunner.gnm2.ann1.8SWZ13	SRS
arahy.Tifrunner.gnm2.ann1.JH251T	LIM
arahy.Tifrunner.gnm2.ann1.ZKN0VI	mTERF
arahy.Tifrunner.gnm2.ann1.D5RJF5	FAR1
arahy.Tifrunner.gnm2.ann1.Y96K7L	MADS
arahy.Tifrunner.gnm2.ann1.LVT35Y	LOB
arahy.Tifrunner.gnm2.ann1.4JWR4S	zf-HD
arahy.Tifrunner.gnm2.ann1.R7WY1F	MADS
arahy.Tifrunner.gnm2.ann1.G39TQA	C2H2
arahy.Tifrunner.gnm2.ann1.0SK1H1	AP2-EREBP
arahy.Tifrunner.gnm2.ann1.32CIDB	zf-HD
arahy.Tifrunner.gnm2.ann1.F5KP1I	FAR1
arahy.Tifrunner.gnm2.ann1.7A5VUD	C2C2-CO-like
arahy.Tifrunner.gnm2.ann1.JSQM43	LOB
arahy.Tifrunner.gnm2.ann1.7QL5S6	TCP
arahy.Tifrunner.gnm2.ann1.MQY6TT	G2-like
arahy.Tifrunner.gnm2.ann1.596HBI	MYB
arahy.Tifrunner.gnm2.ann1.L2XFJE	MYB
arahy.Tifrunner.gnm2.ann1.HL76U9	GRF
arahy.Tifrunner.gnm2.ann1.QY7BN7	C2C2-GATA
arahy.Tifrunner.gnm2.ann1.2E8KDE	ABI3VP1
arahy.Tifrunner.gnm2.ann1.WDSQ8J	AP2-EREBP
arahy.Tifrunner.gnm2.ann1.4R4J32	bHLH
arahy.Tifrunner.gnm2.ann1.17ULPW	ABI3VP1
arahy.Tifrunner.gnm2.ann1.LAK8DE	ABI3VP1
arahy.Tifrunner.gnm2.ann1.3D2H0V	ABI3VP1
arahy.Tifrunner.gnm2.ann1.00I77L	MYB
arahy.Tifrunner.gnm2.ann1.876K12	ABI3VP1
arahy.Tifrunner.gnm2.ann1.LEI4AX	NOZZLE
arahy.Tifrunner.gnm2.ann1.38RLY4	AP2-EREBP
arahy.Tifrunner.gnm2.ann1.L80AHZ	bHLH
arahy.Tifrunner.gnm2.ann1.4RS8DG	MADS
arahy.Tifrunner.gnm2.ann1.1JA0E6	WRKY
arahy.Tifrunner.gnm2.ann1.N15QB0	MYB
arahy.Tifrunner.gnm2.ann1.5P3U81	NAC
arahy.Tifrunner.gnm2.ann1.8D6Z2X	ABI3VP1
arahy.Tifrunner.gnm2.ann1.WSV7XI	EIL
arahy.Tifrunner.gnm2.ann1.GN3L7I	C2C2-Dof
arahy.Tifrunner.gnm2.ann1.YXGX3A	NAC
arahy.Tifrunner.gnm2.ann1.BQE1FM	ABI3VP1
arahy.Tifrunner.gnm2.ann1.C8ILII	MYB
arahy.Tifrunner.gnm2.ann1.C97XLR	G2-like
arahy.Tifrunner.gnm2.ann1.G7GJBK	C3H
arahy.Tifrunner.gnm2.ann1.Z2967R	G2-like
arahy.Tifrunner.gnm2.ann1.Y57KPX	ABI3VP1
arahy.Tifrunner.gnm2.ann1.CI579B	ABI3VP1
arahy.Tifrunner.gnm2.ann1.HR1TS1	CPP
arahy.Tifrunner.gnm2.ann1.J0INTP	ABI3VP1
arahy.Tifrunner.gnm2.ann1.EUX0L6	HB
arahy.Tifrunner.gnm2.ann1.7NC287	MYB
arahy.Tifrunner.gnm2.ann1.8L6PVU	MYB
arahy.Tifrunner.gnm2.ann1.UA74AL	TIG
arahy.Tifrunner.gnm2.ann1.5RM0K9	BSD
arahy.Tifrunner.gnm2.ann1.MMX4MC	AP2-EREBP
arahy.Tifrunner.gnm2.ann1.JE37KP	NAC
arahy.Tifrunner.gnm2.ann1.FJSM0P	ABI3VP1
arahy.Tifrunner.gnm2.ann1.JCQF9U	HB
arahy.Tifrunner.gnm2.ann1.M75BKX	MYB
arahy.Tifrunner.gnm2.ann1.DYR153	EIL
arahy.Tifrunner.gnm2.ann1.TAM8B0	WRKY
arahy.Tifrunner.gnm2.ann1.QU4087	ABI3VP1
arahy.Tifrunner.gnm2.ann1.Q95WBF	C3H
arahy.Tifrunner.gnm2.ann1.WBWR58	RWP-RK
arahy.Tifrunner.gnm2.ann1.RBX3HB	FAR1
arahy.Tifrunner.gnm2.ann1.8GCY61	NAC
arahy.Tifrunner.gnm2.ann1.5N7T8C	LIM
arahy.Tifrunner.gnm2.ann1.U2II3I	MYB
arahy.Tifrunner.gnm2.ann1.1D4W9H	WRKY
arahy.Tifrunner.gnm2.ann1.IEZ2LH	MYB
arahy.Tifrunner.gnm2.ann1.F6I3SQ	C2C2-YABBY
arahy.Tifrunner.gnm2.ann1.YLX7TF	C2H2
arahy.Tifrunner.gnm2.ann1.P8DJ8N	bHLH
arahy.Tifrunner.gnm2.ann1.S99J80	ABI3VP1
arahy.Tifrunner.gnm2.ann1.NYCY7R	FAR1
arahy.Tifrunner.gnm2.ann1.51NNVX	MYB
arahy.Tifrunner.gnm2.ann1.2UCE3W	WRKY
arahy.Tifrunner.gnm2.ann1.LN6DUE	MYB
arahy.Tifrunner.gnm2.ann1.KNN8RN	TCP
arahy.Tifrunner.gnm2.ann1.QDL5QZ	AP2-EREBP
arahy.Tifrunner.gnm2.ann1.BH211Y	Tify
arahy.Tifrunner.gnm2.ann1.7B6ACI	C3H
arahy.Tifrunner.gnm2.ann1.I4FPAQ	NAC
arahy.Tifrunner.gnm2.ann1.JH8P8D	MYB
arahy.Tifrunner.gnm2.ann1.WMYE82	HSF
arahy.Tifrunner.gnm2.ann1.LBF070	bHLH
arahy.Tifrunner.gnm2.ann1.BDLH6M	C3H
arahy.Tifrunner.gnm2.ann1.G0Z736	GRAS
arahy.Tifrunner.gnm2.ann1.ET0DBR	ABI3VP1
arahy.Tifrunner.gnm2.ann1.HWDC2K	LOB
arahy.Tifrunner.gnm2.ann1.WAP6P7	S1Fa-like
arahy.Tifrunner.gnm2.ann1.UANN5Y	BES1
arahy.Tifrunner.gnm2.ann1.TCJ28X	mTERF
arahy.Tifrunner.gnm2.ann1.QLA0RI	MADS
arahy.Tifrunner.gnm2.ann1.8317D2	FAR1
arahy.Tifrunner.gnm2.ann1.71ALCZ	WRKY
arahy.Tifrunner.gnm2.ann1.F6EXEG	bHLH
arahy.Tifrunner.gnm2.ann1.T40L6M	GeBP
arahy.Tifrunner.gnm2.ann1.B09RYD.2	ARF
arahy.Tifrunner.gnm2.ann1.T7ACSZ	AP2-EREBP
arahy.Tifrunner.gnm2.ann1.SB3XQV	mTERF
arahy.Tifrunner.gnm2.ann1.QV2A2L	C2C2-GATA
arahy.Tifrunner.gnm2.ann1.K799TH	C3H
arahy.Tifrunner.gnm2.ann1.P5534Y	MYB
arahy.Tifrunner.gnm2.ann1.727QPL	GRF
arahy.Tifrunner.gnm2.ann1.Q8HI94	ARF
arahy.Tifrunner.gnm2.ann1.2NND9M	bHLH
arahy.Tifrunner.gnm2.ann1.DDPG02	C2H2
arahy.Tifrunner.gnm2.ann1.73DHZN	AP2-EREBP
arahy.Tifrunner.gnm2.ann1.DEK8Z8	RWP-RK
arahy.Tifrunner.gnm2.ann1.RJJQ61	LOB
arahy.Tifrunner.gnm2.ann1.FNSI1P	MADS
arahy.Tifrunner.gnm2.ann1.019HRU	G2-like
arahy.Tifrunner.gnm2.ann1.114EL0	Tify
arahy.Tifrunner.gnm2.ann1.HE02E7	MADS
arahy.Tifrunner.gnm2.ann1.4V5YZV	bHLH
arahy.Tifrunner.gnm2.ann1.R8ZZ7K	GRAS
arahy.Tifrunner.gnm2.ann1.KZL1N0	FAR1
arahy.Tifrunner.gnm2.ann1.BS65EZ	MYB
arahy.Tifrunner.gnm2.ann1.8D109F	NAC
arahy.Tifrunner.gnm2.ann1.H1793N.1	AP2-EREBP
arahy.Tifrunner.gnm2.ann1.SFDP8A	MADS
arahy.Tifrunner.gnm2.ann1.IS160S	C2H2
arahy.Tifrunner.gnm2.ann1.DRQC3V	MYB
arahy.Tifrunner.gnm2.ann1.J4CT7A	BBR/BPC
arahy.Tifrunner.gnm2.ann1.6TKF7G	MADS
arahy.Tifrunner.gnm2.ann1.9UXU7A	MYB
arahy.Tifrunner.gnm2.ann1.4G75Y2	OFP
arahy.Tifrunner.gnm2.ann1.BC5R4P	ARF
arahy.Tifrunner.gnm2.ann1.N8RR3Y	Trihelix
arahy.Tifrunner.gnm2.ann1.7CKI6S	ABI3VP1
arahy.Tifrunner.gnm2.ann1.AE6IJA	AP2-EREBP
arahy.Tifrunner.gnm2.ann1.HRR71B	C2H2
arahy.Tifrunner.gnm2.ann1.SVL5FL	bHLH
arahy.Tifrunner.gnm2.ann1.WT0FV2	Alfin-like
arahy.Tifrunner.gnm2.ann1.50S1PH	MYB
arahy.Tifrunner.gnm2.ann1.U2N0G7	MYB
arahy.Tifrunner.gnm2.ann1.I0LPD8	ABI3VP1
arahy.Tifrunner.gnm2.ann1.WFEC9T	ABI3VP1
arahy.Tifrunner.gnm2.ann1.T5AJQY	NAC
arahy.Tifrunner.gnm2.ann1.14M6HG	G2-like
arahy.Tifrunner.gnm2.ann1.WH6N3S	WRKY
arahy.Tifrunner.gnm2.ann1.92U2S4	LOB
arahy.Tifrunner.gnm2.ann1.CJ9CGG	WRKY
arahy.Tifrunner.gnm2.ann1.R6IGW9	bZIP
arahy.Tifrunner.gnm2.ann1.29A50M	bHLH
arahy.Tifrunner.gnm2.ann1.P7BG5E	C2C2-Dof
arahy.Tifrunner.gnm2.ann1.FCS600	C2C2-Dof
arahy.Tifrunner.gnm2.ann1.RK8HN4	MYB
arahy.Tifrunner.gnm2.ann1.R70FHG	NOZZLE
arahy.Tifrunner.gnm2.ann1.B1LYNA	FAR1
arahy.Tifrunner.gnm2.ann1.EXJ5K8	WRKY
arahy.Tifrunner.gnm2.ann1.WW4HGU	bHLH
arahy.Tifrunner.gnm2.ann1.E78XAF	mTERF
arahy.Tifrunner.gnm2.ann1.3757PS	HSF
arahy.Tifrunner.gnm2.ann1.V4YRMV	FAR1
arahy.Tifrunner.gnm2.ann1.FAG6RL	C3H
arahy.Tifrunner.gnm2.ann1.CV46MP	bHLH
arahy.Tifrunner.gnm2.ann1.89WW7B	OFP
arahy.Tifrunner.gnm2.ann1.S28F9G	AP2-EREBP
arahy.Tifrunner.gnm2.ann1.NXSQ64	ABI3VP1
arahy.Tifrunner.gnm2.ann1.05VK9G	bHLH
arahy.Tifrunner.gnm2.ann1.LGQQ8W	MYB
arahy.Tifrunner.gnm2.ann1.V88TU5	NAC
arahy.Tifrunner.gnm2.ann1.AY8I6Y	C2C2-CO-like
arahy.Tifrunner.gnm2.ann1.RPVA7B	FAR1
arahy.Tifrunner.gnm2.ann1.4K8YXT	ABI3VP1
arahy.Tifrunner.gnm2.ann1.FW6EXK	ARF
arahy.Tifrunner.gnm2.ann1.WCFZ4Q	C2H2
arahy.Tifrunner.gnm2.ann1.5V6QPU	WRKY
arahy.Tifrunner.gnm2.ann1.VDQ3GL	OFP
arahy.Tifrunner.gnm2.ann1.R8IKXM	ABI3VP1
arahy.Tifrunner.gnm2.ann1.HMQ0R1	ABI3VP1
arahy.Tifrunner.gnm2.ann1.129W39	C2C2-GATA
arahy.Tifrunner.gnm2.ann1.TWFT5A	ABI3VP1
arahy.Tifrunner.gnm2.ann1.BA5SFE	MYB
arahy.Tifrunner.gnm2.ann1.6QA0V6	MYB
arahy.Tifrunner.gnm2.ann1.835YPG	C3H
arahy.Tifrunner.gnm2.ann1.ZNIJ0J	MYB
arahy.Tifrunner.gnm2.ann1.6PHM4Q	MYB
arahy.Tifrunner.gnm2.ann1.SW9RV9	MADS
arahy.Tifrunner.gnm2.ann1.0UF999	AP2-EREBP
arahy.Tifrunner.gnm2.ann1.VG3SGX	AP2-EREBP
arahy.Tifrunner.gnm2.ann1.7IDQ3T	MYB
arahy.Tifrunner.gnm2.ann1.69RPC9	G2-like
arahy.Tifrunner.gnm2.ann1.G8T7RA	G2-like
arahy.Tifrunner.gnm2.ann1.DFF73A	C2C2-Dof
arahy.Tifrunner.gnm2.ann1.E6J81H	MADS
arahy.Tifrunner.gnm2.ann1.YUMR6G	FAR1
arahy.Tifrunner.gnm2.ann1.3LK14C	bHLH
arahy.Tifrunner.gnm2.ann1.TAFM68	WRKY
arahy.Tifrunner.gnm2.ann1.T691IV	LOB
arahy.Tifrunner.gnm2.ann1.HZIC2A	LOB
arahy.Tifrunner.gnm2.ann1.CRX62L	NAC
arahy.Tifrunner.gnm2.ann1.L5HHP2	NAC
arahy.Tifrunner.gnm2.ann1.B69GJJ	MYB
arahy.Tifrunner.gnm2.ann1.JRMF73	WRKY
arahy.Tifrunner.gnm2.ann1.8E68ZN	NAC
arahy.Tifrunner.gnm2.ann1.VPMT8W	WRKY
arahy.Tifrunner.gnm2.ann1.LR6QSS	BSD
arahy.Tifrunner.gnm2.ann1.G1MIMQ	RWP-RK
arahy.Tifrunner.gnm2.ann1.2A56XJ	MYB
arahy.Tifrunner.gnm2.ann1.M278LU	LOB
arahy.Tifrunner.gnm2.ann1.53HSKV	C2H2
arahy.Tifrunner.gnm2.ann1.8B7JRK	FAR1
arahy.Tifrunner.gnm2.ann1.ZGY2QD	BES1
arahy.Tifrunner.gnm2.ann1.JZX7L8	ABI3VP1
arahy.Tifrunner.gnm2.ann1.AEJR4S	bHLH
arahy.Tifrunner.gnm2.ann1.BJ90S0	MYB
arahy.Tifrunner.gnm2.ann1.R1QDN0	WRKY
arahy.Tifrunner.gnm2.ann1.0Y1PWL	FHA
arahy.Tifrunner.gnm2.ann1.9LNM8S	GRAS
arahy.Tifrunner.gnm2.ann1.9C3IJ5	bHLH
arahy.Tifrunner.gnm2.ann1.WDM4XI	G2-like
arahy.Tifrunner.gnm2.ann1.VG8HJT	ABI3VP1
arahy.Tifrunner.gnm2.ann1.Y3DHDC	bHLH
arahy.Tifrunner.gnm2.ann1.X3LKGW	bHLH
arahy.Tifrunner.gnm2.ann1.2161LW	WRKY
arahy.Tifrunner.gnm2.ann1.X53HIH	MYB
arahy.Tifrunner.gnm2.ann1.GS51BL	G2-like
arahy.Tifrunner.gnm2.ann1.ZZD7T7	LIM
arahy.Tifrunner.gnm2.ann1.3815T4	LOB
arahy.Tifrunner.gnm2.ann1.0Z3BG5	FAR1
arahy.Tifrunner.gnm2.ann1.XQH8GL	OFP
arahy.Tifrunner.gnm2.ann1.MCX68E	MYB
arahy.Tifrunner.gnm2.ann1.RRN1ZJ	G2-like
arahy.Tifrunner.gnm2.ann1.9D5CB6	C2C2-Dof
arahy.Tifrunner.gnm2.ann1.QDSH2R	NAC
arahy.Tifrunner.gnm2.ann1.32NX6D	ABI3VP1
arahy.Tifrunner.gnm2.ann1.HL643V	bHLH
arahy.Tifrunner.gnm2.ann1.0VIC9P	BES1
arahy.Tifrunner.gnm2.ann1.ED2XPK	ABI3VP1
arahy.Tifrunner.gnm2.ann1.JK475H	FAR1
arahy.Tifrunner.gnm2.ann1.452FBF	AP2-EREBP
arahy.Tifrunner.gnm2.ann1.H3KMIQ	EIL
arahy.Tifrunner.gnm2.ann1.UFA08L	MYB
arahy.Tifrunner.gnm2.ann1.E96I4L	ABI3VP1
arahy.Tifrunner.gnm2.ann1.56MJ2J	ARF
arahy.Tifrunner.gnm2.ann1.HJHY8E	MYB
arahy.Tifrunner.gnm2.ann1.LGWD6U	mTERF
arahy.Tifrunner.gnm2.ann1.Y01GTZ	C3H
arahy.Tifrunner.gnm2.ann1.PNAU2R	bHLH
arahy.Tifrunner.gnm2.ann1.WDRD4S	ARF
arahy.Tifrunner.gnm2.ann1.RY1LQQ	ARF
arahy.Tifrunner.gnm2.ann1.LV3APC	NAC
arahy.Tifrunner.gnm2.ann1.9T2CEP	Trihelix
arahy.Tifrunner.gnm2.ann1.JNZ5XH	FAR1
arahy.Tifrunner.gnm2.ann1.2AA9DZ	VOZ
arahy.Tifrunner.gnm2.ann1.VXTX90	PLATZ
arahy.Tifrunner.gnm2.ann1.CW6592	ABI3VP1
arahy.Tifrunner.gnm2.ann1.S6C9TP	bHLH
arahy.Tifrunner.gnm2.ann1.D11Z9R	bHLH
arahy.Tifrunner.gnm2.ann1.18WYEQ	TCP
arahy.Tifrunner.gnm2.ann1.GCS8UL	E2F-DP
arahy.Tifrunner.gnm2.ann1.0RI6JJ	SRS
arahy.Tifrunner.gnm2.ann1.1FA9DV	C2H2
arahy.Tifrunner.gnm2.ann1.GMWG2V	C2C2-CO-like
arahy.Tifrunner.gnm2.ann1.BDR3J7	AP2-EREBP
arahy.Tifrunner.gnm2.ann1.S3AGI0	WRKY
arahy.Tifrunner.gnm2.ann1.GAW0T6	G2-like
arahy.Tifrunner.gnm2.ann1.NQ5HSN	Alfin-like
arahy.Tifrunner.gnm2.ann1.6J3MKV	C2C2-CO-like
arahy.Tifrunner.gnm2.ann1.S7XF8N	EIL
arahy.Tifrunner.gnm2.ann1.W8SRLW	FAR1
arahy.Tifrunner.gnm2.ann1.896WGX	ABI3VP1
arahy.Tifrunner.gnm2.ann1.X8ITCS	ABI3VP1
arahy.Tifrunner.gnm2.ann1.8ZPK8F	AP2-EREBP
arahy.Tifrunner.gnm2.ann1.A3J7SX	NAC
arahy.Tifrunner.gnm2.ann1.BDZM30	ABI3VP1
arahy.Tifrunner.gnm2.ann1.YJ4ER4	MYB
arahy.Tifrunner.gnm2.ann1.0MFP8V	MYB
arahy.Tifrunner.gnm2.ann1.ICSV9P	ABI3VP1
arahy.Tifrunner.gnm2.ann1.L9MGWL	bHLH
arahy.Tifrunner.gnm2.ann1.PEK8FX	MYB
arahy.Tifrunner.gnm2.ann1.L85JRJ	PLATZ
arahy.Tifrunner.gnm2.ann1.2NJL2D	MYB
arahy.Tifrunner.gnm2.ann1.8UC82Y	ABI3VP1
arahy.Tifrunner.gnm2.ann1.PZ3VGA	FAR1
arahy.Tifrunner.gnm2.ann1.AYCM5Z	CPP
arahy.Tifrunner.gnm2.ann1.E24V4Y	MYB
arahy.Tifrunner.gnm2.ann1.I2ZHTU	AP2-EREBP
arahy.Tifrunner.gnm2.ann1.AM831F	ABI3VP1
arahy.Tifrunner.gnm2.ann1.IBCJ8E	WRKY
arahy.Tifrunner.gnm2.ann1.2MPS86	NAC
arahy.Tifrunner.gnm2.ann1.61RTH3	bHLH
arahy.Tifrunner.gnm2.ann1.DJIM9Q	MYB
arahy.Tifrunner.gnm2.ann1.ZXKM0U	FAR1
arahy.Tifrunner.gnm2.ann1.F25RYT	C2H2
arahy.Tifrunner.gnm2.ann1.A43QXH	C3H
arahy.Tifrunner.gnm2.ann1.FQ0VZJ	LOB
arahy.Tifrunner.gnm2.ann1.52Q132	GRAS
arahy.Tifrunner.gnm2.ann1.T9WCKL	AP2-EREBP
arahy.Tifrunner.gnm2.ann1.T50ENK	NAC
arahy.Tifrunner.gnm2.ann1.22G7N5	Trihelix
arahy.Tifrunner.gnm2.ann1.I10MW8	bHLH
arahy.Tifrunner.gnm2.ann1.J3DRUP	MYB
arahy.Tifrunner.gnm2.ann1.ID7CKM	ABI3VP1
arahy.Tifrunner.gnm2.ann1.L4P2PH	bHLH
arahy.Tifrunner.gnm2.ann1.07ZIFT	bHLH
arahy.Tifrunner.gnm2.ann1.UX5VDV	Trihelix
arahy.Tifrunner.gnm2.ann1.QI53CA	MYB
arahy.Tifrunner.gnm2.ann1.XPK4NL	bHLH
arahy.Tifrunner.gnm2.ann1.UGYE5Q	Trihelix
arahy.Tifrunner.gnm2.ann1.ABBA5Z	HSF
arahy.Tifrunner.gnm2.ann1.VRF1CM	G2-like
arahy.Tifrunner.gnm2.ann1.UR81T2	BSD
arahy.Tifrunner.gnm2.ann1.LKT5QN	C2C2-Dof
arahy.Tifrunner.gnm2.ann1.DE3F1C	LIM
arahy.Tifrunner.gnm2.ann1.D6GCTI	E2F-DP
arahy.Tifrunner.gnm2.ann1.8R729R	RWP-RK
arahy.Tifrunner.gnm2.ann1.QZ7424	LOB
arahy.Tifrunner.gnm2.ann1.QRG75F	ARR-B
arahy.Tifrunner.gnm2.ann1.B8J7LR	bHLH
arahy.Tifrunner.gnm2.ann1.2706L4	TAZ
arahy.Tifrunner.gnm2.ann1.E1FWBU	FAR1
arahy.Tifrunner.gnm2.ann1.NX8KLK	ABI3VP1
arahy.Tifrunner.gnm2.ann1.ZQ3898	AP2-EREBP
arahy.Tifrunner.gnm2.ann1.YZ1SAE	PBF-2-like
arahy.Tifrunner.gnm2.ann1.94GMQ8	WRKY
arahy.Tifrunner.gnm2.ann1.CU1977	FAR1
arahy.Tifrunner.gnm2.ann1.8433TV	FAR1
arahy.Tifrunner.gnm2.ann1.IHLC7D	Trihelix
arahy.Tifrunner.gnm2.ann1.W24P9U	TCP
arahy.Tifrunner.gnm2.ann1.NCU4DF	C2C2-GATA
arahy.Tifrunner.gnm2.ann1.ZXK4R3	bHLH
arahy.Tifrunner.gnm2.ann1.338FND	NAC
arahy.Tifrunner.gnm2.ann1.AVJN5E	C2C2-Dof
arahy.Tifrunner.gnm2.ann1.QP4B54	C3H
arahy.Tifrunner.gnm2.ann1.37A62C	TIG
arahy.Tifrunner.gnm2.ann1.GAA875	MADS
arahy.Tifrunner.gnm2.ann1.XU5EBV	C2C2-Dof
arahy.Tifrunner.gnm2.ann1.FGV4G2	GRAS
arahy.Tifrunner.gnm2.ann1.H47S4B	bHLH
arahy.Tifrunner.gnm2.ann1.F01Q5M	NAC
arahy.Tifrunner.gnm2.ann1.DVQ9X5	WRKY
arahy.Tifrunner.gnm2.ann1.DZ7Z6Q	GeBP
arahy.Tifrunner.gnm2.ann1.29S8ZW	FAR1
arahy.Tifrunner.gnm2.ann1.3BGC1E	WRKY
arahy.Tifrunner.gnm2.ann1.W5I9MA	NAC
arahy.Tifrunner.gnm2.ann1.BFP4V6	MYB
arahy.Tifrunner.gnm2.ann1.1BB2MM	GRAS
arahy.Tifrunner.gnm2.ann1.56997E	mTERF
arahy.Tifrunner.gnm2.ann1.HR6FN8	bHLH
arahy.Tifrunner.gnm2.ann1.S1Y3JB	Trihelix
arahy.Tifrunner.gnm2.ann1.53Z0F1	MYB
arahy.Tifrunner.gnm2.ann1.NWS29J	SBP
arahy.Tifrunner.gnm2.ann1.CAL569	ABI3VP1
arahy.Tifrunner.gnm2.ann1.TN1J43	AP2-EREBP
arahy.Tifrunner.gnm2.ann1.WP3ECB	AP2-EREBP
arahy.Tifrunner.gnm2.ann1.E8HE72	GRF
arahy.Tifrunner.gnm2.ann1.7N2WU7	MYB
arahy.Tifrunner.gnm2.ann1.CS824N	bZIP
arahy.Tifrunner.gnm2.ann1.H3A1N1	WRKY
arahy.Tifrunner.gnm2.ann1.VJ5QJ8	G2-like
arahy.Tifrunner.gnm2.ann1.28KRVN	Trihelix
arahy.Tifrunner.gnm2.ann1.BIYE54	MYB
arahy.Tifrunner.gnm2.ann1.NFB9X0	ABI3VP1
arahy.Tifrunner.gnm2.ann1.R0GFR4	SRS
arahy.Tifrunner.gnm2.ann1.Z1XI1M	C2H2
arahy.Tifrunner.gnm2.ann1.RD8W4Y	MYB
arahy.Tifrunner.gnm2.ann1.78GQMD	C2C2-YABBY
arahy.Tifrunner.gnm2.ann1.Q92UBX	C3H
arahy.Tifrunner.gnm2.ann1.B9QMIW	C2C2-CO-like
arahy.Tifrunner.gnm2.ann1.FYEN8G	FHA
arahy.Tifrunner.gnm2.ann1.NPAY75	bHLH
arahy.Tifrunner.gnm2.ann1.YMQ675	WRKY
arahy.Tifrunner.gnm2.ann1.5ITW1B	FHA
arahy.Tifrunner.gnm2.ann1.R24AWJ	MYB
arahy.Tifrunner.gnm2.ann1.6WK0GY	ABI3VP1
arahy.Tifrunner.gnm2.ann1.F2RES5	bHLH
arahy.Tifrunner.gnm2.ann1.R1MRXV	bHLH
arahy.Tifrunner.gnm2.ann1.7IZJ0L	ABI3VP1
arahy.Tifrunner.gnm2.ann1.1V63ZN	HSF
arahy.Tifrunner.gnm2.ann1.QSH3QI	ABI3VP1
arahy.Tifrunner.gnm2.ann1.B3NTUN	HSF
arahy.Tifrunner.gnm2.ann1.12MNW0	C2H2
arahy.Tifrunner.gnm2.ann1.KN2BTY	LOB
arahy.Tifrunner.gnm2.ann1.919QYJ	NAC
arahy.Tifrunner.gnm2.ann1.U0SE7F	C3H
arahy.Tifrunner.gnm2.ann1.5LU64F	mTERF
arahy.Tifrunner.gnm2.ann1.CLQ0AV	WRKY
arahy.Tifrunner.gnm2.ann1.NS2HRD	bZIP
arahy.Tifrunner.gnm2.ann1.1JZ67N	mTERF
arahy.Tifrunner.gnm2.ann1.H916D0	MADS
arahy.Tifrunner.gnm2.ann1.55VECQ	MYB
arahy.Tifrunner.gnm2.ann1.Z35HKX	ABI3VP1
arahy.Tifrunner.gnm2.ann1.8Z75SK	C2C2-Dof
arahy.Tifrunner.gnm2.ann1.006X4N	MYB
arahy.Tifrunner.gnm2.ann1.AD0ZG9	WRKY
arahy.Tifrunner.gnm2.ann1.F6FK5R	ABI3VP1
arahy.Tifrunner.gnm2.ann1.335W22	ABI3VP1
arahy.Tifrunner.gnm2.ann1.BLZ5RY	FAR1
arahy.Tifrunner.gnm2.ann1.AM735H	C2H2
arahy.Tifrunner.gnm2.ann1.41XJ7P	ABI3VP1
arahy.Tifrunner.gnm2.ann1.96VLZ9	bHLH
arahy.Tifrunner.gnm2.ann1.B09RYD.1	ARF
arahy.Tifrunner.gnm2.ann1.A63MFX	bHLH
arahy.Tifrunner.gnm2.ann1.U5VJX8	ABI3VP1
arahy.Tifrunner.gnm2.ann1.QB26WD	MADS
arahy.Tifrunner.gnm2.ann1.QB55VK	TAZ
arahy.Tifrunner.gnm2.ann1.3S8P0L	C2C2-GATA
arahy.Tifrunner.gnm2.ann1.ZJXJ55	ABI3VP1
arahy.Tifrunner.gnm2.ann1.G59SS2	ABI3VP1
arahy.Tifrunner.gnm2.ann1.M96WLV	GRAS
arahy.Tifrunner.gnm2.ann1.ND5MUT	SBP
arahy.Tifrunner.gnm2.ann1.AV1VK7	mTERF
arahy.Tifrunner.gnm2.ann1.V64ZKA	ABI3VP1
arahy.Tifrunner.gnm2.ann1.5EJH8A	MYB
arahy.Tifrunner.gnm2.ann1.5Z04H8	MYB
arahy.Tifrunner.gnm2.ann1.W8FFAE	NAC
arahy.Tifrunner.gnm2.ann1.15RNTX	AP2-EREBP
arahy.Tifrunner.gnm2.ann1.9AY56M	MADS
arahy.Tifrunner.gnm2.ann1.G405E6	ABI3VP1
arahy.Tifrunner.gnm2.ann1.SGU002	WRKY
arahy.Tifrunner.gnm2.ann1.FNKT0B	C2C2-YABBY
arahy.Tifrunner.gnm2.ann1.5D5CHZ	OFP
arahy.Tifrunner.gnm2.ann1.XMHS8A	NAC
arahy.Tifrunner.gnm2.ann1.CFQ0TD	MADS
arahy.Tifrunner.gnm2.ann1.AJV249	bHLH
arahy.Tifrunner.gnm2.ann1.U8GE9Q	AP2-EREBP
arahy.Tifrunner.gnm2.ann1.0XTB7Y	bHLH
arahy.Tifrunner.gnm2.ann1.ARS1HB	MYB
arahy.Tifrunner.gnm2.ann1.JXS3UT	RWP-RK
arahy.Tifrunner.gnm2.ann1.P97QTY	bHLH
arahy.Tifrunner.gnm2.ann1.2BK3KU	MYB
arahy.Tifrunner.gnm2.ann1.B4MGNH	WRKY
arahy.Tifrunner.gnm2.ann1.ZZ8D5N	MYB
arahy.Tifrunner.gnm2.ann1.P0DZ60	FAR1
arahy.Tifrunner.gnm2.ann1.Y9PZ1H	AP2-EREBP
arahy.Tifrunner.gnm2.ann1.53DI9J	ARF
arahy.Tifrunner.gnm2.ann1.AMIM7J	bHLH
arahy.Tifrunner.gnm2.ann1.LX8ZS6	Alfin-like
arahy.Tifrunner.gnm2.ann1.C9KSLZ	bHLH
arahy.Tifrunner.gnm2.ann1.PE2T0M	AP2-EREBP
arahy.Tifrunner.gnm2.ann1.679QY2	MADS
arahy.Tifrunner.gnm2.ann1.EU49EH	ABI3VP1
arahy.Tifrunner.gnm2.ann1.M5TQDY	mTERF
arahy.Tifrunner.gnm2.ann1.LP1JBF	CSD
arahy.Tifrunner.gnm2.ann1.W9B7XJ	CPP
arahy.Tifrunner.gnm2.ann1.TXM5HR	VARL
arahy.Tifrunner.gnm2.ann1.03KM4I	mTERF
arahy.Tifrunner.gnm2.ann1.C3RNH2	LOB
arahy.Tifrunner.gnm2.ann1.62XZQ4	WRKY
arahy.Tifrunner.gnm2.ann1.EHBV2Z	NAC
arahy.Tifrunner.gnm2.ann1.69GBM5	C2C2-GATA
arahy.Tifrunner.gnm2.ann1.53JK2D	MYB
arahy.Tifrunner.gnm2.ann1.F55D38	MADS
arahy.Tifrunner.gnm2.ann1.E4SRBI	C2H2
arahy.Tifrunner.gnm2.ann1.C7CG90	ABI3VP1
arahy.Tifrunner.gnm2.ann1.UPIP6Z	bHLH
arahy.Tifrunner.gnm2.ann1.3DLK77	FHA
arahy.Tifrunner.gnm2.ann1.8D185T	SBP
arahy.Tifrunner.gnm2.ann1.V8NH83	C2H2
arahy.Tifrunner.gnm2.ann1.8ZIG81	PLATZ
arahy.Tifrunner.gnm2.ann1.PZXV1H	Trihelix
arahy.Tifrunner.gnm2.ann1.4S0WAJ	MYB
arahy.Tifrunner.gnm2.ann1.4C1GTG	ABI3VP1
arahy.Tifrunner.gnm2.ann1.AAS7XX	FHA
arahy.Tifrunner.gnm2.ann1.C4VIYD	FHA
arahy.Tifrunner.gnm2.ann1.23F54M	FAR1
arahy.Tifrunner.gnm2.ann1.APNP33	ABI3VP1
arahy.Tifrunner.gnm2.ann1.V52Z40	ABI3VP1
arahy.Tifrunner.gnm2.ann1.D23SI7	MYB
arahy.Tifrunner.gnm2.ann1.QEK7F9	AP2-EREBP
arahy.Tifrunner.gnm2.ann1.H2NMKM	ARF
arahy.Tifrunner.gnm2.ann1.7DB23U	C2H2
arahy.Tifrunner.gnm2.ann1.X9M6WH	AP2-EREBP
arahy.Tifrunner.gnm2.ann1.VB5N5H	ABI3VP1
arahy.Tifrunner.gnm2.ann1.1HT5LR	FAR1
arahy.Tifrunner.gnm2.ann1.C6NV9N	C2C2-GATA
arahy.Tifrunner.gnm2.ann1.I6UK6S	MYB
arahy.Tifrunner.gnm2.ann1.0AWF5M	Tify
arahy.Tifrunner.gnm2.ann1.M2TLIU	SBP
arahy.Tifrunner.gnm2.ann1.7SA24Y	AP2-EREBP
arahy.Tifrunner.gnm2.ann1.GW3WU5	HSF
arahy.Tifrunner.gnm2.ann1.TWIF5Z	MYB
arahy.Tifrunner.gnm2.ann1.1UE66A	NAC
arahy.Tifrunner.gnm2.ann1.IP8AWM	ABI3VP1
arahy.Tifrunner.gnm2.ann1.TU4N0L	ABI3VP1
arahy.Tifrunner.gnm2.ann1.J58VLE	Trihelix
arahy.Tifrunner.gnm2.ann1.HWX0BC	C3H
arahy.Tifrunner.gnm2.ann1.PUBH8J	MYB
arahy.Tifrunner.gnm2.ann1.KDI7TH	AP2-EREBP
arahy.Tifrunner.gnm2.ann1.1NS2SJ	bHLH
arahy.Tifrunner.gnm2.ann1.B25E78	ABI3VP1
arahy.Tifrunner.gnm2.ann1.JFV18T	bHLH
arahy.Tifrunner.gnm2.ann1.G7PZ6B	MADS
arahy.Tifrunner.gnm2.ann1.EG4IG2	TUB
arahy.Tifrunner.gnm2.ann1.Z3EVH2	bZIP
arahy.Tifrunner.gnm2.ann1.J0NZC0	WRKY
arahy.Tifrunner.gnm2.ann1.6PK8GH	FHA
arahy.Tifrunner.gnm2.ann1.DZY87B	C2C2-Dof
arahy.Tifrunner.gnm2.ann1.MRTC1T	MADS
arahy.Tifrunner.gnm2.ann1.BX5EMB	NAC
arahy.Tifrunner.gnm2.ann1.RD18JJ	ARF
arahy.Tifrunner.gnm2.ann1.HX2S4H	Alfin-like
arahy.Tifrunner.gnm2.ann1.T0IV76	ABI3VP1
arahy.Tifrunner.gnm2.ann1.2KRW4X	bHLH
arahy.Tifrunner.gnm2.ann1.Q3Y7SF	NAC
arahy.Tifrunner.gnm2.ann1.5Q6Y7S	bHLH
arahy.Tifrunner.gnm2.ann1.AI43ZL	WRKY
arahy.Tifrunner.gnm2.ann1.E4SR7P	BBR/BPC
arahy.Tifrunner.gnm2.ann1.509QUQ	MADS
arahy.Tifrunner.gnm2.ann1.L49K5G	OFP
arahy.Tifrunner.gnm2.ann1.1D6R9Y	bZIP
arahy.Tifrunner.gnm2.ann1.S5L34I	MYB
arahy.Tifrunner.gnm2.ann1.N69S22	bHLH
arahy.Tifrunner.gnm2.ann1.DXD2XK	bHLH
arahy.Tifrunner.gnm2.ann1.TJ07L6	G2-like
arahy.Tifrunner.gnm2.ann1.LNN77U	CPP
arahy.Tifrunner.gnm2.ann1.LG5YAY	LOB
arahy.Tifrunner.gnm2.ann1.3F6TQT	MYB
arahy.Tifrunner.gnm2.ann1.J6YIRG	MYB
arahy.Tifrunner.gnm2.ann1.Z4TF31	bHLH
arahy.Tifrunner.gnm2.ann1.8U41WB	HSF
arahy.Tifrunner.gnm2.ann1.WF4CBH	NAC
arahy.Tifrunner.gnm2.ann1.X40XE7	ARF
arahy.Tifrunner.gnm2.ann1.9UPH40	C3H
arahy.Tifrunner.gnm2.ann1.2B8M3G	VARL
arahy.Tifrunner.gnm2.ann1.P7H0T0	WRKY
arahy.Tifrunner.gnm2.ann1.5FT298	HSF
arahy.Tifrunner.gnm2.ann1.E3AN2D	VARL
arahy.Tifrunner.gnm2.ann1.QQ4J84	C3H
arahy.Tifrunner.gnm2.ann1.9H8X3G	C2C2-Dof
arahy.Tifrunner.gnm2.ann1.0IX9E9	Alfin-like
arahy.Tifrunner.gnm2.ann1.M6IDP9	bHLH
arahy.Tifrunner.gnm2.ann1.G08IM2	WRKY
arahy.Tifrunner.gnm2.ann1.2A7ZAY	GRF
arahy.Tifrunner.gnm2.ann1.NCBN9K	MYB
arahy.Tifrunner.gnm2.ann1.M26628	LOB
arahy.Tifrunner.gnm2.ann1.RJA1IC	AP2-EREBP
arahy.Tifrunner.gnm2.ann1.JGMV5U	MYB
arahy.Tifrunner.gnm2.ann1.KVXN1E	ABI3VP1
arahy.Tifrunner.gnm2.ann1.XV5AQQ	C3H
arahy.Tifrunner.gnm2.ann1.C2E8GX	GRAS
arahy.Tifrunner.gnm2.ann1.N4A1C9	C2C2-GATA
arahy.Tifrunner.gnm2.ann1.RX2HA0	MYB
arahy.Tifrunner.gnm2.ann1.29NKFC	MYB
arahy.Tifrunner.gnm2.ann1.36G14Q	GRAS
arahy.Tifrunner.gnm2.ann1.L2YT9C	MYB
arahy.Tifrunner.gnm2.ann1.MFVS6B	NAC
arahy.Tifrunner.gnm2.ann1.I0NY0M	TIG
arahy.Tifrunner.gnm2.ann1.45JDUT	MYB
arahy.Tifrunner.gnm2.ann1.2Y1E4X	bHLH
arahy.Tifrunner.gnm2.ann1.UNJ3ZI	TIG
arahy.Tifrunner.gnm2.ann1.J08WI4	FAR1
arahy.Tifrunner.gnm2.ann1.KFS3KW	ABI3VP1
arahy.Tifrunner.gnm2.ann1.GV8AWD	WRKY
arahy.Tifrunner.gnm2.ann1.L21EJT	HSF
arahy.Tifrunner.gnm2.ann1.UW38L3	bHLH
arahy.Tifrunner.gnm2.ann1.C9M3KU	MYB
arahy.Tifrunner.gnm2.ann1.MIP29L	bHLH
arahy.Tifrunner.gnm2.ann1.K8YLAG	C2C2-Dof
arahy.Tifrunner.gnm2.ann1.P4EZ6L	C2C2-Dof
arahy.Tifrunner.gnm2.ann1.7QMU6B	NAC
arahy.Tifrunner.gnm2.ann1.SK09KG	ABI3VP1
arahy.Tifrunner.gnm2.ann1.S11LVZ	Sigma70-like
arahy.Tifrunner.gnm2.ann1.2L3ISV	HSF
arahy.Tifrunner.gnm2.ann1.4QZ60M	ABI3VP1
arahy.Tifrunner.gnm2.ann1.5M65ZF	MADS
arahy.Tifrunner.gnm2.ann1.KK3V44	WRKY
arahy.Tifrunner.gnm2.ann1.MRFN9C	MYB
arahy.Tifrunner.gnm2.ann1.I6ULBR	MYB
arahy.Tifrunner.gnm2.ann1.4IR4XJ	WRKY
arahy.Tifrunner.gnm2.ann1.AF3AF5	MYB
arahy.Tifrunner.gnm2.ann1.B6C3DF	MYB
arahy.Tifrunner.gnm2.ann1.IRLI9P	bHLH
arahy.Tifrunner.gnm2.ann1.K6QUG2	AP2-EREBP
arahy.Tifrunner.gnm2.ann1.YQ2HRW	C3H
arahy.Tifrunner.gnm2.ann1.3K6508	MYB
arahy.Tifrunner.gnm2.ann1.N0U0UU	MYB
arahy.Tifrunner.gnm2.ann1.CC8IDD	HSF
arahy.Tifrunner.gnm2.ann1.Q67Z2R	E2F-DP
arahy.Tifrunner.gnm2.ann1.Z8H5XR	ABI3VP1
arahy.Tifrunner.gnm2.ann1.A8EX91	WRKY
arahy.Tifrunner.gnm2.ann1.RWA9J9	AP2-EREBP
arahy.Tifrunner.gnm2.ann1.FGI0BM	ARF
arahy.Tifrunner.gnm2.ann1.GIY6CE	ARR-B
arahy.Tifrunner.gnm2.ann1.YR1NZ1	G2-like
arahy.Tifrunner.gnm2.ann1.IE1EN5	GRF
arahy.Tifrunner.gnm2.ann1.QL5RCW	NAC
arahy.Tifrunner.gnm2.ann1.JW7TU4	C2H2
arahy.Tifrunner.gnm2.ann1.8HY8BZ	zf-HD
arahy.Tifrunner.gnm2.ann1.C42JP5	FAR1
arahy.Tifrunner.gnm2.ann1.U6QWXY	G2-like
arahy.Tifrunner.gnm2.ann1.D0FPDW	bHLH
arahy.Tifrunner.gnm2.ann1.HSJ5V9	WRKY
arahy.Tifrunner.gnm2.ann1.L3ZI7F	ABI3VP1
arahy.Tifrunner.gnm2.ann1.BR8QN4	MYB
arahy.Tifrunner.gnm2.ann1.KBR22V	FAR1
arahy.Tifrunner.gnm2.ann1.PXHZ9H	LOB
arahy.Tifrunner.gnm2.ann1.Z8VU36	NAC
arahy.Tifrunner.gnm2.ann1.S3DBMV	LOB
arahy.Tifrunner.gnm2.ann1.036Q5Z	FAR1
arahy.Tifrunner.gnm2.ann1.ES60GW	ABI3VP1
arahy.Tifrunner.gnm2.ann1.VHG0QP	AP2-EREBP
arahy.Tifrunner.gnm2.ann1.X4GWKU	C3H
arahy.Tifrunner.gnm2.ann1.MYH7VN	MYB
arahy.Tifrunner.gnm2.ann1.36H91F	C2C2-GATA
arahy.Tifrunner.gnm2.ann1.1078FM	FAR1
arahy.Tifrunner.gnm2.ann1.Z4CR3N	MADS
arahy.Tifrunner.gnm2.ann1.669CET	C2C2-CO-like
arahy.Tifrunner.gnm2.ann1.V4BGUX	RWP-RK
arahy.Tifrunner.gnm2.ann1.Z50281	C3H
arahy.Tifrunner.gnm2.ann1.C6R171	E2F-DP
arahy.Tifrunner.gnm2.ann1.1IJJ7X	NAC
arahy.Tifrunner.gnm2.ann1.XN5C49	bHLH
arahy.Tifrunner.gnm2.ann1.TICU69	GRAS
arahy.Tifrunner.gnm2.ann1.Y4DE2H	PLATZ
arahy.Tifrunner.gnm2.ann1.RC5QY0	NAC
arahy.Tifrunner.gnm2.ann1.MIX90M	ARF
arahy.Tifrunner.gnm2.ann1.2KM20E	NAC
arahy.Tifrunner.gnm2.ann1.WTQ0WN	MYB
arahy.Tifrunner.gnm2.ann1.02XPQ8	MYB
arahy.Tifrunner.gnm2.ann1.RCTC3C	BES1
arahy.Tifrunner.gnm2.ann1.EJIH9F	MYB
arahy.Tifrunner.gnm2.ann1.LB956V	ABI3VP1
arahy.Tifrunner.gnm2.ann1.B833GN	bHLH
arahy.Tifrunner.gnm2.ann1.QP9JCJ	bHLH
arahy.Tifrunner.gnm2.ann1.YIX46G	G2-like
arahy.Tifrunner.gnm2.ann1.02IZMF	bHLH
arahy.Tifrunner.gnm2.ann1.I6NLK3	FHA
arahy.Tifrunner.gnm2.ann1.Q5BZ28	G2-like
arahy.Tifrunner.gnm2.ann1.N9AV22	FAR1
arahy.Tifrunner.gnm2.ann1.V4I8CJ	C2C2-GATA
arahy.Tifrunner.gnm2.ann1.RN6KV5	AP2-EREBP
arahy.Tifrunner.gnm2.ann1.XFT5DK	LOB
arahy.Tifrunner.gnm2.ann1.K4491K	NAC
arahy.Tifrunner.gnm2.ann1.4F3XVH	Trihelix
arahy.Tifrunner.gnm2.ann1.CK11CG	NAC
arahy.Tifrunner.gnm2.ann1.A8JEVC	HB
arahy.Tifrunner.gnm2.ann1.55B6KH	C2H2
arahy.Tifrunner.gnm2.ann1.CYC541	MYB
arahy.Tifrunner.gnm2.ann1.A8KD6A	MADS
arahy.Tifrunner.gnm2.ann1.DE87MA	TUB
arahy.Tifrunner.gnm2.ann1.34PMVH	WRKY
arahy.Tifrunner.gnm2.ann1.2QI3HV	C2H2
arahy.Tifrunner.gnm2.ann1.QQ4618	MADS
arahy.Tifrunner.gnm2.ann1.7E4SNA	ARF
arahy.Tifrunner.gnm2.ann1.3Z4KTG	MYB
arahy.Tifrunner.gnm2.ann1.B35230	ABI3VP1
arahy.Tifrunner.gnm2.ann1.2M7N28	bHLH
arahy.Tifrunner.gnm2.ann1.53Z6YZ	MYB
arahy.Tifrunner.gnm2.ann1.X76I3V	Trihelix
arahy.Tifrunner.gnm2.ann1.7VQ11G	GRF
arahy.Tifrunner.gnm2.ann1.AW8W0L	ABI3VP1
arahy.Tifrunner.gnm2.ann1.WTC82S	ABI3VP1
arahy.Tifrunner.gnm2.ann1.N7IIZM	bHLH
arahy.Tifrunner.gnm2.ann1.4435CX	NAC
arahy.Tifrunner.gnm2.ann1.8V8SFL	C3H
arahy.Tifrunner.gnm2.ann1.SY7N9S	FAR1
arahy.Tifrunner.gnm2.ann1.420UVF	GeBP
arahy.Tifrunner.gnm2.ann1.KKK8UB	ABI3VP1
arahy.Tifrunner.gnm2.ann1.WFT6BR	ABI3VP1
arahy.Tifrunner.gnm2.ann1.K5QGI1	MADS
arahy.Tifrunner.gnm2.ann1.46RN8V	CPP
arahy.Tifrunner.gnm2.ann1.Q011TY	FAR1
arahy.Tifrunner.gnm2.ann1.CHJC5X	GeBP
arahy.Tifrunner.gnm2.ann1.8FT653	bHLH
arahy.Tifrunner.gnm2.ann1.A7SJM3	bHLH
arahy.Tifrunner.gnm2.ann1.143U18	zf-HD
arahy.Tifrunner.gnm2.ann1.SEL59B	LOB
arahy.Tifrunner.gnm2.ann1.G4PR1G	GRF
arahy.Tifrunner.gnm2.ann1.CE0NJE	WRKY
arahy.Tifrunner.gnm2.ann1.Z2RX9F	MYB
arahy.Tifrunner.gnm2.ann1.KL9P34	bHLH
arahy.Tifrunner.gnm2.ann1.VCF3H0	NAC
arahy.Tifrunner.gnm2.ann1.Q8MHA7	SRS
arahy.Tifrunner.gnm2.ann1.XTU11X	bHLH
arahy.Tifrunner.gnm2.ann1.CVA9UE	WRKY
arahy.Tifrunner.gnm2.ann1.J2FWCG	bHLH
arahy.Tifrunner.gnm2.ann1.TG6F30	MYB
arahy.Tifrunner.gnm2.ann1.HB1RT4	MYB
arahy.Tifrunner.gnm2.ann1.DZR6VW	WRKY
arahy.Tifrunner.gnm2.ann1.QF6X98	MYB
arahy.Tifrunner.gnm2.ann1.QZK539	Trihelix
arahy.Tifrunner.gnm2.ann1.068H8T	C3H
arahy.Tifrunner.gnm2.ann1.GJBP3C	bHLH
arahy.Tifrunner.gnm2.ann1.H6YQSI	LOB
arahy.Tifrunner.gnm2.ann1.KUSZ9U	C3H
arahy.Tifrunner.gnm2.ann1.EFG4M9	Tify
arahy.Tifrunner.gnm2.ann1.RP6ZFW	HSF
arahy.Tifrunner.gnm2.ann1.G3YZJ0	NAC
arahy.Tifrunner.gnm2.ann1.KSUC5C	GRAS
arahy.Tifrunner.gnm2.ann1.JT7MF5	MYB
arahy.Tifrunner.gnm2.ann1.UN52J1	C2H2
arahy.Tifrunner.gnm2.ann1.HAG9AR	MYB
arahy.Tifrunner.gnm2.ann1.N9UN2I	AP2-EREBP
arahy.Tifrunner.gnm2.ann1.L6TRL0	WRKY
arahy.Tifrunner.gnm2.ann1.UW2U2R	C3H
arahy.Tifrunner.gnm2.ann1.YFG5TV	FAR1
arahy.Tifrunner.gnm2.ann1.01T4AB	OFP
arahy.Tifrunner.gnm2.ann1.PGK53K	OFP
arahy.Tifrunner.gnm2.ann1.R3I5KY	WRKY
arahy.Tifrunner.gnm2.ann1.U5RNGH	ABI3VP1
arahy.Tifrunner.gnm2.ann1.7QKH3M	HSF
arahy.Tifrunner.gnm2.ann1.QC7JPT	Trihelix
arahy.Tifrunner.gnm2.ann1.7J37F0	NAC
arahy.Tifrunner.gnm2.ann1.4XS3FZ	AP2-EREBP
arahy.Tifrunner.gnm2.ann1.I1Q9WS	NAC
arahy.Tifrunner.gnm2.ann1.WNQ00V	bHLH
arahy.Tifrunner.gnm2.ann1.1WVB8B	MYB
arahy.Tifrunner.gnm2.ann1.Y49D7R	bHLH
arahy.Tifrunner.gnm2.ann1.SAB2K2	C2H2
arahy.Tifrunner.gnm2.ann1.50ZMU5	WRKY
arahy.Tifrunner.gnm2.ann1.A1W2MW	MYB
arahy.Tifrunner.gnm2.ann1.A2IWKV	MYB
arahy.Tifrunner.gnm2.ann1.X4HTYC	C3H
arahy.Tifrunner.gnm2.ann1.HSXL4H	ABI3VP1
arahy.Tifrunner.gnm2.ann1.B20XFZ	AP2-EREBP
arahy.Tifrunner.gnm2.ann1.T7BWXM	MYB
arahy.Tifrunner.gnm2.ann1.WEMF8J	ARF
arahy.Tifrunner.gnm2.ann1.JI0U8K	MADS
arahy.Tifrunner.gnm2.ann1.IGV1QM	C2H2
arahy.Tifrunner.gnm2.ann1.G0UD5H	C3H
arahy.Tifrunner.gnm2.ann1.GX00WG	C3H
arahy.Tifrunner.gnm2.ann1.ZLXD81	NAC
arahy.Tifrunner.gnm2.ann1.FU1JML	NAC
arahy.Tifrunner.gnm2.ann1.F09BQK	Alfin-like
arahy.Tifrunner.gnm2.ann1.Q3RA0M	ARR-B
arahy.Tifrunner.gnm2.ann1.YVFI37	C2H2
arahy.Tifrunner.gnm2.ann1.4HQ694	FAR1
arahy.Tifrunner.gnm2.ann1.H5PGRN	zf-HD
arahy.Tifrunner.gnm2.ann1.DWW0NY	WRKY
arahy.Tifrunner.gnm2.ann1.PGA5SC	MYB
arahy.Tifrunner.gnm2.ann1.PZJ7B1	AP2-EREBP
arahy.Tifrunner.gnm2.ann1.D2FLZK	MYB
arahy.Tifrunner.gnm2.ann1.R931AE	FAR1
arahy.Tifrunner.gnm2.ann1.XI0ITM	AP2-EREBP
arahy.Tifrunner.gnm2.ann1.BX85EM	bHLH
arahy.Tifrunner.gnm2.ann1.7SBK3M	ABI3VP1
arahy.Tifrunner.gnm2.ann1.RG9LRA	ABI3VP1
arahy.Tifrunner.gnm2.ann1.59VQSP	GRAS
arahy.Tifrunner.gnm2.ann1.L83AAN	C2C2-GATA
arahy.Tifrunner.gnm2.ann1.M71NXQ	AP2-EREBP
arahy.Tifrunner.gnm2.ann1.BEYW9S	ABI3VP1
arahy.Tifrunner.gnm2.ann1.L63P0H	C3H
arahy.Tifrunner.gnm2.ann1.X2S259	AP2-EREBP
arahy.Tifrunner.gnm2.ann1.WX8AQN	C2H2
arahy.Tifrunner.gnm2.ann1.TP47QD	MYB
arahy.Tifrunner.gnm2.ann1.VS8GG1	C2C2-GATA
arahy.Tifrunner.gnm2.ann1.AK1FA2	MADS
arahy.Tifrunner.gnm2.ann1.9ETY0Z	MYB
arahy.Tifrunner.gnm2.ann1.JS26LE	C3H
arahy.Tifrunner.gnm2.ann1.L6NMZX	ABI3VP1
arahy.Tifrunner.gnm2.ann1.410C0R	MYB
arahy.Tifrunner.gnm2.ann1.54XSGH	C2C2-GATA
arahy.Tifrunner.gnm2.ann1.B815UL	MYB
arahy.Tifrunner.gnm2.ann1.2GK99M	C2C2-Dof
arahy.Tifrunner.gnm2.ann1.H6RS04	MADS
arahy.Tifrunner.gnm2.ann1.2RQ41J	AP2-EREBP
arahy.Tifrunner.gnm2.ann1.D615WN	bHLH
arahy.Tifrunner.gnm2.ann1.PYSX12	bHLH
arahy.Tifrunner.gnm2.ann1.VPVP03	WRKY
arahy.Tifrunner.gnm2.ann1.VMK2JT	CPP
arahy.Tifrunner.gnm2.ann1.ICWX02	FHA
arahy.Tifrunner.gnm2.ann1.PDIL34	ABI3VP1
arahy.Tifrunner.gnm2.ann1.FB1AXC	bHLH
arahy.Tifrunner.gnm2.ann1.8LD30U	ABI3VP1
arahy.Tifrunner.gnm2.ann1.HCBU45	MYB
arahy.Tifrunner.gnm2.ann1.69B3L2	ARR-B
arahy.Tifrunner.gnm2.ann1.Q8NRQP	HSF
arahy.Tifrunner.gnm2.ann1.U7HMBF	bHLH
arahy.Tifrunner.gnm2.ann1.LL4AGN	LOB
arahy.Tifrunner.gnm2.ann1.S0KAPN	GRAS
arahy.Tifrunner.gnm2.ann1.W5ECAN	SBP
arahy.Tifrunner.gnm2.ann1.T9R3PD	G2-like
arahy.Tifrunner.gnm2.ann1.IC82WL	bHLH
arahy.Tifrunner.gnm2.ann1.7YM7CP	ABI3VP1
arahy.Tifrunner.gnm2.ann1.NX4WQG	bHLH
arahy.Tifrunner.gnm2.ann1.V9TP0Z	ABI3VP1
arahy.Tifrunner.gnm2.ann1.EDW718	WRKY
arahy.Tifrunner.gnm2.ann1.FLC5D2	FAR1
arahy.Tifrunner.gnm2.ann1.8BD1V8	E2F-DP
arahy.Tifrunner.gnm2.ann1.ZYM14M	MYB
arahy.Tifrunner.gnm2.ann1.PG6JWA	ABI3VP1
arahy.Tifrunner.gnm2.ann1.K7VJRA	MADS
arahy.Tifrunner.gnm2.ann1.23LT4W	Tify
arahy.Tifrunner.gnm2.ann1.R7HDMF	TCP
arahy.Tifrunner.gnm2.ann1.KKAN03	C2C2-YABBY
arahy.Tifrunner.gnm2.ann1.SI8X9Q	G2-like
arahy.Tifrunner.gnm2.ann1.G0KCTK	BES1
arahy.Tifrunner.gnm2.ann1.2Y0GDL	AP2-EREBP
arahy.Tifrunner.gnm2.ann1.FE8GQY	MYB
arahy.Tifrunner.gnm2.ann1.J1VVLX	CPP
arahy.Tifrunner.gnm2.ann1.AYWF3K	mTERF
arahy.Tifrunner.gnm2.ann1.3E1TBZ	C2H2
arahy.Tifrunner.gnm2.ann1.Q6CIEG	bHLH
arahy.Tifrunner.gnm2.ann1.01A8MA	MYB
arahy.Tifrunner.gnm2.ann1.F95VPU	bZIP
arahy.Tifrunner.gnm2.ann1.P2BTVU	SRS
arahy.Tifrunner.gnm2.ann1.Q77R0Q	ABI3VP1
arahy.Tifrunner.gnm2.ann1.KMR140	Alfin-like
arahy.Tifrunner.gnm2.ann1.TNG32Q	ABI3VP1
arahy.Tifrunner.gnm2.ann1.KV6JR1	bHLH
arahy.Tifrunner.gnm2.ann1.094T1L	FAR1
arahy.Tifrunner.gnm2.ann1.76C240	Tify
arahy.Tifrunner.gnm2.ann1.T023HY	bHLH
arahy.Tifrunner.gnm2.ann1.QR5X02	FAR1
arahy.Tifrunner.gnm2.ann1.PVPS7T	G2-like
arahy.Tifrunner.gnm2.ann1.MCR2FH	C3H
arahy.Tifrunner.gnm2.ann1.W3P5B7	MYB
arahy.Tifrunner.gnm2.ann1.GWW51V	RWP-RK
arahy.Tifrunner.gnm2.ann1.IC6AW7	WRKY
arahy.Tifrunner.gnm2.ann1.6ZYP5I	MYB
arahy.Tifrunner.gnm2.ann1.UL52QC	FAR1
arahy.Tifrunner.gnm2.ann1.GGDF5U	AP2-EREBP
arahy.Tifrunner.gnm2.ann1.Q9YRAB	TCP
arahy.Tifrunner.gnm2.ann1.VFS8MG	bHLH
arahy.Tifrunner.gnm2.ann1.Z2QYJ5	LIM
arahy.Tifrunner.gnm2.ann1.MVBZ07	SBP
arahy.Tifrunner.gnm2.ann1.DD2ABE	RWP-RK
arahy.Tifrunner.gnm2.ann1.I2EZUU	BES1
arahy.Tifrunner.gnm2.ann1.K68BG4	bHLH
arahy.Tifrunner.gnm2.ann1.7QB8XJ	G2-like
arahy.Tifrunner.gnm2.ann1.L5HMHT	AP2-EREBP
arahy.Tifrunner.gnm2.ann1.68615N	ABI3VP1
arahy.Tifrunner.gnm2.ann1.58N3H6	LOB
arahy.Tifrunner.gnm2.ann1.44B081	MYB
arahy.Tifrunner.gnm2.ann1.TIFK30	C2H2
arahy.Tifrunner.gnm2.ann1.7MK8W0	BES1
arahy.Tifrunner.gnm2.ann1.1W91VF	C2C2-Dof
arahy.Tifrunner.gnm2.ann1.352WA5	Trihelix
arahy.Tifrunner.gnm2.ann1.7NUE2D	MADS
arahy.Tifrunner.gnm2.ann1.QGI21F	C2C2-Dof
arahy.Tifrunner.gnm2.ann1.A3ULYL	WRKY
arahy.Tifrunner.gnm2.ann1.S3SE83	MYB
arahy.Tifrunner.gnm2.ann1.SIF6YU	BBR/BPC
arahy.Tifrunner.gnm2.ann1.84W2TN	TUB
arahy.Tifrunner.gnm2.ann1.A1HLZR	ARF
arahy.Tifrunner.gnm2.ann1.EGZ7D9	ABI3VP1
arahy.Tifrunner.gnm2.ann1.2N75TD	AP2-EREBP
arahy.Tifrunner.gnm2.ann1.SJGE27	MYB
arahy.Tifrunner.gnm2.ann1.F9ETHR	HB
arahy.Tifrunner.gnm2.ann1.Z81W9B	HB
arahy.Tifrunner.gnm2.ann1.113P23	GRAS
arahy.Tifrunner.gnm2.ann1.JIV2H0	NAC
arahy.Tifrunner.gnm2.ann1.R3D0LA	AP2-EREBP
arahy.Tifrunner.gnm2.ann1.NFK6D0	ABI3VP1
arahy.Tifrunner.gnm2.ann1.QU5AKS	ABI3VP1
arahy.Tifrunner.gnm2.ann1.K9F2HX	MYB
arahy.Tifrunner.gnm2.ann1.9WMP7P	mTERF
arahy.Tifrunner.gnm2.ann1.J4JBS6	ABI3VP1
arahy.Tifrunner.gnm2.ann1.6RTE4A	NAC
arahy.Tifrunner.gnm2.ann1.I0TMR7	ABI3VP1
arahy.Tifrunner.gnm2.ann1.SA7CU8	CPP
arahy.Tifrunner.gnm2.ann1.G729YX	WRKY
arahy.Tifrunner.gnm2.ann1.TG3K0K	GRAS
arahy.Tifrunner.gnm2.ann1.KS94ZA	C2C2-GATA
arahy.Tifrunner.gnm2.ann1.GBX0EQ	MADS
arahy.Tifrunner.gnm2.ann1.4ZP6RH	LOB
arahy.Tifrunner.gnm2.ann1.TY7WD8	NAC
arahy.Tifrunner.gnm2.ann1.2L64QD	E2F-DP
arahy.Tifrunner.gnm2.ann1.7DXU0K	ARF
arahy.Tifrunner.gnm2.ann1.JPV5SZ	MYB
arahy.Tifrunner.gnm2.ann1.9WI7GI	C3H
arahy.Tifrunner.gnm2.ann1.WB046U	Trihelix
arahy.Tifrunner.gnm2.ann1.U8RNLY	MYB
arahy.Tifrunner.gnm2.ann1.D17FLK	WRKY
arahy.Tifrunner.gnm2.ann1.A5JFP2	FHA
arahy.Tifrunner.gnm2.ann1.CBXJ5J	bZIP
arahy.Tifrunner.gnm2.ann1.CDS96U	MYB
arahy.Tifrunner.gnm2.ann1.F7N9UG	SRS
arahy.Tifrunner.gnm2.ann1.P1AWAH	FAR1
arahy.Tifrunner.gnm2.ann1.QR5V20	bHLH
arahy.Tifrunner.gnm2.ann1.KKS8QY	BSD
arahy.Tifrunner.gnm2.ann1.18KTSH	SBP
arahy.Tifrunner.gnm2.ann1.34G278	C2C2-Dof
arahy.Tifrunner.gnm2.ann1.Q851GZ	C3H
arahy.Tifrunner.gnm2.ann1.EJ82H8	WRKY
arahy.Tifrunner.gnm2.ann1.LPK4E6	Trihelix
arahy.Tifrunner.gnm2.ann1.4RT16T	MYB
arahy.Tifrunner.gnm2.ann1.0QPA7A	C3H
arahy.Tifrunner.gnm2.ann1.B8J05C	WRKY
arahy.Tifrunner.gnm2.ann1.860KU2	C2H2
arahy.Tifrunner.gnm2.ann1.K3F6Y2	ABI3VP1
arahy.Tifrunner.gnm2.ann1.N9U68C	TCP
arahy.Tifrunner.gnm2.ann1.AQDJ4U	ABI3VP1
arahy.Tifrunner.gnm2.ann1.V1GP0X	E2F-DP
arahy.Tifrunner.gnm2.ann1.2031JR	bHLH
arahy.Tifrunner.gnm2.ann1.CYSE01	LOB
arahy.Tifrunner.gnm2.ann1.P1SHIC	TAZ
arahy.Tifrunner.gnm2.ann1.79SPSS	CPP
arahy.Tifrunner.gnm2.ann1.22D8Q4	ABI3VP1
arahy.Tifrunner.gnm2.ann1.QVUM6X	MYB
arahy.Tifrunner.gnm2.ann1.095TGF	AP2-EREBP
arahy.Tifrunner.gnm2.ann1.0CK845	WRKY
arahy.Tifrunner.gnm2.ann1.VE32D3	MYB
arahy.Tifrunner.gnm2.ann1.YBER36	VOZ
arahy.Tifrunner.gnm2.ann1.LV381L	C2C2-CO-like
arahy.Tifrunner.gnm2.ann1.Q4V60W	mTERF
arahy.Tifrunner.gnm2.ann1.X5Q5RE	C3H
arahy.Tifrunner.gnm2.ann1.N3PIX3	WRKY
arahy.Tifrunner.gnm2.ann1.T0P5W2	GRAS
arahy.Tifrunner.gnm2.ann1.47X239	ABI3VP1
arahy.Tifrunner.gnm2.ann1.P22I4F	SAP
arahy.Tifrunner.gnm2.ann1.B68HGA	C2C2-Dof
arahy.Tifrunner.gnm2.ann1.SZ2X5E	G2-like
arahy.Tifrunner.gnm2.ann1.Z83SHF	ABI3VP1
arahy.Tifrunner.gnm2.ann1.70K1B3	NAC
arahy.Tifrunner.gnm2.ann1.H515SB	PLATZ
arahy.Tifrunner.gnm2.ann1.1NL7KX	bHLH
arahy.Tifrunner.gnm2.ann1.6Q61F3	C2C2-Dof
[truncated: 1,368 more rows]

## Sheet: Table S7
Table S7. RT-qPCR primers for validation of RNA-Seq data.
Gene_ID	Primer-Forward	Primer-Reverse
arahy.Tifrunner.gnm2.ann1.RQ7QZ9	GTCACCGCTAAGTACCGTCC	CGCATCCATGTGATTATCGAAC
arahy.Tifrunner.gnm2.ann1.ISVC9H	CCTGCTTGACGTAATTGCCCAT	ACGTCGCAATGTACTATCCCAT
arahy.Tifrunner.gnm2.ann1.2KRW4X	ACAAGGCTTCTTTATTGTCCGA	CATAGTATCACCGGATTCGAG
arahy.Tifrunner.gnm2.ann1.EJ82H8	TAGGCAATCCTCAACTTGATCGT	ATCCATCTTTTGGCATCTGGTC
arahy.Tifrunner.gnm2.ann1.EBLC22	GCATGACACGTCCTATTCAGA	CACATTAAGTTTGCCTTCGTGA
[truncated: 5 more rows]
